# Supplementary material for: De novo assembly and characterization of leaf transcriptome for the development of functional molecular markers of the extremophile multipurpose tree species Prosopis alba
Source: BMC Genomics. 2013 Oct 14;14:705. doi: 10.1186/1471-2164-14-705 (PMC4008253; doi:10.1186/1471-2164-14-705)
Supplement: Additional file 2 — Annotation. This table provides information on the annotation of isotigs and singletons, GO information and the enzymes putatively encoded by the RNA sequences, based on homology prediction and their associated pathways. This includes KEGG maps, enzyme names, and sequences ID. [file 1471-2164-14-705-S2.xlsx]

## Sheet: all_unigenes
Seq. Name	Seq. Description	Seq. Length	#Hits	min. eValue	mean Similarity	#GOs	GOs	Enzyme Codes	Isogroup	Chloroplast
contig00115	hydroxypyruvate reductase	772	10	8.66097570125249E-86	95.3%	3	P:metabolic process; F:nucleotide binding; F:oxidoreductase activity, acting on the CH-OH group of donors, NAD or NADP as acceptor	EC:1.1.1.0
contig00168	protein mei2-like 2-like	746	10	9.41337348602875E-66	87.6%	1	F:binding	0
contig00174	cytochrome p450 liketbp	570	10	1.67909380993423E-36	80.1%
contig00205	protein	737	10	1.28473880908201E-46	94.0%					YES
contig00206	protein	666	10	2.77595828175395E-44	94.2%					YES
contig00537	cell wall-associated hydrolase	535	9	3.46523789175038E-52	87.0%	1	C:plastid	0		YES
contig00552	---NA---	827	0
contig01390	---NA---	598	0
contig01564	ycf68 protein	803	10	5.15880590528979E-44	84.0%	1	C:plastid	0		YES
contig03253	---NA---	1523	0
contig03254	ribosomal protein s10	1131	10	4.77148433283651E-42	95.0%	4	C:ribonucleoprotein complex; C:intracellular membrane-bounded organelle; P:gene expression; F:structural molecule activity	0
contig03255	ribosomal protein s10	864	7	3.89124081767352E-40	78.42857142857143%
contig03257	unknown [Lotus japonicus]	524	2	6.95972630917233E-35	96.5%
contig03259	ribosomal protein l2	1285	10	2.10148262130197E-153	91.9%	6	C:plastid; F:catalytic activity; F:nucleic acid binding; C:ribonucleoprotein complex; P:gene expression; F:structural molecule activity	0
contig03260	orf448	4131	10	1.17762762239166E-74	62.7%
contig03271	Mitochondrial protein, putative [Medicago truncatula]	546	2	3.01216602444251E-15	87.0%
contig03323	---NA---	722	0							YES
contig03324	cytochrome b6 f complex subunit iv	548	10	9.30911649546269E-89	98.1%	8	P:establishment of localization; C:chloroplast thylakoid; P:photosynthetic electron transport chain; F:oxidoreductase activity; P:respiratory electron transport chain; C:intrinsic to membrane; F:electron transporter, transferring electrons within the cyclic electron transport pathway of photosynthesis activity; C:thylakoid membrane	0		YES
contig03325	cytochrome b6	650	10	6.36666678904394E-70	97.3%	7	C:intrinsic to membrane; F:cation binding; F:electron carrier activity; F:oxidoreductase activity; P:establishment of localization; P:respiratory electron transport chain; C:chloroplast thylakoid	0		YES
contig03328	ribosomal protein l2	936	10	6.04295974461119E-106	91.8%	6	F:nucleic acid binding; P:gene expression; C:plastid; F:catalytic activity; C:ribonucleoprotein complex; F:structural molecule activity	0		YES
contig03329	50s ribosomal protein l2-b	665	1	4.06748508227182E-11	66.0%					YES
contig03330	ribosomal protein l2	599	10	7.26075310776994E-59	99.6%	6	C:plastid; F:catalytic activity; F:nucleic acid binding; C:ribonucleoprotein complex; F:structural molecule activity; P:gene expression	0		YES
contig03331	---NA---	636	0							YES
contig03332	50s ribosomal protein chloroplastic	4278	10	1.90462145448965E-43	94.6%	6	C:plastid; F:rRNA binding; P:translation; F:structural constituent of ribosome; P:ribonucleoprotein complex assembly; C:ribosome	0		YES
contig03335	---NA---	1093	0							YES
contig03336	rna polymerase alpha subunit	4139	10	0	92.3%	10	C:large ribosomal subunit; P:transcription, DNA-dependent; F:rRNA binding; C:plastid; ; F:protein dimerization activity; F:structural constituent of ribosome; P:translation; F:DNA-directed RNA polymerase activity; F:DNA binding	EC:2.7.7.6		YES
contig03340	photosystem ii cp47 chlorophyll apoprotein	2115	10	1.70471773386167E-132	99.6%	7	F:chlorophyll binding; C:photosystem; C:intrinsic to membrane; P:cellular protein modification process; P:photosynthetic electron transport chain; C:chloroplast thylakoid; P:establishment of localization	0		YES
contig03347	photosystem ii cp47 chlorophyll apoprotein	883	10	9.63593510296222E-143	99.5%	7	F:chlorophyll binding; C:chloroplast thylakoid; P:establishment of localization; C:photosystem; P:cellular protein modification process; C:intrinsic to membrane; P:photosynthetic electron transport chain	0		YES
contig03348	photosystem ii protein h	600	10	4.79624069972478E-34	97.7%	6	P:protein stabilization; P:photosynthesis; F:phosphate ion binding; C:photosystem II; C:intrinsic to membrane; C:chloroplast thylakoid	0		YES
contig03350	ribosomal protein s3	1775	10	4.18846100092057E-113	96.2%	3	C:ribosome; P:translation; F:structural constituent of ribosome	0		YES
contig03354	unknown [Lotus japonicus]	814	1	5.87437562345483E-11	83.0%					YES
contig03551	photosystem ii protein d1	1067	10	0	99.9%	9	C:photosystem II; C:light-harvesting complex; F:transition metal ion binding; C:intrinsic to membrane; F:electron transporter, transferring electrons within the cyclic electron transport pathway of photosynthesis activity; C:plastid; P:photosynthetic electron transport in photosystem II; P:establishment of localization; C:plasma membrane-derived chromatophore	0		YES
contig03552	maturase k	3134	10	0	98.1%	4	C:chloroplast; P:mRNA processing; P:tRNA metabolic process; F:nucleic acid binding	0		YES
contig03601	burp domain-containing protein	718	10	2.02811921395005E-46	73.1%
contig03680	---NA---	2655	0
contig04066	probable fructose-bisphosphate aldolase chloroplastic-like	943	10	1.10582512238004E-14	100.0%	3	F:fructose-bisphosphate aldolase activity; P:glycolysis; C:plastid	EC:4.1.2.13
contig04220	stem-specific protein tsjt1-like	892	10	1.46736607914552E-37	96.9%
contig05359	acetyl- carboxylase carboxyltransferase beta subunit	6446	10	0	88.2%	10	F:heme binding; F:acetyl-CoA carboxylase activity; P:photosynthesis; C:integral to thylakoid membrane; F:adenyl ribonucleotide binding; C:acetyl-CoA carboxylase complex; C:photosystem I; P:fatty acid biosynthetic process; F:electron carrier activity; C:plastid stroma	EC:6.4.1.2		YES
contig06246	---NA---	554	0
contig06340	uncharacterized protein loc100241322	520	10	2.41722450867506E-56	98.0%	1	F:transferase activity, transferring phosphorus-containing groups	0
contig06341	uncharacterized protein loc100809742	532	10	2.22011122915603E-60	79.1%
contig06430	---NA---	573	0
contig07928	cysteine proteinase	1086	10	3.59415269431647E-31	91.4%	2	F:endopeptidase activity; P:protein metabolic process	0
contig08597	---NA---	532	0
contig10658	duf246 domain-containing protein at1g04910-like	560	10	2.00623226941061E-57	87.7%
contig10659	-like mechanosensitive ion channel mscl8	3973	10	0	71.4%	2	P:transmembrane transport; C:membrane	0
contig10710	protein iws1 homolog	1325	10	5.29245746504871E-161	89.9%	3	F:DNA binding; P:transcription, DNA-dependent; C:nucleus	0
contig10716	eukaryotic translation initiation factor 3 subunit e-like	932	10	4.22857319185591E-168	95.5%	3	C:intracellular part; P:gene expression; F:translation factor activity, nucleic acid binding	0
contig10719	trihelix transcription factor gt-2-like	586	10	2.45796930432823E-56	75.9%
contig10720	uncharacterized protein loc100793610	734	10	1.65847508942229E-75	84.4%
contig10724	uncharacterized protein loc100802910	580	10	2.65495380537715E-47	62.4%
GR7D2IN01A00H1	5 -nucleotidase domain-containing protein ddb_g0275467-like	508	10	4.34454713710841E-55	84.6%	2	F:nucleotidase activity; F:cation binding	EC:3.1.3.31
GR7D2IN01A01V1	lysine-specific demethylase 3b	418	10	8.00021076659888E-34	68.3%
GR7D2IN01A01WC	anthocyanidin reductase	435	10	1.02021661079586E-47	86.9%	3	P:cellular metabolic process; F:catalytic activity; F:coenzyme binding	0
GR7D2IN01A022S	---NA---	359	0
GR7D2IN01A02EV	uncharacterized protein loc100306716	469	10	5.49148787790441E-30	75.1%	3	P:cell redox homeostasis; F:electron carrier activity; F:protein disulfide oxidoreductase activity	0
GR7D2IN01A02GG	conserved oligomeric golgi complex subunit	420	10	1.27660136718914E-60	95.7%
GR7D2IN01A02X3	---NA---	478	0
GR7D2IN01A033X	protease do-like 8	362	10	5.15875965080572E-57	92.8%	6	C:plastid thylakoid lumen; F:serine-type endopeptidase activity; F:binding; F:oxidoreductase activity, acting on the CH-CH group of donors, NAD or NADP as acceptor; P:proteolysis; P:photosynthesis, light harvesting	EC:3.4.21.0; EC:1.3.1.0
GR7D2IN01A03KB	uncharacterized protein loc100810497	304	1	6.36754706983963E-15	54.0%
GR7D2IN01A03V6	cytochrome p450 liketbp	247	10	1.77909131145249E-17	81.8%
GR7D2IN01A04M4	---NA---	454	0
GR7D2IN01A04OT	uncharacterized protein loc100305683	484	10	2.49711967344525E-22	63.1%
GR7D2IN01A04PY	vacuolar protein sorting-associated protein 9a-like	377	10	2.59045460869177E-24	65.4%
GR7D2IN01A05G7	uncharacterized protein loc100527566	343	10	2.46025292792487E-35	75.0%
GR7D2IN01A064J	probable receptor-like protein kinase at1g80640-like	282	10	1.47600791311919E-32	91.4%	3	F:protein kinase activity; F:ATP binding; P:protein phosphorylation	0
GR7D2IN01A06AK	---NA---	472	0
GR7D2IN01A06L4	hypothetical protein VITISV_015023 [Vitis vinifera]	522	10	7.865138311774E-44	74.0%
GR7D2IN01A06NA	---NA---	382	0
GR7D2IN01A06P1	---NA---	475	0
GR7D2IN01A072D	cell wall-associated hydrolase	471	10	3.128887339719E-24	85.4%	1	C:plastid	0		YES
GR7D2IN01A076T	---NA---	454	0
GR7D2IN01A0792	---NA---	387	0			4	F:oxidoreductase activity, acting on paired donors, with incorporation or reduction of molecular oxygen; F:electron carrier activity; F:heme binding; P:oxidation-reduction process	0
GR7D2IN01A07E5	caffeic acid 3-o-methyltransferase	230	10	2.35263934115369E-18	74.2%	1	F:O-methyltransferase activity	0
GR7D2IN01A08PT	homolog subfamily b member	444	10	2.64175963963493E-24	93.6%
GR7D2IN01A08RA	photosystem ii protein d2	217	10	5.00912492813239E-26	97.3%	2	P:photosynthetic electron transport in photosystem II; F:electron transporter, transferring electrons within the cyclic electron transport pathway of photosynthesis activity	0		YES
GR7D2IN01A090A	cytochrome p450 86b1-like	379	10	6.61219647229593E-33	67.7%
GR7D2IN01A093D	---NA---	459	0
GR7D2IN01A09NU	---NA---	379	0
GR7D2IN01A09P8	protein iq-domain 31-like	485	6	4.25944102566626E-22	59.666666666666664%
GR7D2IN01A09QX	nadh dehydrogenase subunit 5	396	10	7.46331006281345E-24	57.7%	1	C:cell part	0
GR7D2IN01A09R9	serine racemase	231	10	4.26984363656924E-35	96.2%	3	F:catalytic activity; F:pyridoxal phosphate binding; P:carboxylic acid metabolic process	0
GR7D2IN01A0A46	rrna intron-encoded homing endonuclease	334	10	6.14914135223314E-34	86.2%
GR7D2IN01A0AA0	zinc finger	464	10	1.57313084166654E-28	88.8%	2	F:zinc ion binding; C:intracellular	0
GR7D2IN01A0AAP	---NA---	236	0
GR7D2IN01A0AFK	non-structural maintenance of chromosomes element-like protein	482	3	3.08567452460831E-13	72.33333333333333%
GR7D2IN01A0ALS	---NA---	522	0
GR7D2IN01A0API	pentatricopeptide repeat-containing protein	478	10	8.86356792736745E-41	72.1%
GR7D2IN01A0AUI	beta-glucosidase, putative [Ricinus communis]	225	1	8.85133310904376E-12	90.0%	3	P:primary metabolic process; F:ion binding; F:glucosidase activity	0
GR7D2IN01A0B08	serine threonine-protein kinase	480	10	1.38158369784508E-78	94.0%	3	F:protein serine/threonine kinase activity; P:cellular protein modification process; F:adenyl ribonucleotide binding	EC:2.7.11.0
GR7D2IN01A0BAO	glucose-6-phosphate dehydrogenase	332	10	2.41175259529589E-38	95.5%	3	F:oxidoreductase activity, acting on the CH-OH group of donors, NAD or NADP as acceptor; C:plastid; P:hexose metabolic process	EC:1.1.1.0
GR7D2IN01A0C0Z	hypothetical protein MTR_5g068060 [Medicago truncatula]	425	1	1.55021804311868E-13	50.0%
GR7D2IN01A0C25	---NA---	221	0
GR7D2IN01A0C3J	---NA---	459	0
GR7D2IN01A0C80	---NA---	390	0
GR7D2IN01A0CW6	microtubule-associated protein spiral2-like	420	10	3.32999411155901E-42	77.6%
GR7D2IN01A0DHP	uncharacterized protein	521	10	4.4675454074388E-54	83.8%
GR7D2IN01A0DLW	---NA---	489	0
GR7D2IN01A0E2L	gdsl esterase lipase cprd49	322	10	4.02689473951838E-41	90.6%	2	F:hydrolase activity; P:primary metabolic process	0
GR7D2IN01A0E39	---NA---	361	0
GR7D2IN01A0E6R	atp synthase subunit beta	288	1	1.44518000029377E-11	97.0%
GR7D2IN01A0E9M	---NA---	477	0
GR7D2IN01A0EDL	---NA---	403	0
GR7D2IN01A0EJL	---NA---	250	0
GR7D2IN01A0FGI	root phototropism protein 3	258	10	4.91409195995047E-36	89.4%	3	F:molecular transducer activity; F:binding; P:response to radiation	0
GR7D2IN01A0G1X	---NA---	241	0
GR7D2IN01A0G8Q	uncharacterized protein loc100803684	231	10	7.07708030391249E-30	94.8%
GR7D2IN01A0GS2	mediator of rna polymerase ii transcription subunit	323	10	5.60055666347129E-40	83.5%	3	C:protein complex; P:regulation of transcription, DNA-dependent; F:general RNA polymerase II transcription factor activity	0
GR7D2IN01A0GSV	wd repeat-containing protein	443	8	3.83007110460584E-23	62.25%
GR7D2IN01A0HAE	---NA---	393	0
GR7D2IN01A0I25	---NA---	495	0
GR7D2IN01A0ISW	disease resistance protein	447	5	5.4795217289616E-17	61.6%	2	F:hydrolase activity; F:ADP binding	0
GR7D2IN01A0JEJ	---NA---	501	0
GR7D2IN01A0JTR	autophagy 3	483	10	9.11507959497722E-59	88.8%	3	P:transport; C:intracellular part; P:cellular catabolic process	0
GR7D2IN01A0K5U	---NA---	439	0
GR7D2IN01A0KNJ	probable nucleoredoxin 1-like	204	10	1.61435087978235E-18	81.8%	2	P:cellular homeostasis; F:catalytic activity	0
GR7D2IN01A0L04	---NA---	481	0
GR7D2IN01A0L9I	---NA---	359	0
GR7D2IN01A0LD9	---NA---	484	0
GR7D2IN01A0LWD	uncharacterized protein loc100783390	420	7	2.84749051670823E-15	81.14285714285714%
GR7D2IN01A0M1Q	---NA---	511	0
GR7D2IN01A0M6S	---NA---	234	0
GR7D2IN01A0MPX	f-box lrr-repeat protein at3g14710-like	478	2	4.06667913294106E-38	72.5%
GR7D2IN01A0N26	rrna intron-encoded homing endonuclease	206	10	9.1456039007621E-22	90.9%
GR7D2IN01A0NJA	probable protein phosphatase 2c 13-like	413	10	1.72967907389981E-47	79.1%	4	F:cation binding; C:protein complex; P:cellular protein modification process; F:phosphoprotein phosphatase activity	EC:3.1.3.16
GR7D2IN01A0NPA	beach domain-containing protein lvsa-like	291	10	2.61870077828019E-21	64.4%
GR7D2IN01A0O0E	---NA---	341	0
GR7D2IN01A0O9A	rrna intron-encoded homing endonuclease	240	10	2.95160872591056E-20	94.7%
GR7D2IN01A0OAX	probable atp-dependent rna helicase dhx35	422	10	1.36871990390157E-56	90.3%	3	F:ATPase activity, coupled; F:helicase activity; F:adenyl ribonucleotide binding	0
GR7D2IN01A0OKA	rrna intron-encoded homing endonuclease	465	10	2.91731762486082E-49	86.6%
GR7D2IN01A0OM4	rrna intron-encoded homing endonuclease	321	8	5.64647325170111E-24	93.5%
GR7D2IN01A0OQH	---NA---	513	0
GR7D2IN01A0P46	ubiquitin carboxyl-terminal hydrolase 5-like	451	10	1.49836188998622E-68	93.2%	3	F:peptidase activity, acting on L-amino acid peptides; F:ubiquitin thiolesterase activity; P:ubiquitin-dependent protein catabolic process	EC:3.1.2.15
GR7D2IN01A0PP4	uncharacterized protein	500	10	1.16145142098263E-41	71.1%
GR7D2IN01A0PUR	---NA---	252	0
GR7D2IN01A0QCM	dna-binding pd1-like protein	482	8	5.27824251270496E-17	65.25%
GR7D2IN01A0QGN	calcium-transporting atpase plasma membrane-type-like	397	10	5.28039234509702E-36	62.5%	2	F:transmembrane transporter activity; F:hydrolase activity	0
GR7D2IN01A0QLG	---NA---	449	0
GR7D2IN01A0QPD	---NA---	218	0
GR7D2IN01A0QRE	---NA---	457	0
GR7D2IN01A0RBP	pentatricopeptide repeat-containing protein	223	10	3.09135050780268E-14	80.0%	1	C:intracellular membrane-bounded organelle	0
GR7D2IN01A0RI9	trna pseudouridine synthase a	459	10	1.02440228717188E-77	90.8%	4	P:tRNA metabolic process; F:RNA binding; F:pseudouridine synthase activity; P:pseudouridine synthesis	EC:5.4.99.12
GR7D2IN01A0RPA	homeobox-leucine zipper protein meristem l1	473	10	2.86755108057864E-57	82.3%	7	P:embryo development ending in seed dormancy; P:epidermis development; P:transcription, DNA-dependent; P:regulation of gene expression; F:DNA binding; C:intracellular membrane-bounded organelle; F:nucleic acid binding transcription factor activity	0
GR7D2IN01A0RV0	unknow protein	230	2	1.80806141031495E-17	96.5%					YES
GR7D2IN01A0SEW	---NA---	360	0
GR7D2IN01A0SSS	calcium-transporting endoplasmic reticulum-type-like	471	10	1.93272728900493E-74	91.6%	5	C:intrinsic to membrane; P:purine ribonucleoside triphosphate biosynthetic process; F:adenyl ribonucleotide binding; F:cation-transporting ATPase activity; P:divalent metal ion transport	0
GR7D2IN01A0T7T	rhamnogalacturonate lyase	421	10	1.71277675786049E-28	82.3%	3	P:primary metabolic process; F:exopeptidase activity; F:carbohydrate binding	0
GR7D2IN01A0TK6	---NA---	444	0
GR7D2IN01A0TMH	u3 small nucleolar rna-associated protein	419	10	1.70818397396395E-30	77.5%	2	C:cell part; P:gene expression	0
GR7D2IN01A0TRZ	reverse transcriptase family member	282	10	3.12504378296508E-22	68.6%
GR7D2IN01A0TW8	---NA---	374	0
GR7D2IN01A0UM0	gibberellin 3-oxidase	488	10	2.71801189585352E-61	83.4%	2	P:metabolic process; F:oxidoreductase activity, acting on single donors with incorporation of molecular oxygen	0
GR7D2IN01A0VJM	hypothetical protein MTR_132s0010, partial [Medicago truncatula]	484	10	2.9832974266937E-28	96.0%
GR7D2IN01A0VNB	atp-dependent helicase	460	10	4.52674767177332E-17	73.7%	2	F:nucleotide binding; F:helicase activity	0
GR7D2IN01A0VUM	---NA---	269	0							YES
GR7D2IN01A0W0K	cell wall-associated hydrolase	220	1	7.14949693003143E-11	91.0%					YES
GR7D2IN01A0W2J	---NA---	410	0
GR7D2IN01A0W5S	nbs-lrr type disease resistance protein	500	10	1.13018744002733E-20	60.5%
GR7D2IN01A0WCS	---NA---	344	0
GR7D2IN01A0X7U	---NA---	451	0
GR7D2IN01A0X7Y	---NA---	434	0
GR7D2IN01A0XQQ	pentatricopeptide repeat-containing protein	481	10	1.34751580313768E-49	70.4%	1	F:binding	0
GR7D2IN01A0XYP	pci domain-containing protein 2-like	223	10	4.60203746984029E-34	97.4%
GR7D2IN01A0Y1D	---NA---	298	0
GR7D2IN01A0YKU	---NA---	335	0
GR7D2IN01A0YUX	lmbr1 domain-containing protein 2 homolog a-like	475	10	3.05210050171591E-36	63.9%
GR7D2IN01A0Z36	tmv resistance protein n-like	476	10	2.58585106627386E-29	69.1%	3	P:cellular process; P:defense response; F:nucleotide binding	0
GR7D2IN01A0Z6K	---NA---	292	0
GR7D2IN01A0ZD6	hypothetical protein VITISV_040578 [Vitis vinifera]	379	10	1.95074329128748E-24	68.7%
GR7D2IN01A0ZEH	---NA---	255	0
GR7D2IN01A0ZIO	---NA---	321	0
GR7D2IN01A0ZW9	endoribonuclease dicer homolog 1-like	304	10	1.71299817549445E-20	86.0%	6	C:cell part; F:endoribonuclease activity, producing 5'-phosphomonoesters; F:RNA binding; F:ATPase activity, coupled; P:gene expression; F:adenyl ribonucleotide binding	EC:3.1.26.0
GR7D2IN01A0ZZS	---NA---	217	0
GR7D2IN01A102S	---NA---	499	0
GR7D2IN01A10G3	protein tar1-like	277	10	1.46314413770974E-17	74.0%
GR7D2IN01A10YF	heat shock protein 90	509	10	2.82184754736002E-68	92.3%	5	F:ATP binding; P:response to stress; C:cytoplasmic vesicle; F:unfolded protein binding; P:protein folding	0
GR7D2IN01A1100	---NA---	362	0
GR7D2IN01A11MJ	---NA---	543	0
GR7D2IN01A11YA	ribosomal rna small subunit	394	10	2.92502198572101E-44	72.7%
GR7D2IN01A133U	---NA---	455	0
GR7D2IN01A1393	---NA---	465	0
GR7D2IN01A139L	---NA---	530	0			1	P:protein folding	0
GR7D2IN01A145D	---NA---	489	0
GR7D2IN01A14G1	---NA---	356	0
GR7D2IN01A14P9	serine threonine protein kinase	506	10	8.22428512147835E-83	93.3%	4	P:protein phosphorylation; F:protein serine/threonine kinase activity; F:protein tyrosine kinase activity; F:ATP binding	EC:2.7.11.0; EC:2.7.10.0
GR7D2IN01A157M	---NA---	376	0
GR7D2IN01A15T7	sec-c motif-containing protein otu-like cysteine protease family protein	470	10	9.42082043544087E-21	75.2%
GR7D2IN01A16EX	ethanolamine-phosphate cytidylyltransferase	446	10	6.318037432922E-41	87.0%	2	P:metabolic process; F:transferase activity, transferring phosphorus-containing groups	0
GR7D2IN01A16I0	rrna intron-encoded homing endonuclease	305	10	1.19808551427461E-21	94.0%
GR7D2IN01A16VG	non-ltr retroelement reverse transcriptase	496	10	6.08453439783992E-19	52.9%
GR7D2IN01A174C	uncharacterized protein loc100812467	475	10	6.68236656634138E-59	91.9%	1	F:methyltransferase activity	EC:2.1.1.0
GR7D2IN01A17CT	---NA---	277	0
GR7D2IN01A17F8	ddb1- and cul4-associated factor 8-like	246	3	2.04506321984844E-14	88.66666666666667%
GR7D2IN01A17GL	atp synthase subunit beta	282	10	1.06795498021215E-30	97.7%
GR7D2IN01A17N4	---NA---	391	0
GR7D2IN01A18E1	methylmalonate-semialdehyde dehydrogenase	415	4	1.01673431724375E-12	94.75%
GR7D2IN01A18SW	---NA---	464	0
GR7D2IN01A18U3	---NA---	383	0
GR7D2IN01A19CN	asr2 protein	292	10	1.09900940366944E-11	87.6%	1	P:response to stress	0
GR7D2IN01A19CT	Tar1p [Medicago truncatula]	219	1	2.14766749412457E-15	97.0%
GR7D2IN01A19QK	---NA---	213	0
GR7D2IN01A1ALA	---NA---	399	0
GR7D2IN01A1ANP	---NA---	499	0
GR7D2IN01A1BME	uncharacterized protein loc100795808	483	5	2.99716763157874E-12	72.4%	1	F:transferase activity	0
GR7D2IN01A1BZ7	probable lrr receptor-like serine threonine-protein kinase at1g06840-like	435	10	1.92239540568107E-39	74.8%	2	F:protein kinase activity; F:nucleotide binding	0
GR7D2IN01A1C08	pentatricopeptide repeat-containing protein	467	10	1.22997766343941E-57	64.4%
GR7D2IN01A1C0D	cytochrome p450 liketbp	247	8	1.07582242033504E-14	97.875%
GR7D2IN01A1CVC	transferring glycosyl	482	10	1.14870517280043E-60	84.6%	5	C:protein complex; C:membrane; F:UDP-glucosyltransferase activity; P:(1->3)-beta-D-glucan metabolic process; P:gametophyte development	0
GR7D2IN01A1DAW	translin-like protein	482	10	9.20955586195041E-54	78.1%	1	F:sequence-specific DNA binding	0
GR7D2IN01A1DF7	lrr receptor-like serine threonine-protein kinase fls2	486	10	1.2611758100372E-31	67.9%
GR7D2IN01A1DJF	probable s-acyltransferase at4g15080-like	407	10	1.22781081401367E-27	65.1%
GR7D2IN01A1DNT	importin-alpha re-	258	10	1.0568483862418E-30	94.1%	4	C:intracellular membrane-bounded organelle; F:substrate-specific transporter activity; F:nuclear export signal receptor activity; P:intracellular protein transport	0
GR7D2IN01A1E59	---NA---	481	0
GR7D2IN01A1EE9	---NA---	440	0
GR7D2IN01A1F3N	fidgetin-like protein 1-like	401	10	5.85359310344369E-29	77.4%	2	F:ATPase activity, coupled; F:adenyl ribonucleotide binding	0
GR7D2IN01A1F5B	hypothetical protein MTR_5g051130 [Medicago truncatula]	252	8	8.70653412441754E-17	94.0%
GR7D2IN01A1FP9	---NA---	200	0
GR7D2IN01A1FRU	cation-chloride cotransporter	460	10	3.8713398077938E-64	89.7%
GR7D2IN01A1FUD	---NA---	480	0
GR7D2IN01A1FXA	cell wall-associated hydrolase	300	5	1.78594466472501E-22	90.2%	1	C:plastid	0		YES
GR7D2IN01A1G7R	atp-binding cassette	394	10	2.07812902557564E-51	83.6%	4	F:ATPase activity, coupled to transmembrane movement of substances; F:adenyl ribonucleotide binding; F:organic phosphonate transmembrane transporter activity; C:membrane	0
GR7D2IN01A1GE8	glycosyltransferase 3-like	442	10	5.13317269316113E-81	98.3%	3	C:integral to membrane; F:xylosyltransferase activity; F:transferase activity, transferring hexosyl groups	EC:2.4.1.0
GR7D2IN01A1GYO	---NA---	332	0
GR7D2IN01A1I53	---NA---	488	0
GR7D2IN01A1IAX	---NA---	468	0
GR7D2IN01A1IIK	---NA---	307	0
GR7D2IN01A1JOG	geranylgeranyl transferase type-1 subunit beta	458	10	2.36711824541714E-66	84.0%	1	F:protein geranylgeranyltransferase activity	0
GR7D2IN01A1JSG	receptor-like kinase	489	10	1.03702923765034E-37	75.6%	2	F:protein binding; P:LRR domain-mediated complex assembly	0
GR7D2IN01A1JUF	---NA---	492	0
GR7D2IN01A1JZY	rrna intron-encoded homing endonuclease	207	10	9.45362936748743E-28	95.0%
GR7D2IN01A1K0O	nbs-containing resistance-like protein	494	7	8.25009968310674E-53	71.0%
GR7D2IN01A1KBG	nak-type protein kinase	375	10	1.14290825731328E-24	78.0%	3	F:protein kinase activity; P:cellular protein modification process; F:adenyl ribonucleotide binding	0
GR7D2IN01A1KPC	cytochrome p450 liketbp	283	10	4.79383481729163E-31	91.9%
GR7D2IN01A1L0K	cell wall-associated partial	271	4	4.88639036060539E-23	86.75%	1	C:plastid	0		YES
GR7D2IN01A1M3Z	trafficking protein particle complex subunit 8-like	339	10	2.08805575053417E-50	94.4%
GR7D2IN01A1MQU	uncharacterized protein loc100500680	473	10	1.93156747934148E-35	86.7%	3	P:response to stimulus; F:protein binding; F:transferase activity, transferring alkyl or aryl (other than methyl) groups	EC:2.5.1.0
GR7D2IN01A1NB2	u-box domain-containing protein 16	485	10	5.32608364250106E-57	77.0%	3	C:protein complex; P:protein modification by small protein conjugation; F:small conjugating protein ligase activity	0
GR7D2IN01A1NTS	---NA---	349	0
GR7D2IN01A1NUI	rrna intron-encoded homing endonuclease	247	5	3.24979584292388E-11	100.0%
GR7D2IN01A1O66	rrna intron-encoded homing endonuclease	475	10	1.7070089735779E-43	71.7%
GR7D2IN01A1OGW	---NA---	545	0
GR7D2IN01A1OP0	---NA---	237	0
GR7D2IN01A1P0Z	btb poz domain-containing protein at2g13690-like	382	10	1.73393795805043E-57	83.9%
GR7D2IN01A1PA3	---NA---	258	0
GR7D2IN01A1PG4	---NA---	487	0
GR7D2IN01A1QDM	---NA---	200	0
GR7D2IN01A1QLN	gata transcription factor 24-like	469	10	6.24627650890702E-57	80.3%	4	P:transcription, DNA-dependent; F:DNA binding; F:transition metal ion binding; F:nucleic acid binding transcription factor activity	0
GR7D2IN01A1QQ9	glucan endo- -beta-glucosidase 1-like	503	10	1.06782985701121E-50	84.4%	3	F:beta-glucosidase activity; P:primary metabolic process; F:ion binding	EC:3.2.1.21
GR7D2IN01A1QZA	---NA---	523	0
GR7D2IN01A1R5E	cytochrome p450 liketbp	434	10	1.65803140254717E-34	81.7%
GR7D2IN01A1R79	---NA---	204	0
GR7D2IN01A1SQS	uncharacterized protein loc100819343	221	6	1.75690291710615E-17	75.5%
GR7D2IN01A1SRJ	n-alpha-acetyltransferase auxiliary subunit-like	478	10	1.36191770922506E-33	85.0%	1	F:catalytic activity	0
GR7D2IN01A1SUI	---NA---	489	0
GR7D2IN01A1TAX	---NA---	472	0
GR7D2IN01A1THA	probable metal-nicotianamine transporter ysl7-like	357	10	5.390211775904E-46	91.4%	1	P:transmembrane transport	0
GR7D2IN01A1TND	---NA---	496	0
GR7D2IN01A1U4X	---NA---	414	0
GR7D2IN01A1U5J	rrna intron-encoded homing endonuclease	263	7	4.17381849301712E-14	97.42857142857143%
GR7D2IN01A1U6C	cytochrome p450 liketbp	426	9	9.36132552080945E-27	80.11111111111111%
GR7D2IN01A1USY	---NA---	419	0
GR7D2IN01A1UV9	amino acid binding	379	10	4.51878477744828E-31	87.0%	1	F:carboxylic acid binding	0
GR7D2IN01A1UYA	glucose-6-phosphate 1-epimerase-like	487	10	1.50532305645206E-27	95.9%	3	F:catalytic activity; P:carbohydrate metabolic process; F:carbohydrate binding	0
GR7D2IN01A1W3A	cytochrome p450 liketbp	446	10	1.05671709660501E-40	78.6%
GR7D2IN01A1W3S	---NA---	471	0
GR7D2IN01A1WR5	kinesin-like protein kif2a-like	482	10	4.30590584892421E-32	96.5%	4	F:motor activity; C:microtubule cytoskeleton; P:microtubule-based process; F:adenyl ribonucleotide binding	0
GR7D2IN01A1WWB	uncharacterized protein loc100801180	332	10	4.49726488950344E-35	84.5%
GR7D2IN01A1XN4	arsenical pump-driving atpase-like	398	10	7.49342584781293E-35	84.1%	5	F:cation-transporting ATPase activity; P:cellular cation homeostasis; P:ion transport; F:adenyl ribonucleotide binding; C:plastid stroma	0
GR7D2IN01A1XVV	---NA---	543	0
GR7D2IN01A1Y39	uncharacterized protein loc100248155	447	3	1.69511561601584E-34	72.0%
GR7D2IN01A1Y50	protein fam135b-like	465	10	1.02621174039976E-39	80.9%
GR7D2IN01A1YOS	---NA---	542	0
GR7D2IN01A1YXG	---NA---	430	0
GR7D2IN01A1Z8U	serine threonine protein kinase pbs1	487	10	5.79379301434588E-42	77.5%	2	F:protein kinase activity; F:nucleotide binding	0
GR7D2IN01A1ZJ3	cytochrome b6	330	10	8.13555665189889E-41	94.8%	4	P:respiratory electron transport chain; F:catalytic activity; C:intrinsic to membrane; P:establishment of localization	0		YES
GR7D2IN01A1ZZ1	elongation factor 1-alpha	462	10	4.43966771536943E-52	84.8%	6	F:transition metal ion binding; F:sulfate adenylyltransferase activity; F:translation factor activity, nucleic acid binding; F:guanyl ribonucleotide binding; F:nucleoside-triphosphatase activity; C:cell part	EC:3.6.1.15
GR7D2IN01A203Q	protein trs120	374	10	2.135528163778E-55	91.0%
GR7D2IN01A20AW	rrna intron-encoded homing endonuclease	401	10	1.22338261273785E-18	78.6%
GR7D2IN01A21VU	1-aminocyclopropane-1-carboxylate oxidase	458	10	3.11313747866868E-42	77.9%	2	F:oxidoreductase activity, acting on paired donors, with incorporation or reduction of molecular oxygen, 2-oxoglutarate as one donor, and incorporation of one atom each of oxygen into both donors; P:oxidation-reduction process	EC:1.14.11.0
GR7D2IN01A220K	---NA---	532	0
GR7D2IN01A22BR	o-linked n-acetylglucosamine	371	10	8.20214235995493E-31	68.5%	1	F:protein binding	0
GR7D2IN01A22LO	retroelement pol polyprotein	531	10	2.03817217987484E-23	63.2%	2	P:DNA integration; F:DNA binding	0
GR7D2IN01A232N	tuftelin-interacting protein 11-like	422	10	5.20748811717156E-59	83.3%	3	C:nucleus; F:DNA binding; P:regulation of transcription, DNA-dependent	0
GR7D2IN01A23FB	---NA---	592	0
GR7D2IN01A23I1	---NA---	477	0
GR7D2IN01A23ZK	uncharacterized protein loc100801029	281	2	5.90726208976126E-13	78.0%
GR7D2IN01A2440	---NA---	419	0			2	P:transmembrane transport; C:integral to membrane	0
GR7D2IN01A24P3	protein dehydration-induced 19-like	502	10	7.91918301596805E-46	64.4%
GR7D2IN01A265U	uncharacterized protein loc100793863	444	10	3.4721976333751E-16	82.2%
GR7D2IN01A26VE	---NA---	431	0
GR7D2IN01A26WF	---NA---	487	0
GR7D2IN01A26ZV	probable galacturonosyltransferase 6-like	481	10	5.06518516968087E-44	80.7%	1	F:transferase activity	0
GR7D2IN01A275M	---NA---	519	0
GR7D2IN01A27GC	serine threonine-specific protein kinase-like protein	390	10	1.14925898149636E-56	85.1%	3	F:protein kinase activity; F:adenyl ribonucleotide binding; P:cellular protein modification process	0
GR7D2IN01A27JS	---NA---	202	0
GR7D2IN01A27VE	---NA---	413	0
GR7D2IN01A27WJ	---NA---	266	0
GR7D2IN01A2849	homeobox-leucine zipper protein athb-15-like	477	10	3.0474967725452E-38	60.7%
GR7D2IN01A28BU	---NA---	498	0
GR7D2IN01A28GR	cysteine-rich receptor-like protein kinase 10-like	492	10	5.40024202336087E-65	84.7%	3	F:protein kinase activity; F:adenyl ribonucleotide binding; P:cellular protein modification process	0
GR7D2IN01A28NQ	---NA---	427	0
GR7D2IN01A28QB	transducin family protein	442	10	3.92493049789185E-40	70.9%
GR7D2IN01A28W7	uncharacterized protein loc100832610	253	10	4.78647896969342E-23	99.4%
GR7D2IN01A290Z	shaggy-related protein kinase epsilon	451	10	2.09772655709156E-80	96.7%	7	C:cytoplasmic part; P:modification-dependent protein catabolic process; F:protein serine/threonine kinase activity; F:small conjugating protein ligase activity; P:protein phosphorylation; F:ATP binding; P:response to osmotic stress	EC:2.7.11.0
GR7D2IN01A29RP	---NA---	542	0
GR7D2IN01A29V8	cytochrome p450 liketbp	215	7	5.32357656030449E-14	95.28571428571429%
GR7D2IN01A29X2	serine threonine protein kinase	323	10	9.2529325343561E-35	89.0%	3	F:protein kinase activity; F:adenyl ribonucleotide binding; P:cellular protein modification process	0
GR7D2IN01A2A3M	protein-tyrosine phosphatase-like member b	358	10	1.92347146376092E-19	81.6%
GR7D2IN01A2AOX	---NA---	511	0
GR7D2IN01A2AP0	phospholipid-transporting atpase 9-like	490	10	2.27411926632749E-55	80.4%	7	P:lipid transport; F:phospholipid transporter activity; F:ATPase activity, coupled to transmembrane movement of ions; C:intrinsic to membrane; F:metal ion binding; F:adenyl ribonucleotide binding; P:purine ribonucleoside triphosphate biosynthetic process	0
GR7D2IN01A2B0L	nadp-dependent malic enzyme-like	483	10	6.53906648162179E-84	97.1%	6	P:malate metabolic process; F:nucleotide binding; F:cation binding; P:oxidation-reduction process; F:malate dehydrogenase (oxaloacetate-decarboxylating) activity; C:intracellular part	EC:1.1.1.38
GR7D2IN01A2BGA	cytochrome p450 liketbp	216	10	2.14453540964346E-31	90.8%
GR7D2IN01A2BHL	---NA---	501	0
GR7D2IN01A2C5C	dna (cytosine-5)-methyltransferase cmt3-like	367	10	6.97893918919154E-38	72.5%	3	P:DNA methylation; F:DNA binding; F:transferase activity	0
GR7D2IN01A2CGZ	domain gpi-anchored protein 1	326	10	5.06459575634776E-36	69.9%	2	C:anchored to membrane; P:cell wall macromolecule catabolic process	0
GR7D2IN01A2CQB	cc-nbs-lrr resistance protein	462	10	6.40165942780611E-22	67.5%	3	F:hydrolase activity; F:ADP binding; P:defense response	0
GR7D2IN01A2CXV	myb-related protein 3r-1-like	416	10	1.45798155140883E-35	67.8%
GR7D2IN01A2DEW	---NA---	502	0
GR7D2IN01A2EXE	rrna intron-encoded homing endonuclease	383	7	9.28211158547724E-14	94.28571428571429%
GR7D2IN01A2FEV	---NA---	527	0
GR7D2IN01A2GEW	---NA---	265	0
GR7D2IN01A2HCS	---NA---	512	0
GR7D2IN01A2HEH	---NA---	529	0
GR7D2IN01A2HGJ	---NA---	413	0
GR7D2IN01A2HWH	---NA---	375	0
GR7D2IN01A2I4D	uncharacterized protein loc100842132	490	10	2.89685349126651E-26	97.8%
GR7D2IN01A2IHZ	plant glycogenin-like starch initiation protein 4	496	10	1.02352195608617E-66	78.8%
GR7D2IN01A2IT9	uncharacterized protein loc100306529	487	5	1.2886526103023E-31	75.6%
GR7D2IN01A2JFR	protein tar1-like	367	10	2.25026052107521E-28	72.5%
GR7D2IN01A2JLX	---NA---	409	0
GR7D2IN01A2K95	---NA---	500	0
GR7D2IN01A2KFB	histidine decarboxylase	396	10	1.85476241829735E-21	64.0%	3	P:carboxylic acid metabolic process; F:carboxy-lyase activity; F:pyridoxal phosphate binding	EC:4.1.1.0
GR7D2IN01A2KPC	cell wall-associated partial	403	4	8.49866342429864E-40	81.25%					YES
GR7D2IN01A2L03	cell wall-associated hydrolase	367	3	1.66653012862045E-15	61.0%	1	C:intracellular membrane-bounded organelle	0		YES
GR7D2IN01A2LFS	---NA---	483	0
GR7D2IN01A2LL9	vacuolar-processing enzyme	488	10	8.77484130906705E-54	87.5%	2	F:cysteine-type endopeptidase activity; P:proteolysis	EC:3.4.22.0
GR7D2IN01A2MBJ	glycosyl hydrolase family 18 protein	554	10	1.55925297274482E-22	83.4%	3	F:hydrolase activity, hydrolyzing O-glycosyl compounds; F:ion binding; P:primary metabolic process	EC:3.2.1.0
GR7D2IN01A2MIK	---NA---	327	0
GR7D2IN01A2MPC	asymmetric leaves1 and rough	470	10	1.93721498049961E-66	90.3%	3	F:nucleic acid binding; P:regulation of gene expression; C:intracellular membrane-bounded organelle	0
GR7D2IN01A2N6R	dead-box atp-dependent rna helicase 41-like	471	10	2.88757240723942E-33	62.5%	1	F:hydrolase activity	0
GR7D2IN01A2NBP	---NA---	533	0
GR7D2IN01A2NFT	uncharacterized protein loc100251634	484	10	7.02182031286777E-25	60.7%
GR7D2IN01A2NGN	f-box lrr-repeat protein at1g67190-like	464	10	1.33173513842797E-27	81.2%
GR7D2IN01A2NPT	---NA---	205	0
GR7D2IN01A2NUR	---NA---	246	0
GR7D2IN01A2NZD	uncharacterized protein loc100803908	334	10	8.84510224981194E-33	70.3%
GR7D2IN01A2O2K	---NA---	304	0
GR7D2IN01A2O3F	duf246 domain-containing protein at1g04910-like	489	10	2.73064871226279E-45	75.9%
GR7D2IN01A2O64	traf type zinc finger domain containing 1	469	10	2.04161459700444E-19	75.3%
GR7D2IN01A2OF3	receptor-like partial	455	3	3.19000389681244E-14	77.66666666666667%
GR7D2IN01A2OIK	nucleotide binding protein	305	10	4.71534133160131E-28	87.2%	3	C:intrinsic to membrane; F:protein binding; P:transport	0
GR7D2IN01A2OQN	---NA---	499	0
GR7D2IN01A2ORF	---NA---	482	0			1	C:membrane	0
GR7D2IN01A2OYJ	---NA---	424	0
GR7D2IN01A2P1K	probable lrr receptor-like serine threonine-protein kinase at1g67720-like	329	10	1.51861736872632E-42	87.1%	3	F:protein kinase activity; F:adenyl ribonucleotide binding; P:cellular protein modification process	0
GR7D2IN01A2PC4	---NA---	215	0
GR7D2IN01A2PF4	rrna intron-encoded homing endonuclease	274	10	4.40482567649138E-24	96.5%
GR7D2IN01A2PIU	---NA---	536	0
GR7D2IN01A2QON	---NA---	464	0			3	F:protein kinase activity; P:protein phosphorylation; F:ATP binding	0
GR7D2IN01A2RA9	auxin-induced protein 5ng4-like	466	10	2.65809512586798E-47	81.3%
GR7D2IN01A2S83	---NA---	239	0
GR7D2IN01A2SF6	zinc finger	442	10	4.34887065918148E-42	72.7%	3	F:C3HC4-type RING finger domain binding; F:metal ion binding; P:C3HC4-type RING finger domain-mediated complex assembly	0
GR7D2IN01A2SGV	breast cancer protein 2 like 2a	480	10	2.07027034130428E-51	70.6%	2	F:binding; P:DNA recombination	0
GR7D2IN01A2SZ5	---NA---	229	0
GR7D2IN01A2T06	---NA---	417	0
GR7D2IN01A2TQD	ctr1-like protein kinase	467	10	7.19247441973643E-27	65.9%
GR7D2IN01A2U6U	ac069473_8gypsy ty-3 retroelement polyprotein 69905-74404	505	10	6.30391758528049E-27	59.1%	1	F:nucleic acid binding	0
GR7D2IN01A2W7B	uncharacterized protein loc100305589	410	6	5.06187900771367E-28	72.5%
GR7D2IN01A2WU9	---NA---	566	0
GR7D2IN01A2WUP	---NA---	354	0
GR7D2IN01A2XR8	---NA---	223	0
GR7D2IN01A2YCE	---NA---	492	0
GR7D2IN01A2YP8	---NA---	287	0
GR7D2IN01A2Z6R	---NA---	486	0
GR7D2IN01A300G	tmv resistance protein n-like	485	10	5.17070986071589E-44	72.0%	5	P:signal transduction; F:TIR domain binding; F:transmembrane signaling receptor activity; P:innate immune response; C:intrinsic to membrane	0
GR7D2IN01A306J	---NA---	359	0
GR7D2IN01A3072	senescence-associated protein	263	10	3.09837158339224E-37	92.0%
GR7D2IN01A30MB	---NA---	275	0
GR7D2IN01A30PO	protein binding	388	10	5.38826913959355E-22	71.7%
GR7D2IN01A31RS	---NA---	487	0
GR7D2IN01A31X9	protein da1-related 1-like isoform 2	415	5	9.82505949556109E-16	82.2%
GR7D2IN01A32AL	---NA---	397	0
GR7D2IN01A32Q9	aminoacyl-trna synthetase-associated domain-containing protein	482	10	3.53224468459997E-21	83.2%
GR7D2IN01A33MJ	uncharacterized protein	379	10	3.38176354476224E-31	61.9%
GR7D2IN01A33NW	hypothetical protein MTR_5g051150 [Medicago truncatula]	482	10	5.6258756852437E-44	88.1%
GR7D2IN01A33OQ	---NA---	414	0
GR7D2IN01A33YX	hypothetical protein VITISV_004341 [Vitis vinifera]	459	10	2.47241407171901E-31	71.8%
GR7D2IN01A34BO	hypothetical protein MTR_5g051140 [Medicago truncatula]	340	1	2.95015867568542E-13	62.0%
GR7D2IN01A34GC	homologous-pairing protein 2 homolog	482	10	5.43215573699442E-62	88.1%
GR7D2IN01A34NS	---NA---	366	0
GR7D2IN01A35ZP	---NA---	435	0
GR7D2IN01A367A	---NA---	552	0
GR7D2IN01A367P	dna polymerase theta-like	478	1	3.83287168978998E-12	54.0%
GR7D2IN01A36FF	---NA---	517	0
GR7D2IN01A36UV	microspherule protein	280	10	3.11780440450347E-30	82.3%
GR7D2IN01A36ZR	---NA---	203	0
GR7D2IN01A37LL	---NA---	457	0
GR7D2IN01A37R0	---NA---	324	0
GR7D2IN01A37ZI	cell wall-associated hydrolase	237	8	2.42238106982206E-22	73.375%					YES
GR7D2IN01A38H0	---NA---	352	0
GR7D2IN01A3909	neuroblastoma-amplified sequence	461	10	5.6292337173199E-39	65.0%
GR7D2IN01A391W	---NA---	335	0
GR7D2IN01A39E4	---NA---	437	0
GR7D2IN01A39EI	rrna intron-encoded homing endonuclease	231	8	1.05998549839962E-17	93.0%
GR7D2IN01A39IY	upf0202 protein at1g10490-like	491	10	2.68011225197991E-64	89.9%
GR7D2IN01A39JL	---NA---	474	0
GR7D2IN01A39RF	rrna intron-encoded homing endonuclease	378	7	6.02897173474077E-18	51.42857142857143%
GR7D2IN01A3AD2	---NA---	252	0
GR7D2IN01A3AXH	protein early flowering 4-like	529	10	4.01783816129961E-30	89.1%
GR7D2IN01A3B5R	---NA---	200	0
GR7D2IN01A3BMT	---NA---	415	0
GR7D2IN01A3CS9	af478369_1gag-pol polyprotein	502	10	2.02790064534399E-25	59.9%
GR7D2IN01A3E2A	probably inactive leucine-rich repeat receptor-like protein kinase	353	10	6.52555520583618E-33	83.4%	6	F:protein kinase activity; C:intrinsic to membrane; F:oxidoreductase activity, acting on the CH-CH group of donors, NAD or NADP as acceptor; F:adenyl ribonucleotide binding; P:cellular protein modification process; F:signal transducer activity	EC:1.3.1.0
GR7D2IN01A3E4G	neutral amino acid transport protein	456	10	1.3909577534771E-58	87.3%	3	C:intrinsic to membrane; F:amino acid transmembrane transporter activity; P:amino acid transmembrane transport	0
GR7D2IN01A3EMP	---NA---	412	0
GR7D2IN01A3F67	cyclin-dependent kinase f-4-like	523	6	2.48686624893217E-16	77.16666666666667%
GR7D2IN01A3FBX	---NA---	521	0
GR7D2IN01A3FDW	ycf68 protein	261	7	3.52637398348599E-18	71.71428571428571%	1	C:plastid	0		YES
GR7D2IN01A3FG6	white-brown-complex abc transporter family	388	10	1.00680001461078E-52	93.8%	4	F:nucleoside-triphosphatase activity; F:adenyl ribonucleotide binding; F:organic phosphonate transmembrane transporter activity; C:cell part	EC:3.6.1.15
GR7D2IN01A3FNW	---NA---	370	0
GR7D2IN01A3FS1	---NA---	476	0
GR7D2IN01A3G5R	nucleotide binding	430	10	7.11106573314416E-27	77.8%
GR7D2IN01A3GFE	uncharacterized protein loc100791882	411	10	9.18916706504869E-30	80.4%	2	C:membrane; F:acetylglucosaminyltransferase activity	0
GR7D2IN01A3GKK	hypothetical protein MTR_132s0010, partial [Medicago truncatula]	357	9	1.13177496271476E-19	92.88888888888889%
GR7D2IN01A3GKT	baculoviral iap repeat-containing protein	439	10	1.54389864590559E-35	87.6%	1	F:transition metal ion binding	0
GR7D2IN01A3GMB	probable xaa-pro aminopeptidase 3-like	206	2	1.19722631700598E-13	85.5%
GR7D2IN01A3GPQ	---NA---	479	0
GR7D2IN01A3H88	e3 ubiquitin-protein ligase rglg2-like	445	10	2.55875230882974E-19	83.3%	1	F:metal ion binding	0
GR7D2IN01A3HEE	---NA---	477	0
GR7D2IN01A3HXB	phototropic-responsive nph3-like protein	240	10	1.27321535290963E-31	83.6%	3	P:response to light stimulus; F:binding; F:signal transducer activity	0
GR7D2IN01A3I1I	uncharacterized protein loc100832610	204	10	2.25446617089508E-28	97.8%
GR7D2IN01A3I52	flavin-containing monooxygenase yucca2-like	423	10	6.26467848570747E-31	73.4%	1	F:oxidoreductase activity	0
GR7D2IN01A3I8P	---NA---	385	0
GR7D2IN01A3JF4	rna-directed dna polymerase (reverse transcriptase) chromo zinc cchc-type peptidase active site polynucleotidyl ribonuclease h fold	529	10	6.2710956796911E-47	66.6%	2	F:DNA binding; P:DNA integration	0
GR7D2IN01A3K1B	---NA---	509	0			3	P:fatty acid biosynthetic process; C:membrane; F:transferase activity, transferring acyl groups other than amino-acyl groups	EC:2.3.1.0
GR7D2IN01A3KD0	---NA---	222	0
GR7D2IN01A3KXA	protein argonaute 16-like	478	10	2.19526379638015E-46	89.5%	1	F:protein binding	0
GR7D2IN01A3L90	cell wall-associated partial	296	1	8.69531302532813E-12	100.0%					YES
GR7D2IN01A3LGF	---NA---	475	0
GR7D2IN01A3MO9	metallocarboxypeptidase inhibitor	269	5	1.17596528724257E-19	76.2%	1	C:plastid	0		YES
GR7D2IN01A3MR9	---NA---	377	0
GR7D2IN01A3MVC	rrna intron-encoded homing endonuclease	428	10	1.13191889904226E-48	82.4%
GR7D2IN01A3MX0	cysteine-rich receptor-like protein kinase	404	10	4.02880088516656E-38	90.2%	3	F:adenyl ribonucleotide binding; P:cellular protein modification process; F:protein tyrosine kinase activity	EC:2.7.10.0
GR7D2IN01A3N6Q	---NA---	349	0
GR7D2IN01A3N91	---NA---	486	0
GR7D2IN01A3ND3	---NA---	210	0
GR7D2IN01A3NOE	---NA---	493	0
GR7D2IN01A3NZW	cytochrome p450 liketbp	332	8	4.40545322654322E-32	90.5%
GR7D2IN01A3O5M	uncharacterized protein loc100306261	480	3	2.93472663925419E-12	65.33333333333333%
GR7D2IN01A3Q39	---NA---	213	0
GR7D2IN01A3Q63	uncharacterized protein loc100813242	364	10	3.34700900463834E-40	80.1%
GR7D2IN01A3QFV	ectonucleoside triphosphate diphosphohydrolase	491	10	2.21290446203339E-34	68.5%	1	F:hydrolase activity	0
GR7D2IN01A3QKN	---NA---	333	0
GR7D2IN01A3QPV	---NA---	337	0
GR7D2IN01A3QST	cytochrome p450 liketbp	381	10	6.85020330338756E-38	85.0%
GR7D2IN01A3R1K	---NA---	341	0
GR7D2IN01A3RCY	wound-induced protein win2	504	10	9.99458378673944E-49	77.7%	4	F:hydrolase activity, hydrolyzing O-glycosyl compounds; F:polysaccharide binding; P:aminoglycan catabolic process; P:defense response	EC:3.2.1.0
GR7D2IN01A3RGD	acyl- -binding domain-containing protein	486	10	5.24303721802018E-40	82.2%
GR7D2IN01A3RRW	---NA---	489	0
GR7D2IN01A3RW2	rrna intron-encoded homing endonuclease	518	10	1.47633505009121E-39	86.2%
GR7D2IN01A3RZ3	electron transport	403	10	1.00079015347401E-20	84.1%	1	F:adenyl nucleotide binding	0
GR7D2IN01A3S34	peptidylprolyl isomerase domain and wd repeat-containing protein 1	340	10	9.57664404560815E-44	86.9%	10	P:leaf morphogenesis; P:xylem and phloem pattern formation; C:intracellular membrane-bounded organelle; P:histone methylation; P:meristem development; P:root morphogenesis; C:cullin-RING ubiquitin ligase complex; P:floral organ formation; F:protein binding; F:cis-trans isomerase activity	0
GR7D2IN01A3SNI	---NA---	307	0
GR7D2IN01A3T5Q	---NA---	204	0			2	P:carbon fixation; F:ribulose-bisphosphate carboxylase activity	EC:4.1.1.39
GR7D2IN01A3T70	uncharacterized protein loc100800577	489	10	2.48125085390819E-30	91.2%	2	P:histidine metabolic process; F:intramolecular oxidoreductase activity, interconverting aldoses and ketoses	EC:5.3.1.0
GR7D2IN01A3TBU	---NA---	428	0
GR7D2IN01A3TC5	---NA---	407	0
GR7D2IN01A3TM7	copper-transporting atpase ran1-like	490	10	1.21723444399103E-69	88.0%	6	F:ATP binding; P:ATP biosynthetic process; F:copper-transporting ATPase activity; C:intrinsic to membrane; P:transition metal ion transport; F:transition metal ion binding	0
GR7D2IN01A3TOG	---NA---	449	0
GR7D2IN01A3TVE	receptor-like protein kinase	441	10	1.40627561148725E-29	65.4%	2	F:protein binding; P:LRR domain-mediated complex assembly	0
GR7D2IN01A3TWA	phospholipid-transporting atpase	531	10	7.09181806477186E-39	81.9%	7	F:phospholipid transporter activity; P:lipid transport; C:intrinsic to membrane; F:ATPase activity, coupled to transmembrane movement of ions; F:adenyl ribonucleotide binding; P:purine ribonucleoside triphosphate biosynthetic process; F:metal ion binding	0
GR7D2IN01A3U58	cell wall-associated hydrolase	524	8	1.59296535650076E-34	72.125%					YES
GR7D2IN01A3U8A	glycoside family 17	498	10	2.7937887454853E-56	78.9%	3	P:carbohydrate metabolic process; F:cation binding; F:hydrolase activity, hydrolyzing O-glycosyl compounds	EC:3.2.1.0
GR7D2IN01A3UBE	rrna intron-encoded homing endonuclease	206	10	3.04453399749554E-17	95.1%
GR7D2IN01A3UFD	mitochondrial substrate carrier family protein b-like	232	10	5.07177700465807E-28	77.4%	3	P:transport; C:intrinsic to membrane; C:organelle inner membrane	0
GR7D2IN01A3UFI	integral membrane hrf1-like protein	387	10	2.5879215277956E-32	81.9%
GR7D2IN01A3UIS	rrna intron-encoded homing endonuclease	429	9	6.2586470405292E-30	68.22222222222223%
GR7D2IN01A3UN0	23s ribosomal rna	255	8	2.60244961368994E-24	91.5%	1	C:plastid	0		YES
GR7D2IN01A3UNL	---NA---	292	0
GR7D2IN01A3UUN	---NA---	200	0
GR7D2IN01A3VSQ	---NA---	520	0
GR7D2IN01A3WBX	uncharacterized protein loc100817225	444	1	3.3495935709347E-11	68.0%
GR7D2IN01A3WOF	cytochrome p450 liketbp	297	6	2.69376372563162E-13	85.16666666666667%
GR7D2IN01A3XFZ	---NA---	381	0
GR7D2IN01A3XJB	---NA---	462	0
GR7D2IN01A3XKK	uncharacterized protein	228	10	2.88915828756932E-23	89.3%
GR7D2IN01A3Y56	hypothetical protein SORBIDRAFT_0070s002020 [Sorghum bicolor]	264	10	1.32972387495644E-23	93.0%
GR7D2IN01A3YQC	---NA---	233	0
GR7D2IN01A3YS6	---NA---	458	0
GR7D2IN01A3ZGN	---NA---	221	0
GR7D2IN01A3ZQV	---NA---	495	0
GR7D2IN01A40OO	---NA---	489	0
GR7D2IN01A419N	---NA---	449	0
GR7D2IN01A41VN	pollen specific protein sf21	445	10	1.18932629068459E-60	89.0%
GR7D2IN01A421U	pentatricopeptide repeat-containing protein	485	10	1.07068318543247E-65	59.8%
GR7D2IN01A434X	atp synthase subunit beta	509	10	7.02932166948338E-76	83.7%
GR7D2IN01A43AT	unknow protein	429	5	1.44563478369301E-49	84.0%	1	C:plastid	0		YES
GR7D2IN01A43FF	probable galacturonosyltransferase 15-like	472	10	1.7955579130943E-52	77.0%	1	F:transferase activity, transferring glycosyl groups	0
GR7D2IN01A44O0	ras-related protein raba6a-like	441	10	8.5127421046307E-31	82.1%	3	P:transport; P:intracellular signal transduction; F:guanyl ribonucleotide binding	0
GR7D2IN01A45BV	transferring glycosyl	411	10	4.64460681769233E-27	78.2%	5	P:gametophyte development; F:UDP-glucosyltransferase activity; P:(1->3)-beta-D-glucan metabolic process; C:protein complex; C:membrane	0
GR7D2IN01A45E0	---NA---	395	0
GR7D2IN01A45IR	ribosomal protein l31	509	10	2.6541488413536E-28	89.1%	3	P:translation; F:structural constituent of ribosome; C:ribosome	0
GR7D2IN01A45IX	---NA---	241	0
GR7D2IN01A464Z	---NA---	469	0
GR7D2IN01A47DZ	---NA---	336	0
GR7D2IN01A47J9	low quality protein: heat repeat-containing protein 7a homolog	494	10	5.89872273002507E-59	86.8%
GR7D2IN01A47SY	---NA---	499	0
GR7D2IN01A47WE	---NA---	540	0
GR7D2IN01A4806	---NA---	502	0
GR7D2IN01A48HR	tmv resistance protein n-like	498	10	1.20426085322802E-25	64.5%	1	F:ADP binding	0
GR7D2IN01A48PO	mitochondrial substrate carrier family protein	447	9	3.02256211243107E-20	77.0%	3	C:organelle inner membrane; C:intrinsic to membrane; P:intracellular transport	0
GR7D2IN01A48WR	---NA---	481	0
GR7D2IN01A48WT	adomet-dependent rrna methyltransferase spb1-like	362	10	3.73147281037667E-23	68.2%	3	F:methyltransferase activity; P:RNA methylation; F:nucleic acid binding	EC:2.1.1.0
GR7D2IN01A49IK	cell wall-associated hydrolase	348	9	3.48648634287722E-34	92.11111111111111%	1	C:plastid	0		YES
GR7D2IN01A49IO	f-box protein at1g78280-like	278	5	1.04382815228325E-17	67.0%
GR7D2IN01A49PD	rrna intron-encoded homing endonuclease	326	7	4.45743043097846E-16	60.285714285714285%
GR7D2IN01A4A17	uncharacterized protein loc100813046	465	10	8.01192360431561E-56	79.1%
GR7D2IN01A4AJU	uncharacterized protein loc100792436	505	7	9.10283757254187E-26	58.714285714285715%
GR7D2IN01A4AOQ	uncharacterized protein loc100807280	472	5	8.15645748286141E-20	67.2%
GR7D2IN01A4ATK	phospholipase c	415	10	4.33924956092225E-72	92.7%	1	F:phospholipase C activity	0
GR7D2IN01A4AVP	transducin wd40 domain-containing protein	502	10	7.81164225993945E-59	79.7%	2	P:metabolic process; F:oxidoreductase activity, acting on the CH-CH group of donors, NAD or NADP as acceptor	EC:1.3.1.0
GR7D2IN01A4B8S	af299140_1myb-related transcription factor phan1	439	1	3.86533506762201E-12	94.0%	3	P:regulation of transcription, DNA-dependent; F:DNA binding; F:protein binding	0
GR7D2IN01A4BC6	---NA---	503	0
GR7D2IN01A4BEI	---NA---	458	0
GR7D2IN01A4BHC	uncharacterized protein loc100800669	462	2	2.29597070075269E-16	46.0%
GR7D2IN01A4BPU	---NA---	481	0
GR7D2IN01A4CBR	insulin-degrading enzyme-like	383	10	1.1215789880689E-51	88.4%	3	P:protein metabolic process; F:endopeptidase activity; F:transition metal ion binding	0
GR7D2IN01A4DLE	neurobeachin-like protein	496	10	6.89731917653048E-47	64.6%
GR7D2IN01A4DLL	dna repair protein rhp7-like	458	8	1.01286072029193E-16	75.875%
GR7D2IN01A4DW9	---NA---	347	0			4	F:potassium ion binding; F:pyruvate kinase activity; P:glycolysis; F:magnesium ion binding	EC:2.7.1.40
GR7D2IN01A4E0J	protein binding	402	10	2.20382295965484E-60	94.1%	3	F:binding; F:molecular transducer activity; P:response to radiation	0
GR7D2IN01A4E4G	serine threonine-protein kinase ctr1-like	480	6	1.3422515483241E-20	71.0%	1	F:transferase activity	0
GR7D2IN01A4ENR	cc-nbs-lrr resistance protein	465	9	1.28989038558906E-22	58.111111111111114%
GR7D2IN01A4EUN	---NA---	361	0
GR7D2IN01A4F2F	ctp synthase-like protein	313	10	7.4264453765811E-24	88.9%	2	F:CTP synthase activity; P:pyrimidine nucleotide biosynthetic process	EC:6.3.4.2
GR7D2IN01A4FN9	---NA---	474	0
GR7D2IN01A4FYY	at3g62890-like protein	413	10	4.9957027213356E-60	81.8%
GR7D2IN01A4G23	---NA---	508	0
GR7D2IN01A4GCZ	constans interacting protein 5-like protein	289	10	1.207998987685E-42	96.5%	3	F:nucleic acid binding; C:plastid; C:cytoplasmic chromosome	0
GR7D2IN01A4GJG	---NA---	510	0
GR7D2IN01A4H3P	cell wall-associated hydrolase	407	8	9.65806637282129E-45	92.375%					YES
GR7D2IN01A4HZ4	mechanosensitive ion channel domain-containing protein	492	10	2.65396592598065E-51	81.0%	2	C:cell part; P:transport	0
GR7D2IN01A4IHK	---NA---	221	0
GR7D2IN01A4IHM	---NA---	487	0
GR7D2IN01A4IIZ	reverse partial	540	10	1.02375884706649E-15	63.8%
GR7D2IN01A4IL4	---NA---	464	0
GR7D2IN01A4IUY	ty3-gypsy retrotransposon protein	475	10	1.7922109230674E-25	59.2%
GR7D2IN01A4JHZ	---NA---	239	0
GR7D2IN01A4JK9	---NA---	353	0
GR7D2IN01A4KH5	regulation of nuclear pre-mrna domain-containing protein 1b	450	10	3.79781782595562E-38	73.7%
GR7D2IN01A4KRG	upf0197 transmembrane protein c11orf10	434	10	1.13104530945389E-19	90.3%
GR7D2IN01A4KWG	kelch-like protein diablo	382	10	1.79901062122121E-33	67.0%
GR7D2IN01A4KY5	ctp synthase	506	10	1.62144532687888E-54	88.9%	2	P:pyrimidine nucleotide metabolic process; F:ligase activity, forming carbon-nitrogen bonds	0
GR7D2IN01A4KZ0	rrna intron-encoded homing endonuclease	323	10	4.66794967379546E-41	92.1%
GR7D2IN01A4L5T	---NA---	474	0
GR7D2IN01A4L6F	---NA---	206	0
GR7D2IN01A4L8M	---NA---	468	0
GR7D2IN01A4L8U	ring u-box domain-containing protein	430	10	2.50582951029002E-56	83.5%	1	F:transition metal ion binding	0
GR7D2IN01A4LIS	g-type lectin s-receptor-like serine threonine-protein kinase at1g34300-like	467	10	4.21758144460209E-66	85.3%	5	P:cell recognition; F:adenyl ribonucleotide binding; F:protein kinase activity; P:cellular protein modification process; F:carbohydrate binding	0
GR7D2IN01A4LKI	pentatricopeptide repeat-containing protein	477	10	7.98262339934588E-55	57.8%
GR7D2IN01A4LQ0	nuc173 domain-containing protein	474	10	1.0332558844668E-43	65.5%
GR7D2IN01A4M1U	---NA---	497	0
GR7D2IN01A4MS6	pentatricopeptide repeat-containing protein	504	10	1.55631422449122E-17	76.7%
GR7D2IN01A4N7V	---NA---	434	0
GR7D2IN01A4NI4	---NA---	489	0
GR7D2IN01A4NPV	rrna intron-encoded homing endonuclease	434	7	3.26771467455256E-16	79.85714285714286%
GR7D2IN01A4OEA	casp-like protein at2g38480-like	485	10	7.95878078057179E-53	81.5%
GR7D2IN01A4OFA	nad dependent epimerase	321	10	8.1059645917691E-31	88.1%	2	P:metabolic process; F:cofactor binding	0
GR7D2IN01A4ON8	rrna intron-encoded homing endonuclease	228	10	1.63532297042429E-18	77.6%
GR7D2IN01A4OQC	surfeit locus protein 1-like	508	10	6.11881675565304E-25	94.7%
GR7D2IN01A4P60	hypothetical protein MTR_5g051160 [Medicago truncatula]	267	9	2.34889100822524E-17	98.0%
GR7D2IN01A4P69	---NA---	517	0
GR7D2IN01A4P70	---NA---	255	0
GR7D2IN01A4PFI	---NA---	467	0
GR7D2IN01A4PGU	protein far1-related sequence 5-like	434	10	8.08683886477797E-26	52.5%
GR7D2IN01A4PI4	---NA---	355	0
GR7D2IN01A4Q38	cytochrome p450 liketbp	500	10	4.83352015199668E-55	72.9%
GR7D2IN01A4QR2	methylcrotonoyl- carboxylase subunit alpha	468	10	5.143698659878E-72	94.0%	7	F:ATP binding; F:transition metal ion binding; P:leucine metabolic process; C:ribosome; F:CoA carboxylase activity; C:intracellular membrane-bounded organelle; F:vitamin binding	0
GR7D2IN01A4RIM	---NA---	471	0
GR7D2IN01A4SBD	leucine-rich repeat receptor-like serine threonine-protein kinase bam3-like	522	10	2.41162484215507E-64	55.7%	2	P:LRR domain-mediated complex assembly; F:protein binding	0
GR7D2IN01A4SC8	---NA---	219	0
GR7D2IN01A4SOL	---NA---	510	0
GR7D2IN01A4TT3	---NA---	342	0
GR7D2IN01A4TX0	myb transcription factor myb107	478	10	7.52367478165899E-29	78.7%	6	C:chromatin; F:DNA binding; F:protein binding; P:regulation of transcription, DNA-dependent; C:intracellular membrane-bounded organelle; P:nucleosome organization	0
GR7D2IN01A4UDH	rna-directed dna polymerase (reverse transcriptase)	340	10	1.18691378124515E-29	71.3%
GR7D2IN01A4USD	uncharacterized protein	474	10	3.23339588059465E-64	92.9%
GR7D2IN01A4V3C	protein	489	10	1.94310026637567E-22	84.1%	4	P:regulation of transcription, DNA-dependent; C:intracellular membrane-bounded organelle; F:protein binding; F:DNA binding	0
GR7D2IN01A4VF3	lrr and btb poz domain-containing protein fbl11	498	7	1.12212983227509E-27	70.85714285714286%
GR7D2IN01A4VFH	rna binding	428	1	1.30715234081385E-12	58.0%
GR7D2IN01A4XK6	phosphomevalonate kinase	417	10	1.35300933377081E-49	87.5%	3	P:phosphate-containing compound metabolic process; F:kinase activity; F:adenyl ribonucleotide binding	0
GR7D2IN01A4XL6	uncharacterized protein loc100798223	412	10	5.75572771482545E-32	66.8%
GR7D2IN01A4XZW	---NA---	455	0
GR7D2IN01A4Y92	uncharacterized protein	400	7	2.56923559544694E-16	57.57142857142857%	1	F:binding	0
GR7D2IN01A4YMK	uncharacterized udp-glucosyltransferase	484	10	2.07989633122109E-77	61.3%
GR7D2IN01A4YWW	uncharacterized protein	472	10	1.23054241690402E-44	84.7%
GR7D2IN01A4ZFS	---NA---	354	0
GR7D2IN01A4ZOR	ubiquitin-conjugating enzyme	418	10	9.326529015993E-67	98.2%	3	P:cellular protein modification process; P:regulation of macromolecule metabolic process; F:acid-amino acid ligase activity	EC:6.3.2.0
GR7D2IN01A50BM	---NA---	497	0
GR7D2IN01A50FJ	---NA---	218	0
GR7D2IN01A514S	uncharacterized protein loc100804482	478	2	2.60109144623381E-17	82.0%
GR7D2IN01A518G	senescence-associated protein	297	10	1.82663612373987E-33	96.1%
GR7D2IN01A51MV	retrotransposon unclassified	481	10	5.35861440603012E-21	63.5%
GR7D2IN01A51VI	brassinosteroid insensitive 1-associated receptor kinase 1	478	10	8.07573094453956E-15	51.6%	2	; F:transferase activity	0
GR7D2IN01A521K	---NA---	269	0
GR7D2IN01A525A	tuftelin-interacting protein 11-like	461	10	1.24536724796375E-62	81.4%	3	F:DNA binding; C:nucleus; P:regulation of transcription, DNA-dependent	0
GR7D2IN01A525J	lipase 1-like	482	10	5.49911632479536E-74	92.0%	1	P:lipid metabolic process	0
GR7D2IN01A528Z	e3 ubiquitin-protein ligase upl1-like	337	10	7.02466737112446E-22	97.6%	3	F:acid-amino acid ligase activity; C:intracellular; P:cellular protein modification process	EC:6.3.2.0
GR7D2IN01A5292	cdpk-related protein kinase-like	432	10	3.38943827666709E-67	95.2%	4	F:metal ion binding; P:cellular protein modification process; F:protein serine/threonine kinase activity; F:adenyl ribonucleotide binding	EC:2.7.11.0
GR7D2IN01A52Z8	---NA---	497	0
GR7D2IN01A538I	---NA---	277	0
GR7D2IN01A53NP	lipase class 3 family protein	483	10	2.11191126028615E-38	74.2%	1	F:hydrolase activity	0
GR7D2IN01A548I	---NA---	327	0
GR7D2IN01A54BK	---NA---	510	0
GR7D2IN01A54DJ	uncharacterized protein loc100794387	481	10	8.06796477178525E-50	78.1%
GR7D2IN01A54HT	uncharacterized protein loc100796402	374	10	3.40152737113097E-61	91.7%
GR7D2IN01A553E	receptor-like serine threonine-protein kinase ale2-like	483	10	2.76927082832038E-82	97.6%	3	F:ATP binding; F:protein tyrosine kinase activity; P:protein phosphorylation	EC:2.7.10.0
GR7D2IN01A557O	pre-mrna polyadenylation factor fip1	441	3	2.19242124260766E-23	62.0%
GR7D2IN01A558D	---NA---	380	0
GR7D2IN01A56LJ	probable protein phosphatase 2c 65-like	461	10	1.20344195111233E-65	88.3%	1	F:phosphatase activity	EC:3.1.3.0
GR7D2IN01A56WK	hypothetical protein MTR_4g091430 [Medicago truncatula]	535	2	7.18878757960842E-46	81.5%
GR7D2IN01A572T	auxin-regulated protein	468	10	4.8658475670638E-45	82.2%
GR7D2IN01A57B2	---NA---	446	0
GR7D2IN01A57FJ	---NA---	449	0
GR7D2IN01A57GV	lysine-specific demethylase 3b	463	10	1.51313637646188E-47	69.1%
GR7D2IN01A57OP	---NA---	523	0
GR7D2IN01A57RQ	dna binding	468	10	1.26725898730333E-37	87.3%	4	F:nucleic acid binding; P:regulation of gene expression; F:nucleic acid binding transcription factor activity; C:intracellular membrane-bounded organelle	0
GR7D2IN01A58I6	mechanosensitive ion channel domain-containing protein ms ion channel domain-containing protein	513	10	1.46653780207353E-31	87.6%	3	C:plastid envelope; C:membrane; P:transmembrane transport	0
GR7D2IN01A58KU	protein	484	10	9.3169740747025E-14	65.4%
GR7D2IN01A58RB	---NA---	328	0
GR7D2IN01A59NA	ac011621_1 retroelement pol polyprotein	475	10	2.46066152047884E-55	80.6%	6	C:chromosomal part; C:intracellular membrane-bounded organelle; F:RNA-directed DNA polymerase activity; F:RNA binding; P:RNA-dependent DNA replication; P:chromatin organization	EC:2.7.7.49
GR7D2IN01A59XX	pentatricopeptide repeat-containing protein	322	10	1.03551643293068E-33	80.1%
GR7D2IN01A5AGC	uncharacterized protein	270	10	1.16034769849607E-32	84.0%
GR7D2IN01A5APZ	pentatricopeptide repeat-containing protein	280	10	1.49525868239913E-32	74.0%
GR7D2IN01A5AQM	remorin family protein	274	9	4.7061533252917E-26	75.11111111111111%
GR7D2IN01A5ARB	---NA---	416	0
GR7D2IN01A5ARN	---NA---	263	0
GR7D2IN01A5B50	---NA---	224	0
GR7D2IN01A5BPK	uncharacterized protein loc100799920	467	10	2.57061476757319E-47	68.0%	1	F:RNA binding	0
GR7D2IN01A5BZI	---NA---	466	0
GR7D2IN01A5C8C	kinase-like protein	467	10	4.53756171450578E-44	74.1%
GR7D2IN01A5CIS	microtubule-associated protein tortifolia1	317	10	1.06615204770665E-30	81.1%	1	F:protein binding	0
GR7D2IN01A5CML	probable udp-n-acetylglucosamine--peptide n-acetylglucosaminyltransferase spindly-like	400	1	8.34700513826815E-13	80.0%
GR7D2IN01A5CR7	uncharacterized protein loc100500680	427	10	1.39041713164845E-43	76.6%	1	F:transferase activity	0
GR7D2IN01A5DNU	dead box-like rna helicase	511	10	1.26439264850221E-33	74.0%	2	F:adenyl ribonucleotide binding; F:ATPase activity, coupled	0
GR7D2IN01A5E52	---NA---	518	0
GR7D2IN01A5E6E	---NA---	496	0
GR7D2IN01A5EF8	f-box protein at2g27310-like	493	10	2.64168397993151E-67	92.0%
GR7D2IN01A5FAO	---NA---	484	0			1	F:DNA binding	0
GR7D2IN01A5FFZ	unknow protein	511	6	2.24166673475198E-35	77.5%	1	C:plastid	0		YES
GR7D2IN01A5FT0	transcription factor une10-like	489	10	3.73569432550072E-54	82.3%	4	C:intracellular membrane-bounded organelle; P:fertilization; P:regulation of gene expression; F:nucleic acid binding transcription factor activity	0
GR7D2IN01A5G9L	probable pectinesterase pectinesterase inhibitor 39-like	528	10	1.00818690903574E-20	94.0%	5	F:carboxylesterase activity; F:enzyme regulator activity; P:cell wall modification; C:cell wall; F:pectinesterase activity	EC:3.1.1.1; EC:3.1.1.11
GR7D2IN01A5GJ4	elongation of fatty acids protein	382	8	1.85740067268698E-17	67.375%	1	C:integral to membrane	0
GR7D2IN01A5GZQ	---NA---	496	0
GR7D2IN01A5H91	dna-directed rna polymerase chloroplastic-like	502	10	1.1806686660646E-53	81.0%	3	F:DNA binding; F:DNA-directed RNA polymerase activity; P:transcription, DNA-dependent	EC:2.7.7.6
GR7D2IN01A5HJD	---NA---	360	0
GR7D2IN01A5I1B	---NA---	544	0
GR7D2IN01A5IB4	---NA---	400	0
GR7D2IN01A5IPI	---NA---	509	0
GR7D2IN01A5JOO	---NA---	442	0
GR7D2IN01A5JRS	uncharacterized protein at3g49055-like	474	10	8.22321346491056E-40	86.8%
GR7D2IN01A5K6P	---NA---	355	0
GR7D2IN01A5KE4	f-box protein at1g70590-like	363	10	5.52446060665419E-51	85.9%	2	F:binding; C:plastid	0
GR7D2IN01A5KMJ	p-type r2r3 myb protein	461	10	1.12900285476753E-55	83.6%	3	C:intracellular membrane-bounded organelle; F:nucleic acid binding; P:regulation of gene expression	0
GR7D2IN01A5LFZ	uncharacterized protein loc100776514	429	10	9.73209071492891E-45	74.6%
GR7D2IN01A5LMY	interactor of constitutive active rops	201	7	3.49431310087333E-13	76.71428571428571%
GR7D2IN01A5LYS	hypothetical protein MTR_132s0010, partial [Medicago truncatula]	208	7	9.16683951381152E-14	83.0%
GR7D2IN01A5MPH	btb poz domain-containing protein	460	10	5.31020825160751E-42	71.6%	1	F:binding	0
GR7D2IN01A5N1E	---NA---	505	0
GR7D2IN01A5NEV	---NA---	358	0
GR7D2IN01A5NHD	---NA---	334	0
GR7D2IN01A5NTR	rrna intron-encoded homing endonuclease	516	10	5.62943798540834E-34	69.4%
GR7D2IN01A5OWK	kinesin-like protein	489	10	1.37009460834423E-76	92.9%	4	P:microtubule-based movement; F:ATP binding; F:microtubule motor activity; C:microtubule cytoskeleton	0
GR7D2IN01A5PJJ	adenine nucleotide alpha hydrolases-like protein	386	10	1.62473462808484E-26	72.5%	1	P:response to stress	0
GR7D2IN01A5PO3	---NA---	463	0
GR7D2IN01A5Q9Q	g-protein-coupled receptor 1	459	10	5.32253827692527E-34	84.4%	11	P:post-embryonic development; P:cell cycle; C:membrane; P:developmental process involved in reproduction; ; F:receptor activity; P:tyrosine metabolic process; P:L-phenylalanine metabolic process; F:binding; P:response to blue light; P:response to hormone stimulus	0
GR7D2IN01A5QGP	predicted protein [Populus trichocarpa]	374	2	3.97342928875707E-18	68.5%					YES
GR7D2IN01A5QOM	atp synthase subunit alpha	378	2	2.43989584198548E-43	74.5%
GR7D2IN01A5QY3	---NA---	326	0
GR7D2IN01A5R8J	---NA---	372	0
GR7D2IN01A5RDW	2-aminoethanethiol dioxygenase	469	10	1.61372286302513E-37	64.7%	2	P:oxidation-reduction process; F:cysteamine dioxygenase activity	EC:1.13.11.19
GR7D2IN01A5RGF	translation initiation factor if-2	470	10	1.59210981237935E-52	92.6%	5	F:GTP binding; F:GTPase activity; F:translation factor activity, nucleic acid binding; P:translation; C:cell part	0
GR7D2IN01A5RIO	cytochrome p450 liketbp	378	7	6.14767223269807E-19	90.0%
GR7D2IN01A5RNB	---NA---	265	0
GR7D2IN01A5RO1	---NA---	215	0
GR7D2IN01A5RS8	---NA---	509	0
GR7D2IN01A5RT5	---NA---	265	0
GR7D2IN01A5S4H	---NA---	305	0
GR7D2IN01A5SS7	---NA---	353	0
GR7D2IN01A5SX0	---NA---	495	0
GR7D2IN01A5T1L	tetratricopeptide repeat-containing protein	305	10	2.43084775434521E-36	93.0%	1	F:binding	0
GR7D2IN01A5TAO	---NA---	380	0
GR7D2IN01A5TEN	pentatricopeptide repeat-containing protein	427	10	1.06364709983986E-46	56.7%	1	F:binding	0
GR7D2IN01A5TH1	---NA---	322	0
GR7D2IN01A5TLT	atp synthase subunit beta	306	10	4.10351712550635E-22	96.0%
GR7D2IN01A5UAS	---NA---	234	0
GR7D2IN01A5UKT	u-box domain-containing protein 43-like	468	10	9.46139291195642E-42	78.6%
GR7D2IN01A5VL9	---NA---	277	0
GR7D2IN01A5VLH	uncharacterized protein loc100245894	523	10	1.10343396449563E-56	83.4%
GR7D2IN01A5VNJ	inositol oxygenase	268	10	1.41842842292445E-30	83.9%	5	F:iron ion binding; C:cytoplasm; F:inositol oxygenase activity; P:oxidation-reduction process; P:inositol catabolic process	EC:1.13.99.1
GR7D2IN01A5VUU	rho gtpase-activating protein	497	10	6.08453439783992E-19	87.4%	3	C:cell part; P:signal transmission; F:enzyme activator activity	0
GR7D2IN01A5W05	---NA---	467	0
GR7D2IN01A5W2W	protein far1-related sequence 7-like	499	10	7.00221274153813E-44	70.1%	2	P:response to light stimulus; F:zinc ion binding	0
GR7D2IN01A5W7M	uncharacterized protein	514	10	9.16195215773163E-61	87.4%	2	P:ribosome biogenesis; C:intracellular part	0
GR7D2IN01A5WAZ	---NA---	428	0
GR7D2IN01A5WT4	---NA---	498	0
GR7D2IN01A5XI1	uncharacterized protein loc100798127	293	10	4.9104020032934E-28	93.0%
GR7D2IN01A5YR7	---NA---	253	0
GR7D2IN01A5Z8F	protein kinase family protein	227	10	2.21728719800673E-15	86.6%	3	F:adenyl ribonucleotide binding; P:cellular protein modification process; F:protein tyrosine kinase activity	EC:2.7.10.0
GR7D2IN01A5Z9Y	atp synthase subunit beta	404	10	3.74986592284182E-30	93.3%
GR7D2IN01A5ZRR	protein	461	10	1.02826989349173E-32	76.6%
GR7D2IN01A5ZTN	u-box domain-containing protein	425	10	5.2910828309707E-38	72.6%
GR7D2IN01A601A	gtp-binding protein lepa	248	10	7.94153456856414E-26	91.2%	2	F:GTPase activity; F:GTP binding	0
GR7D2IN01A60I5	guanine nucleotide-exchange protein	484	10	1.8305494941912E-57	73.7%
GR7D2IN01A60OY	embryo defective 2016 protein	436	10	4.72206775471453E-26	62.2%
GR7D2IN01A613I	---NA---	284	0
GR7D2IN01A615C	probable methyltransferase pmt28-like	473	10	7.03033795835312E-72	85.0%	2	C:intracellular membrane-bounded organelle; F:methyltransferase activity	EC:2.1.1.0
GR7D2IN01A6196	tld-domain containing nucleolar protein	401	10	6.88263972496177E-46	74.8%
GR7D2IN01A61J5	werner syndrome atp-dependent helicase-like	490	10	4.27133567635971E-62	79.3%	5	P:DNA recombination; C:cell part; F:ATP-dependent DNA helicase activity; F:nucleic acid binding; F:ATP binding	0
GR7D2IN01A61ZF	---NA---	269	0
GR7D2IN01A6237	kinesin-like protein	387	10	3.04548520076327E-33	72.9%	2	F:nucleotide binding; F:motor activity	0
GR7D2IN01A623B	calcium-transporting endoplasmic reticulum-type-like	422	10	6.07770067800133E-34	94.9%	5	P:purine ribonucleoside triphosphate biosynthetic process; C:intrinsic to membrane; F:cation-transporting ATPase activity; F:adenyl ribonucleotide binding; P:divalent metal ion transport	0
GR7D2IN01A6252	---NA---	458	0
GR7D2IN01A62IM	defects in morphology protein	497	10	3.6913599051936E-16	75.6%
GR7D2IN01A62RL	lysine-specific demethylase ref6-like	493	10	1.80189261048374E-52	70.2%
GR7D2IN01A62U8	atp binding	303	10	1.16649230792428E-16	83.6%
GR7D2IN01A6335	---NA---	281	0
GR7D2IN01A634O	trna rrna methyltransferase family protein	374	9	8.20964990320304E-15	87.33333333333333%	3	F:RNA methyltransferase activity; P:RNA processing; F:RNA binding	0
GR7D2IN01A63AR	---NA---	291	0
GR7D2IN01A63JU	probable leucine-rich repeat receptor-like protein kinase at4g00330-like	478	10	1.63960285904976E-63	88.2%	4	F:adenyl ribonucleotide binding; P:cellular protein modification process; F:protein tyrosine kinase activity; F:signal transducer activity	EC:2.7.10.0
GR7D2IN01A63YN	rna recognition motif-containing protein	478	10	3.81513403805661E-28	64.3%	1	F:metal ion binding	0
GR7D2IN01A63ZJ	---NA---	518	0
GR7D2IN01A6479	tir-nbs-lrr resistance protein	437	10	7.59604327157973E-28	73.4%	6	C:intrinsic to membrane; F:nucleotide binding; F:transmembrane signaling receptor activity; P:innate immune response; F:TIR domain binding; P:signal transduction	0
GR7D2IN01A64GY	---NA---	456	0
GR7D2IN01A64QR	zinc finger ccch domain-containing protein 64	392	10	2.83311420427927E-39	82.1%	2	F:transition metal ion binding; F:catalytic activity	0
GR7D2IN01A64TD	---NA---	484	0			5	P:innate immune response; P:signal transduction; F:transmembrane signaling receptor activity; F:TIR domain binding; C:intrinsic to membrane	0
GR7D2IN01A64UA	---NA---	455	0
GR7D2IN01A652T	cytochrome p450 liketbp	518	10	1.60843047472083E-42	79.6%
GR7D2IN01A65KH	---NA---	302	0
GR7D2IN01A66FH	---NA---	493	0
GR7D2IN01A66XQ	nb-arc domain-containing disease resistance protein	493	10	5.75326859272744E-30	63.3%	1	F:binding	0
GR7D2IN01A66Y1	microtubule-associated protein spiral2-like	370	10	2.38645807695698E-30	65.3%
GR7D2IN01A67CT	---NA---	220	0
GR7D2IN01A67FY	atp binding	544	9	9.98097264849914E-27	55.111111111111114%
GR7D2IN01A67YC	receptor-like protein kinase	504	10	1.23639949926485E-19	74.9%
GR7D2IN01A68AU	uncharacterized wd repeat-containing protein alr3466-like	443	10	1.14102908756961E-45	88.6%	4	C:plastid; F:protein binding; C:extrinsic to plasma membrane; F:calmodulin-dependent protein kinase activity	EC:2.7.11.17
GR7D2IN01A68JX	gtp-binding protein lepa	366	10	8.84887841018358E-25	92.3%	2	F:guanyl ribonucleotide binding; F:nucleoside-triphosphatase activity	EC:3.6.1.15
GR7D2IN01A68R1	fidgetin-like protein 1-like	469	10	5.43406453736864E-77	96.3%	2	F:adenyl ribonucleotide binding; F:ATPase activity, coupled	0
GR7D2IN01A695A	---NA---	467	0
GR7D2IN01A69WJ	protein	233	10	8.64344139042491E-20	94.7%
GR7D2IN01A6A27	phenylacetaldehyde reductase	563	10	4.14716963286705E-18	81.2%	2	P:metabolic process; F:cofactor binding	0
GR7D2IN01A6A4K	atp synthase subunit alpha	227	1	8.61865928623441E-22	83.0%
GR7D2IN01A6AYN	pleckstrin homology domain-containing protein	353	10	1.25276846852962E-23	87.9%	1	P:macromolecule localization	0
GR7D2IN01A6AYR	cell wall-associated hydrolase	251	5	3.82825581571056E-18	84.6%	1	C:plastid	0		YES
GR7D2IN01A6B8Q	---NA---	475	0
GR7D2IN01A6BQ3	---NA---	546	0
GR7D2IN01A6BWQ	unknow protein	483	4	8.98246127484995E-25	69.5%	1	C:plastid	0		YES
GR7D2IN01A6BX7	rrna intron-encoded homing endonuclease	299	7	4.15588109844153E-14	97.42857142857143%
GR7D2IN01A6C8G	dom3z-like protein	470	10	1.60694857698945E-20	64.5%
GR7D2IN01A6CD1	glutathione s-transferase	495	10	1.89571891848377E-47	82.7%	2	F:catalytic activity; F:protein binding	0
GR7D2IN01A6CFS	glycerol-3-phosphate acyltransferase 9	287	10	3.51856243924684E-50	99.2%	2	P:metabolic process; F:O-acyltransferase activity	0
GR7D2IN01A6D76	---NA---	393	0
GR7D2IN01A6DCT	---NA---	395	0
GR7D2IN01A6DRR	uncharacterized protein loc100819206	500	6	2.12157744539027E-35	59.666666666666664%
GR7D2IN01A6EAT	bifunctional polynucleotide phosphatase kinase-like	444	10	2.47109102366887E-38	88.4%	2	F:transition metal ion binding; F:nucleic acid binding	0
GR7D2IN01A6EJJ	uncharacterized protein loc100800669	480	2	9.00331807927029E-17	56.5%
GR7D2IN01A6F7X	reticulon-like protein b21-like	463	5	2.6895854027502E-20	57.4%
GR7D2IN01A6FM3	retrotransposon ty1-copia subclass	450	10	4.77442472880101E-38	70.1%
GR7D2IN01A6FQ7	---NA---	425	0
GR7D2IN01A6GP4	iron ion binding oxidoreductase	513	10	5.96283816042508E-60	82.8%	4	F:transition metal ion binding; P:metabolic process; F:vitamin binding; F:oxidoreductase activity	0
GR7D2IN01A6GPP	uncharacterized protein loc100788781	466	10	5.87151549184365E-76	89.0%	1	F:transferase activity, transferring phosphorus-containing groups	0
GR7D2IN01A6GQE	uncharacterized protein loc100785854 isoform 2	388	10	8.84047824992695E-41	72.3%
GR7D2IN01A6GY4	---NA---	205	0
GR7D2IN01A6GZX	---NA---	456	0
GR7D2IN01A6HI5	---NA---	469	0
GR7D2IN01A6HWK	atp synthase subunit alpha	326	8	1.28710388400426E-27	83.125%	1	C:plastid	0		YES
GR7D2IN01A6I2R	---NA---	386	0
GR7D2IN01A6IVF	glucomannan 4-beta-mannosyltransferase	479	10	1.99500260341614E-77	91.3%
GR7D2IN01A6IZM	pentatricopeptide repeat-containing protein	443	10	3.94516026026503E-36	59.4%	1	F:catalytic activity	0
GR7D2IN01A6IZP	integral membrane protein	516	10	5.08596796280792E-19	75.6%	1	C:membrane	0
GR7D2IN01A6J04	ribulose bisphosphate carboxylase small chain	313	10	4.60340600600737E-38	88.8%	5	F:oxidoreductase activity; C:plastid; P:cellular metabolic compound salvage; F:ribulose-bisphosphate carboxylase activity; P:carbon fixation	EC:4.1.1.39
GR7D2IN01A6JJ4	uncharacterized protein loc100803055	445	10	9.07985829924499E-43	69.4%
GR7D2IN01A6JMF	ethylene-responsive transcription factor erf003-like	508	7	2.10789115121435E-17	61.285714285714285%
GR7D2IN01A6JNZ	---NA---	399	0
GR7D2IN01A6JPM	---NA---	471	0
GR7D2IN01A6JTI	---NA---	356	0
GR7D2IN01A6KI5	formin-like protein 8-like	530	10	3.23571275255316E-27	60.2%
GR7D2IN01A6L2A	respiratory burst oxidase homolog protein b-like	482	10	4.00408928708472E-49	91.6%	2	P:oxidation-reduction process; F:oxidoreductase activity	0
GR7D2IN01A6L4Q	---NA---	339	0
GR7D2IN01A6LEJ	uncharacterized protein loc100813803	514	10	4.54200433371686E-26	59.2%
GR7D2IN01A6LGS	rrna intron-encoded homing endonuclease	348	10	7.40808356481754E-42	88.1%
GR7D2IN01A6MPY	nucleotide binding	391	10	6.82101299278441E-43	82.6%	2	C:cell part; F:protein binding	0
GR7D2IN01A6MQ9	probable lrr receptor-like serine threonine-protein kinase at1g74360-like	511	10	1.39759281809799E-53	83.2%	6	F:protein kinase activity; F:ATP binding; F:phosphatase activity; F:signal transducer activity; P:protein phosphorylation; C:intrinsic to membrane	EC:3.1.3.0
GR7D2IN01A6MUW	---NA---	454	0
GR7D2IN01A6MZ8	photosystem ii protein d1	278	10	1.43365541593264E-29	98.5%	9	C:chloroplast thylakoid; F:transition metal ion binding; P:establishment of localization; C:intrinsic to membrane; P:photosynthetic electron transport in photosystem II; C:plasma membrane-derived chromatophore; P:response to stress; F:electron transporter, transferring electrons within the cyclic electron transport pathway of photosynthesis activity; C:photosystem	0		YES
GR7D2IN01A6N1J	uncharacterized protein loc100803853	529	10	1.08909839791595E-43	68.2%
GR7D2IN01A6N2M	rrna intron-encoded homing endonuclease	437	10	5.11673614033494E-33	78.3%
GR7D2IN01A6NCL	cc-nbs resistance protein	461	4	2.1540418359433E-14	71.5%
GR7D2IN01A6NFW	transcriptional activator demeter-like	486	2	1.04913682121955E-20	57.0%
GR7D2IN01A6NHT	dna binding	444	7	6.5482813390972E-15	79.14285714285714%	6	F:nucleic acid binding; P:transcription, DNA-dependent; P:shoot formation; P:photoperiodism; F:metal ion binding; F:nucleotide binding	0
GR7D2IN01A6NO3	curved dna-binding protein	409	10	1.05791684805979E-17	79.7%
GR7D2IN01A6NRI	---NA---	494	0
GR7D2IN01A6ODB	unconventional myosin	230	10	1.29574399187975E-15	61.3%
GR7D2IN01A6OLH	rrna intron-encoded homing endonuclease	411	10	1.23813944549173E-50	83.9%
GR7D2IN01A6P6X	---NA---	560	0
GR7D2IN01A6PN9	uncharacterized protein loc100793058	273	10	1.66693496738975E-23	73.5%
GR7D2IN01A6PPI	high affinity nitrate transporter	490	10	2.72206398022654E-28	82.8%	1	P:transport	0
GR7D2IN01A6Q75	oas-tl4 cysteine synthase	304	4	1.53512260741864E-11	81.0%	4	F:cofactor binding; F:carbon-oxygen lyase activity; P:sulfur amino acid biosynthetic process; P:L-serine metabolic process	0
GR7D2IN01A6QCF	constans-like zinc finger protein	442	10	4.80031182348896E-50	73.3%
GR7D2IN01A6QE1	rna-dependent rna polymerase 6-like	474	5	9.34237205994978E-20	84.2%
GR7D2IN01A6QLT	dna topoisomerase iii	296	10	1.98608775529762E-40	93.5%	3	C:intracellular non-membrane-bounded organelle; F:DNA topoisomerase activity; P:DNA-dependent DNA replication	0
GR7D2IN01A6R25	---NA---	521	0
GR7D2IN01A6R5R	---NA---	371	0
GR7D2IN01A6RLQ	cell wall-associated partial	246	5	4.52421059028468E-21	90.0%	2	C:plastid; F:transition metal ion binding	0		YES
GR7D2IN01A6RZP	---NA---	437	0
GR7D2IN01A6SDJ	protein	448	10	3.88401751902221E-76	96.7%	2	F:nucleoside-triphosphatase activity; F:GTP binding	EC:3.6.1.15
GR7D2IN01A6SF0	pi-plc x domain-containing protein at5g67130-like	495	10	4.67383793625273E-56	76.9%	3	F:phosphoric ester hydrolase activity; P:primary metabolic process; F:phospholipase activity	0
GR7D2IN01A6SH5	---NA---	398	0
GR7D2IN01A6SPO	methylcrotonoyl- carboxylase subunit alpha	219	10	5.08814864618631E-33	92.4%	3	F:vitamin binding; F:CoA carboxylase activity; F:ATP binding	0
GR7D2IN01A6STL	hypothetical protein VITISV_023983 [Vitis vinifera]	454	10	7.3277906009806E-25	75.1%
GR7D2IN01A6TR2	---NA---	205	0
GR7D2IN01A6TRR	atp synthase subunit beta	414	10	1.73702584698958E-20	81.6%
GR7D2IN01A6TSB	spc97 spc98 family of spindle pole body component	296	10	1.24112432380192E-50	95.7%	3	P:microtubule cytoskeleton organization; C:microtubule organizing center; C:spindle pole	0
GR7D2IN01A6TW9	s-adenosyl-l-methionine-dependent methyltransferase domain-containing protein	495	10	1.39170239485611E-63	85.5%
GR7D2IN01A6U0A	rrna intron-encoded homing endonuclease	524	8	4.22232055388171E-32	82.375%
GR7D2IN01A6UX4	---NA---	385	0
GR7D2IN01A6VKE	---NA---	383	0
GR7D2IN01A6VWC	---NA---	521	0
GR7D2IN01A6W2A	carboxypeptidase d	400	5	4.81080474365586E-15	74.4%	3	F:nucleic acid binding transcription factor activity; P:root morphogenesis; F:exopeptidase activity	0
GR7D2IN01A6WQD	coatomer subunit alpha-1	470	10	1.66360142044694E-56	86.1%	7	C:cullin-RING ubiquitin ligase complex; F:protein binding; C:COPI vesicle coat; F:calmodulin-dependent protein kinase activity; P:intracellular protein transport; F:structural molecule activity; P:Golgi vesicle transport	EC:2.7.11.17
GR7D2IN01A6WQY	---NA---	522	0
GR7D2IN01A6X1A	aldose 1-epimerase	470	10	7.86499224560952E-68	82.4%	4	F:isomerase activity; P:hexose metabolic process; F:carbohydrate binding; C:cell part	0
GR7D2IN01A6X1S	---NA---	214	0
GR7D2IN01A6X3F	---NA---	541	0
GR7D2IN01A6X8T	---NA---	461	0
GR7D2IN01A6XN8	dof zinc finger	482	10	2.82179893433558E-41	65.8%
GR7D2IN01A6YTL	probable glycerophosphoryl diester phosphodiesterase 3-like	517	10	1.92633374766209E-31	65.7%
GR7D2IN01A6ZOY	---NA---	429	0
GR7D2IN01A6ZPZ	tubulin-specific chaperone d-like	476	10	8.84631746943176E-46	82.1%	1	F:binding	0
GR7D2IN01A6ZY8	---NA---	235	0
GR7D2IN01A706N	uncharacterized protein loc100250519	531	10	1.18395664154017E-24	74.2%
GR7D2IN01A70MI	phosphatidate cytidylyltransferase-like	253	10	3.00793447210128E-33	94.3%	3	C:intrinsic to membrane; F:cytidylyltransferase activity; P:phospholipid metabolic process	0
GR7D2IN01A70OX	protein n-terminal asparagine amidohydrolase-like	364	6	6.57722623702871E-18	74.0%
GR7D2IN01A70W8	ubiquitin-conjugating enzyme cop10	441	10	3.1404710676957E-17	83.9%	6	F:binding; P:cellular protein modification process; P:regulation of macromolecule metabolic process; F:acid-amino acid ligase activity; P:photomorphogenesis; C:intracellular membrane-bounded organelle	EC:6.3.2.0
GR7D2IN01A710R	palmitoyltransferase erf2	412	7	1.01834052629527E-20	77.14285714285714%	2	F:transition metal ion binding; C:membrane	0
GR7D2IN01A72DF	---NA---	381	0
GR7D2IN01A72MI	kinase-like protein	447	10	5.84080570993937E-27	54.6%
GR7D2IN01A731H	retrotransposon unclassified	340	10	2.09395206417748E-19	68.3%	3	F:RNA binding; P:RNA-dependent DNA replication; F:RNA-directed DNA polymerase activity	EC:2.7.7.49
GR7D2IN01A732L	---NA---	452	0
GR7D2IN01A73KW	atp-dependent rna helicase mitochondrial-like	509	10	2.90740781521632E-59	88.7%	2	F:adenyl ribonucleotide binding; F:nucleoside-triphosphatase activity	EC:3.6.1.15
GR7D2IN01A73L8	pentatricopeptide repeat-containing protein	491	8	1.40375371278336E-37	74.375%
GR7D2IN01A73PV	---NA---	497	0			4	F:electron carrier activity; F:heme binding; P:oxidation-reduction process; F:oxidoreductase activity, acting on paired donors, with incorporation or reduction of molecular oxygen	0
GR7D2IN01A73QR	hypothetical protein MTR_5g051160 [Medicago truncatula]	389	2	2.59014446204025E-16	90.0%
GR7D2IN01A742I	---NA---	456	0
GR7D2IN01A74BM	pinus taeda anonymous locus 2_3193_01 genomic sequence	481	10	4.13398414360507E-54	66.7%
GR7D2IN01A74IC	---NA---	502	0
GR7D2IN01A75OQ	---NA---	426	0			4	P:signal peptide processing; C:integral to membrane; F:peptidase activity; C:signal peptidase complex	0
GR7D2IN01A75S2	homeobox-leucine zipper protein athb-15	487	10	3.03839446367658E-36	96.3%	11	P:dorsal/ventral pattern formation; P:meristem maintenance; F:sequence-specific DNA binding; P:developmental process involved in reproduction; P:regulation of transcription, DNA-dependent; F:protein binding; P:organ morphogenesis; C:intracellular membrane-bounded organelle; F:sequence-specific DNA binding transcription factor activity; P:specification of symmetry; P:meristem structural organizati…	0
GR7D2IN01A763Q	---NA---	204	0
GR7D2IN01A76EE	low quality protein: gpi transamidase component pig-t-like	320	10	2.78934706603579E-39	72.7%
GR7D2IN01A76UX	uncharacterized protein loc100785988	435	4	1.72424134361904E-19	74.0%
GR7D2IN01A7743	reticuline oxidase-like protein	324	10	8.63889190910893E-36	86.1%	2	F:adenyl nucleotide binding; F:catalytic activity	0
GR7D2IN01A77AB	---NA---	335	0
GR7D2IN01A77LT	---NA---	497	0
GR7D2IN01A77SG	---NA---	484	0
GR7D2IN01A78AG	probable polyol transporter 4-like	202	10	3.86650905611467E-20	87.3%	6	P:metabolic process; F:oxidoreductase activity, acting on the CH-CH group of donors, NAD or NADP as acceptor; P:organic substance transport; F:transmembrane transporter activity; C:integral to membrane; P:transmembrane transport	EC:1.3.1.0
GR7D2IN01A78JK	---NA---	260	0
GR7D2IN01A78ZY	---NA---	520	0
GR7D2IN01A790N	disease resistance protein	412	10	2.11168621635E-22	68.6%	1	F:binding	0
GR7D2IN01A798R	thiamine-phosphate pyrophosphorylase	250	10	4.6405542376916E-26	80.1%	4	C:plastid; F:transferase activity, transferring alkyl or aryl (other than methyl) groups; F:kinase activity; P:thiamine metabolic process	EC:2.5.1.0
GR7D2IN01A79OD	uncharacterized protein loc100791568	458	7	6.30192195019774E-27	71.28571428571429%
GR7D2IN01A79OO	dna polymerase lambda	488	10	1.61444032925096E-70	90.8%	4	C:cell part; F:DNA polymerase activity; P:DNA repair; F:DNA binding	0
GR7D2IN01A79OV	---NA---	516	0
GR7D2IN01A79UM	---NA---	351	0
GR7D2IN01A7AET	uncharacterized protein loc100803511 isoform 1	394	1	4.55472025695252E-13	81.0%
GR7D2IN01A7BH3	atp synthase subunit alpha	254	2	2.70534943380084E-34	83.5%
GR7D2IN01A7BJT	e3 ubiquitin-protein ligase keg	336	10	8.24045194114623E-47	85.2%	9	F:transition metal ion binding; F:carboxylesterase activity; P:hormone-mediated signaling pathway; P:protein modification by small protein conjugation; F:adenyl ribonucleotide binding; F:small conjugating protein ligase activity; P:response to stress; P:growth; F:kinase activity	EC:3.1.1.1
GR7D2IN01A7BNK	heme-binding-like protein	300	10	8.75855407073929E-27	84.2%
GR7D2IN01A7BQT	---NA---	216	0
GR7D2IN01A7D3E	---NA---	325	0
GR7D2IN01A7DJ4	uncharacterized protein	517	10	1.10772239033552E-13	90.4%
GR7D2IN01A7DTD	---NA---	438	0
GR7D2IN01A7E68	rrna intron-encoded homing endonuclease	516	8	2.83972417111587E-17	66.0%
GR7D2IN01A7E8L	sugar transporter erd6-like 5-like	307	10	2.18849549693895E-15	55.5%
GR7D2IN01A7EFO	---NA---	470	0
GR7D2IN01A7ER5	curved dna-binding protein	513	10	1.9853950859159E-47	66.5%	1	F:heat shock protein binding	0
GR7D2IN01A7EWT	heat shock	265	10	4.47259464409926E-35	93.0%	9	F:protein binding; F:ATP binding; P:protein targeting; C:plastid envelope; F:oxidoreductase activity, acting on the CH-CH group of donors, NAD or NADP as acceptor; P:response to stress; C:plastid stroma; P:response to metal ion; P:cellular protein metabolic process	EC:1.3.1.0
GR7D2IN01A7EYS	---NA---	235	0
GR7D2IN01A7F4M	ribosomal protein l7ae l30e s12e gadd45 family protein	487	10	2.24289010994091E-47	71.9%
GR7D2IN01A7FGH	probable receptor protein kinase tmk1-like	257	2	2.36562125126937E-12	70.5%
GR7D2IN01A7FM4	mediator of rna polymerase ii transcription subunit	466	10	1.61761651298657E-33	65.4%
GR7D2IN01A7FZ4	serine threonine-protein kinase nek6-like	448	10	2.89876173640462E-26	69.8%
GR7D2IN01A7G4A	uncharacterized protein	307	10	3.53700072176075E-31	76.2%
GR7D2IN01A7GBZ	ccr4-not transcription complex subunit	510	10	1.52737935374721E-58	92.1%
GR7D2IN01A7HCO	---NA---	270	0
GR7D2IN01A7I8G	gdp-man:man c -pp-dol alpha- -mannosyltransferase-like	245	10	4.21493600502565E-35	91.8%	2	F:catalytic activity; P:metabolic process	0
GR7D2IN01A7IFD	---NA---	473	0
GR7D2IN01A7JQF	enhancer of polycomb-like transcription factor protein	436	10	3.48574853993929E-37	66.8%
GR7D2IN01A7JTM	glutamate receptor -like	346	1	6.45405612841948E-13	58.0%
GR7D2IN01A7K46	dna repair protein rev1	479	10	7.84510739991764E-74	85.4%	7	F:damaged DNA binding; P:DNA replication; F:metal ion binding; P:response to UV; F:DNA-directed DNA polymerase activity; P:DNA repair; C:plastid	EC:2.7.7.7
GR7D2IN01A7KPR	---NA---	473	0
GR7D2IN01A7KTP	---NA---	378	0
GR7D2IN01A7LHK	dna-directed rna polymerase e subunit 1-like	283	10	1.19324672713271E-31	82.4%	4	F:oxidoreductase activity, acting on the CH-NH2 group of donors, oxygen as acceptor; F:transition metal ion binding; P:nitrogen compound metabolic process; F:cofactor binding	EC:1.4.3.0
GR7D2IN01A7LRO	cytidine deaminase	270	10	1.51897984713841E-24	87.3%	2	F:catalytic activity; F:transition metal ion binding	0
GR7D2IN01A7LWJ	125 kda kinesin-related	366	6	3.85620873866105E-12	89.83333333333333%
GR7D2IN01A7MN0	molybdenum cofactor sulfurase	460	10	1.8166470851783E-58	81.5%	2	F:catalytic activity; F:pyridoxal phosphate binding	0
GR7D2IN01A7MNH	uncharacterized protein	259	10	3.64077149307684E-23	74.1%
GR7D2IN01A7NHU	---NA---	480	0
GR7D2IN01A7NUZ	chaperone -domain containing protein	463	10	1.91412213470883E-42	89.0%	2	P:cellular protein metabolic process; F:protein binding	0
GR7D2IN01A7O35	rrna intron-encoded homing endonuclease	288	10	1.49730912082459E-24	90.2%
GR7D2IN01A7OHM	uncharacterized protein loc100806024	445	6	3.04179361162087E-12	86.83333333333333%	4	C:nucleus; P:regulation of transcription, DNA-dependent; F:hydrolase activity, acting on acid anhydrides, in phosphorus-containing anhydrides; F:ATP binding	EC:3.6.1.0
GR7D2IN01A7P1Z	flavin-containing monooxygenase fmo gs-ox5	424	10	9.65270866788213E-52	82.5%	1	C:intracellular membrane-bounded organelle	0
GR7D2IN01A7PES	swib domain-containing protein	435	10	5.43694212130537E-14	88.2%
GR7D2IN01A7PVJ	---NA---	507	0
GR7D2IN01A7PW1	---NA---	479	0
GR7D2IN01A7Q2N	---NA---	522	0
GR7D2IN01A7QAB	di-glucose binding protein with kinesin motor domain	426	10	8.43350509098512E-28	61.4%	3	F:ATP binding; F:microtubule motor activity; P:microtubule-based movement	0
GR7D2IN01A7QSZ	---NA---	482	0
GR7D2IN01A7RFI	uncharacterized protein	395	6	2.67646192976088E-31	67.33333333333333%
GR7D2IN01A7RFM	---NA---	346	0
GR7D2IN01A7RJG	---NA---	382	0
GR7D2IN01A7RPJ	nucleotide binding protein	460	10	6.93534675503826E-42	66.0%	1	F:protein binding	0
GR7D2IN01A7RUP	---NA---	397	0
GR7D2IN01A7RX8	cell wall-associated hydrolase	219	3	6.26865268497405E-15	89.66666666666667%					YES
GR7D2IN01A7S0B	phospholipid-transporting atpase	486	10	9.37216721029636E-65	82.3%	7	F:adenyl ribonucleotide binding; F:metal ion binding; C:intrinsic to membrane; F:ATPase activity, coupled to transmembrane movement of ions; F:phospholipid transporter activity; P:purine ribonucleoside triphosphate biosynthetic process; P:lipid transport	0
GR7D2IN01A7S3W	---NA---	453	0
GR7D2IN01A7S4M	dead-box atp-dependent rna helicase 29-like	483	10	6.60001181814082E-52	71.8%	2	F:nucleic acid binding; F:nucleoside-triphosphatase activity	EC:3.6.1.15
GR7D2IN01A7SDZ	uncharacterized protein loc100500583	441	10	1.2207142741182E-53	86.9%	4	F:cation binding; P:electron transport chain; F:2 iron, 2 sulfur cluster binding; F:electron carrier activity	0
GR7D2IN01A7TAP	---NA---	500	0
GR7D2IN01A7TQ0	rrna intron-encoded homing endonuclease	439	10	1.1630857485554E-24	88.2%
GR7D2IN01A7TU2	transducin wd-40 repeat-containing protein	454	10	1.44650580490882E-68	90.6%	6	P:DNA metabolic process; P:response to UV; C:intracellular membrane-bounded organelle; F:protein binding; C:cullin-RING ubiquitin ligase complex; C:extrinsic to plasma membrane	0
GR7D2IN01A7TUA	uncharacterized protein	406	10	9.37074791764975E-55	76.6%
GR7D2IN01A7TUV	---NA---	346	0
GR7D2IN01A7U3C	uncharacterized protein at5g39865-like	406	10	3.0704688582105E-54	81.0%	3	F:electron carrier activity; F:protein disulfide oxidoreductase activity; P:cell redox homeostasis	0
GR7D2IN01A7U6W	---NA---	203	0
GR7D2IN01A7UCU	rrna intron-encoded homing endonuclease	236	7	4.14155046276368E-14	97.42857142857143%
GR7D2IN01A7UPM	importin subunit beta-1-like	468	10	9.59202581030667E-74	86.1%	3	F:substrate-specific transporter activity; F:binding; P:protein transport	0
GR7D2IN01A7UYR	uncharacterized protein	536	10	9.69566299218196E-35	65.3%
GR7D2IN01A7V4G	---NA---	482	0
GR7D2IN01A7V6K	ac090485_10 retroelement	509	10	1.08007271251845E-21	54.4%
GR7D2IN01A7WD0	sieve element occlusion by forisomes 3	451	4	7.60068237035905E-14	57.25%
GR7D2IN01A7WKH	---NA---	436	0
GR7D2IN01A7WWH	---NA---	230	0
GR7D2IN01A7XA8	cell wall-associated hydrolase	287	4	3.2120669045744E-19	100.0%	1	C:plastid	0		YES
GR7D2IN01A7XEB	mitogen-activated protein kinase kinase kinase	381	10	9.53887940075776E-35	71.8%	4	F:protein kinase activity; F:oxidoreductase activity; P:metabolic process; F:nucleotide binding	0
GR7D2IN01A7XFL	rrna intron-encoded homing endonuclease	211	10	2.93281867730108E-20	94.7%
GR7D2IN01A7XGT	mitochondrial transcription termination factor-like protein	406	10	4.45779643886194E-21	74.8%
GR7D2IN01A7XKA	uncharacterized protein loc100786935	522	10	1.62074410825248E-47	68.4%
GR7D2IN01A7XMR	---NA---	408	0
GR7D2IN01A7XP1	rna polymerase ii c-terminal domain phosphatase-like 3-like	508	5	1.47727388159248E-23	68.4%
GR7D2IN01A7XRM	e3 ubiquitin-protein ligase keg	362	10	2.94294040697523E-36	80.4%	8	F:transition metal ion binding; P:protein modification by small protein conjugation; P:response to stress; F:small conjugating protein ligase activity; F:adenyl ribonucleotide binding; P:growth; F:kinase activity; P:hormone-mediated signaling pathway	0
GR7D2IN01A7XTU	nucleotidyltransferase family protein	495	10	3.37968815495103E-65	87.9%	1	F:transferase activity, transferring phosphorus-containing groups	0
GR7D2IN01A7YCA	protein	440	10	2.87435474515102E-63	87.4%	3	F:Rab GTPase activator activity; P:regulation of Rab GTPase activity; C:intracellular	0
GR7D2IN01A7YEK	---NA---	452	0
GR7D2IN01A80QZ	---NA---	484	0
GR7D2IN01A814O	---NA---	204	0
GR7D2IN01A81AV	---NA---	488	0
GR7D2IN01A81HM	uncharacterized protein	510	10	5.15591774742997E-40	58.2%
GR7D2IN01A82BZ	---NA---	415	0
GR7D2IN01A82EA	---NA---	495	0
GR7D2IN01A82FH	OSJNBa0041A02.23 [Oryza sativa Japonica Group]	360	3	2.97438101915394E-12	58.0%
GR7D2IN01A82UU	---NA---	333	0
GR7D2IN01A82VA	---NA---	306	0
GR7D2IN01A83GJ	protein early flowering 3-like	414	10	2.77355683377881E-41	68.9%
GR7D2IN01A8487	wd repeat-containing protein 76-like	503	10	1.75197756106185E-69	78.5%
GR7D2IN01A84SS	uncharacterized protein loc100801029	286	10	1.44183214160958E-19	71.4%
GR7D2IN01A85CB	hypothetical protein MTR_5g051160 [Medicago truncatula]	234	2	1.42802197809909E-14	89.0%
GR7D2IN01A85FW	predicted protein [Populus trichocarpa]	501	2	4.11718974445487E-11	60.0%
GR7D2IN01A85QD	sam domain family protein	314	10	4.98137998106005E-20	91.8%	3	F:kinase activity; P:cellular protein modification process; F:adenyl ribonucleotide binding	0
GR7D2IN01A86FG	embyo flowering 1-like protein	465	8	2.45098743908923E-31	60.875%
GR7D2IN01A87NA	---NA---	548	0
GR7D2IN01A87S1	uncharacterized protein	286	10	9.6712672107062E-16	86.0%	1	C:cell part	0
GR7D2IN01A87WO	rna-binding protein nova- partial	431	10	9.92267270300745E-29	83.7%	2	F:thiolester hydrolase activity; F:nucleic acid binding	EC:3.1.2.0
GR7D2IN01A88HJ	---NA---	559	0
GR7D2IN01A88Z0	---NA---	460	0
GR7D2IN01A89GK	binding protein	392	10	1.13671391046983E-32	73.1%
GR7D2IN01A89XO	uncharacterized protein loc100795867	408	10	7.86875058340081E-18	58.9%
GR7D2IN01A8AP4	---NA---	269	0
GR7D2IN01A8APX	kinase family protein	466	9	1.68856068165333E-14	80.55555555555556%	4	F:calmodulin-dependent protein kinase activity; F:adenyl ribonucleotide binding; P:response to stimulus; P:cellular protein modification process	EC:2.7.11.17
GR7D2IN01A8BJ6	unknow protein	261	3	1.05475892799148E-13	80.0%	1	C:plastid	0		YES
GR7D2IN01A8BTD	---NA---	387	0
GR7D2IN01A8C9Q	kinesin-like protein	337	10	2.57795258654779E-35	97.8%	4	F:ATP binding; P:microtubule-based movement; C:microtubule cytoskeleton; F:microtubule motor activity	0
GR7D2IN01A8CHA	uncharacterized mitochondrial protein ymf11-like	495	10	2.00864188953078E-91	96.4%	4	F:nucleic acid binding; P:DNA replication; F:DNA polymerase activity; P:RNA processing	0
GR7D2IN01A8CZE	---NA---	321	0
GR7D2IN01A8D34	dead-box atp-dependent rna helicase 32	230	10	4.44309354515018E-24	87.5%	3	C:nuclear lumen; F:adenyl ribonucleotide binding; F:ATPase activity, coupled	0
GR7D2IN01A8DB2	---NA---	300	0
GR7D2IN01A8DDY	serine threonine protein kinase	486	10	4.5784838905843E-52	68.3%	3	F:protein kinase activity; F:ATP binding; P:protein phosphorylation	0
GR7D2IN01A8DKR	rrna intron-encoded homing endonuclease	313	10	2.71352810065571E-27	89.5%
GR7D2IN01A8DS8	protein strawberry notch-like	476	10	9.66798483286937E-85	94.1%	1	F:transition metal ion binding	0
GR7D2IN01A8DWS	f-box protein at1g70590-like	394	10	2.5743578831721E-24	85.5%
GR7D2IN01A8E8U	pentatricopeptide repeat-containing protein	460	9	2.52855351893263E-30	63.666666666666664%
GR7D2IN01A8EDI	low quality protein: probable pectinesterase 53-like	512	10	1.2749135132557E-72	79.8%	4	F:carboxylesterase activity; F:pectinesterase activity; P:cell wall modification; C:cell wall	EC:3.1.1.1; EC:3.1.1.11
GR7D2IN01A8EK8	---NA---	477	0
GR7D2IN01A8FM4	craniofacial development protein	461	3	6.69603919709259E-16	66.33333333333333%
GR7D2IN01A8FZI	---NA---	205	0
GR7D2IN01A8G8X	polygalacturonase	503	10	1.39462898305611E-50	77.4%	3	P:external encapsulating structure organization; F:polygalacturonase activity; P:carbohydrate metabolic process	EC:3.2.1.15
GR7D2IN01A8GR3	---NA---	334	0
GR7D2IN01A8H1Q	---NA---	390	0
GR7D2IN01A8HG4	---NA---	360	0
GR7D2IN01A8HOO	neutral invertase-like protein	497	10	5.06791921341748E-74	91.2%
GR7D2IN01A8HVU	---NA---	262	0
GR7D2IN01A8I8U	---NA---	390	0
GR7D2IN01A8IPP	---NA---	313	0
GR7D2IN01A8J24	---NA---	212	0
GR7D2IN01A8JGK	---NA---	366	0
GR7D2IN01A8JS7	---NA---	463	0
GR7D2IN01A8K5O	glutathione peroxidase	474	10	1.10237789650379E-16	98.6%	3	P:oxidation-reduction process; F:glutathione peroxidase activity; P:response to oxidative stress	EC:1.11.1.9
GR7D2IN01A8KI0	cytochrome p450 liketbp	316	10	1.24068452995113E-27	80.3%
GR7D2IN01A8KMP	---NA---	290	0
GR7D2IN01A8L7F	zinc finger protein nutcracker-like	492	10	9.55445701509859E-54	87.1%	3	C:cell part; F:transition metal ion binding; F:nucleic acid binding	0
GR7D2IN01A8LFV	---NA---	362	0
GR7D2IN01A8LN4	cell wall-associated partial	256	4	6.04088389037185E-26	86.5%	1	C:plastid	0		YES
GR7D2IN01A8LPN	---NA---	219	0
GR7D2IN01A8LSF	c2 and gram domain-containing protein at5g50170-like	375	10	3.79360243181764E-26	77.1%
GR7D2IN01A8LUD	uncharacterized protein loc100813431	363	1	2.42428630559939E-14	60.0%
GR7D2IN01A8M2W	---NA---	204	0
GR7D2IN01A8MGL	---NA---	270	0
GR7D2IN01A8MHS	---NA---	258	0
GR7D2IN01A8MNF	oxysterol-binding protein 1d-like isoform 4	336	10	3.34558070579849E-48	93.9%	1	F:protein binding	0
GR7D2IN01A8MVK	---NA---	452	0
GR7D2IN01A8MVO	pentatricopeptide repeat-containing protein mitochondrial-like	505	10	9.90565207336687E-28	89.2%
GR7D2IN01A8NA3	atp synthase subunit beta	430	10	6.0059327699551E-34	93.7%
GR7D2IN01A8PFA	---NA---	482	0
GR7D2IN01A8PWF	---NA---	396	0
GR7D2IN01A8Q1Y	---NA---	429	0
GR7D2IN01A8QOR	protein short-root-like	509	10	9.30952708888047E-74	86.3%
GR7D2IN01A8QRJ	nuclear pore membrane glycoprotein 210-like	231	1	5.09535714975411E-12	75.0%
GR7D2IN01A8RCO	wd40 repeat-containing protein smu1	505	10	1.2501651926711E-30	89.0%
GR7D2IN01A8SBP	rrna intron-encoded homing endonuclease	316	10	6.44149620789276E-22	93.3%
GR7D2IN01A8T7D	---NA---	491	0
GR7D2IN01A8TIA	hypothetical protein VITISV_006799 [Vitis vinifera]	351	10	2.12870537578178E-14	73.2%
GR7D2IN01A8TV6	rrna intron-encoded homing endonuclease	328	10	5.24103524337164E-33	92.0%
GR7D2IN01A8TXF	uncharacterized protein loc100796402	391	10	3.82019701975803E-44	74.8%
GR7D2IN01A8U2U	---NA---	304	0
GR7D2IN01A8UGY	ubiquitin carboxyl-terminal hydrolase 10-like isoform 2	454	10	1.32985286714359E-73	91.9%	3	P:modification-dependent protein catabolic process; F:thiolester hydrolase activity; F:peptidase activity, acting on L-amino acid peptides	EC:3.1.2.0
GR7D2IN01A8UN7	---NA---	304	0
GR7D2IN01A8UV1	impaired sucrose induction 1-like protein	478	10	3.22112022312466E-49	84.0%
GR7D2IN01A8UX6	rrna intron-encoded homing endonuclease	493	9	5.3973992342795E-20	93.88888888888889%
GR7D2IN01A8UYP	probable uridine nucleosidase 2-like	463	10	2.75758350124682E-49	72.5%
GR7D2IN01A8V4H	---NA---	430	0
GR7D2IN01A8VLT	---NA---	230	0
GR7D2IN01A8VMC	wd-repeat protein	463	10	8.01626575258338E-86	96.1%
GR7D2IN01A8VO5	uncharacterized protein loc100809837	477	2	6.49255764067637E-36	58.5%
GR7D2IN01A8VO7	---NA---	295	0
GR7D2IN01A8VS4	atp binding	454	10	2.46164937385199E-76	88.4%	1	F:methyltransferase activity	EC:2.1.1.0
GR7D2IN01A8VV2	---NA---	502	0
GR7D2IN01A8VYZ	atp synthase subunit alpha	334	6	1.04726619367843E-25	77.5%					YES
GR7D2IN01A8W5N	upf0712 protein c7orf64 homolog	449	10	2.90549250926822E-18	57.9%
GR7D2IN01A8WDZ	---NA---	478	0
GR7D2IN01A8WLD	respiratory burst oxidase homolog protein c-like isoform 1	499	10	1.90107643704439E-47	76.4%
GR7D2IN01A8XQQ	carboxypeptidase d	345	10	1.82033297903988E-38	90.7%	6	F:metalloexopeptidase activity; F:transition metal ion binding; F:nucleic acid binding transcription factor activity; P:protein metabolic process; P:root morphogenesis; C:cell part	0
GR7D2IN01A8YC0	---NA---	426	0
GR7D2IN01A8YSU	pentatricopeptide repeat-containing protein mitochondrial-like	448	10	3.08988720899816E-36	61.3%
GR7D2IN01A8YWN	---NA---	360	0
GR7D2IN01A8ZJY	---NA---	205	0
GR7D2IN01A8ZM3	unnamed protein product [Vitis vinifera]	455	2	5.58668255765946E-12	54.0%
GR7D2IN01A8ZQ2	---NA---	279	0
GR7D2IN01A906W	uncharacterized protein	469	10	1.2817143254118E-30	88.5%
GR7D2IN01A90J8	---NA---	208	0
GR7D2IN01A90QV	---NA---	503	0
GR7D2IN01A91LD	---NA---	507	0
GR7D2IN01A91MU	transcription factor	461	10	6.89724734085981E-29	72.5%
GR7D2IN01A92UM	---NA---	465	0
GR7D2IN01A92VQ	zinc finger protein	469	10	3.55508622920956E-44	73.8%	2	F:transition metal ion binding; C:cell part	0
GR7D2IN01A936E	125 kda kinesin-related	442	10	1.24704741750556E-38	64.1%	2	F:motor activity; F:nucleotide binding	0
GR7D2IN01A936P	delta -sterol reductase-like	437	10	2.85760262532768E-60	96.8%	4	F:flavin adenine dinucleotide binding; P:oxidation-reduction process; F:adenyl nucleotide binding; F:UDP-N-acetylmuramate dehydrogenase activity	EC:1.1.1.158
GR7D2IN01A93CR	zinc finger	474	10	1.9661885415757E-53	91.6%	2	F:electron carrier activity; F:transition metal ion binding	0
GR7D2IN01A93H3	rrna intron-encoded homing endonuclease	404	10	1.75976773519574E-17	76.7%
GR7D2IN01A941U	---NA---	454	0
GR7D2IN01A942I	uncharacterized protein	304	10	5.62764973439387E-21	80.8%
GR7D2IN01A94FZ	---NA---	507	0
GR7D2IN01A94SU	lrr receptor-like serine threonine-protein kinase gso2-like	517	10	3.74582585355023E-17	59.9%	2	F:protein binding; P:LRR domain-mediated complex assembly	0
GR7D2IN01A958A	---NA---	211	0							YES
GR7D2IN01A95C0	phosphoenolpyruvate carboxylase kinase	517	10	2.06487658786256E-20	86.1%	3	F:protein kinase activity; F:ATP binding; P:protein phosphorylation	0
GR7D2IN01A95CP	---NA---	239	0
GR7D2IN01A95GN	duf246 domain-containing protein at1g04910-like	469	10	6.28988819667978E-33	69.1%
GR7D2IN01A95I9	chromodomain helicase dna binding protein	461	7	3.30783065036993E-31	56.285714285714285%
GR7D2IN01A95K0	---NA---	323	0
GR7D2IN01A95KT	---NA---	507	0
GR7D2IN01A96EG	g-type lectin s-receptor-like serine threonine-protein kinase at1g11330-like	380	10	1.38347380639148E-30	67.0%	1	P:recognition of pollen	0
GR7D2IN01A971K	---NA---	339	0
GR7D2IN01A97DG	---NA---	252	0
GR7D2IN01A98WG	---NA---	464	0
GR7D2IN01A99DV	uncharacterized protein	340	10	3.80050089321411E-44	81.1%	2	C:intrinsic to membrane; P:protein maturation	0
GR7D2IN01A99G5	---NA---	207	0
GR7D2IN01A99O9	---NA---	485	0
GR7D2IN01A9AOM	atp synthase subunit beta	308	8	1.66987502869328E-15	60.375%
GR7D2IN01A9C40	---NA---	458	0
GR7D2IN01A9C9Y	---NA---	447	0
GR7D2IN01A9E2N	uncharacterized protein loc100803684	206	10	3.83352165848754E-28	97.6%
GR7D2IN01A9EWT	heavy metal atpase	454	10	1.44826868250836E-30	91.2%	6	P:purine ribonucleoside triphosphate biosynthetic process; F:adenyl ribonucleotide binding; F:copper-transporting ATPase activity; F:transition metal ion binding; P:transition metal ion transport; C:intrinsic to membrane	0
GR7D2IN01A9FJZ	---NA---	509	0
GR7D2IN01A9FMB	wd repeat domain phosphoinositide-interacting protein 3-like	492	10	3.93833071432861E-71	90.5%	2	F:protein binding; F:transition metal ion binding	0
GR7D2IN01A9FXC	rrna intron-encoded homing endonuclease	307	8	1.61926055745755E-18	87.125%
GR7D2IN01A9G8N	deoxyribonuclease v	474	10	8.4015494874834E-33	79.0%	4	P:DNA metabolic process; F:transmembrane signaling receptor activity; C:cell part; F:endodeoxyribonuclease activity, producing 5'-phosphomonoesters	EC:3.1.21.0
GR7D2IN01A9GAF	l-ascorbate oxidase homolog	503	10	4.32529068215713E-60	77.6%
GR7D2IN01A9GCA	receptor-like cytosolic serine threonine-protein kinase rbk1-like	480	10	3.05519123531125E-40	70.0%	2	F:protein kinase activity; P:protein phosphorylation	0
GR7D2IN01A9GNQ	transcription initiation factor tfiid subunit a	416	10	4.65764576117055E-58	82.6%	4	F:transcription regulator activity; C:transcription factor TFIID complex; F:DNA binding; P:DNA-dependent transcription, initiation	0
GR7D2IN01A9GQV	---NA---	501	0
GR7D2IN01A9GYI	---NA---	243	0
GR7D2IN01A9H8W	---NA---	434	0
GR7D2IN01A9HAB	beta- soluble isoenzyme i-like	500	10	3.47278685841264E-62	78.9%	2	P:metabolic process; F:hydrolase activity, hydrolyzing O-glycosyl compounds	EC:3.2.1.0
GR7D2IN01A9HXS	---NA---	288	0
GR7D2IN01A9HZU	zinc finger ccch domain-containing protein 2-like	491	10	2.52760527258786E-62	77.2%	1	F:metal ion binding	0
GR7D2IN01A9I4P	tryptophan synthase beta chain	388	10	6.86324521804192E-43	80.3%	4	F:hydro-lyase activity; F:oxidoreductase activity, acting on the CH-CH group of donors, NAD or NADP as acceptor; P:tryptophan metabolic process; F:pyridoxal phosphate binding	EC:4.2.1.0; EC:1.3.1.0
GR7D2IN01A9IM9	---NA---	494	0
GR7D2IN01A9IQQ	---NA---	342	0
GR7D2IN01A9J6V	---NA---	300	0
GR7D2IN01A9JIW	---NA---	438	0
GR7D2IN01A9JV0	transcription factor tfiiib component	509	2	6.34668553928462E-14	92.0%	3	C:intracellular membrane-bounded organelle; F:nucleic acid binding; P:regulation of gene expression	0
GR7D2IN01A9KBQ	low quality protein: dna repair and recombination protein rad26-like	495	10	1.28399305203409E-70	85.6%	3	F:DNA binding; F:ATP binding; F:nucleoside-triphosphatase activity	EC:3.6.1.15
GR7D2IN01A9KBT	n -dimethylguanosine trna methyltransferase trm1-like	481	10	3.37397831018572E-64	81.9%	3	F:nucleic acid binding; P:tRNA metabolic process; F:N-methyltransferase activity	0
GR7D2IN01A9KDF	low quality protein: rab3 gtpase-activating protein catalytic subunit-like	410	10	3.25826517435739E-51	92.1%
GR7D2IN01A9KVW	lysine-specific histone demethylase-like protein	298	3	4.01786230611203E-12	75.33333333333333%
GR7D2IN01A9L37	---NA---	320	0
GR7D2IN01A9LD3	nac domain ipr003441	512	10	1.72073397962897E-29	64.1%	2	F:DNA binding; P:regulation of transcription, DNA-dependent	0
GR7D2IN01A9LDJ	---NA---	320	0
GR7D2IN01A9LVF	uncharacterized calcium-binding protein at1g02270-like	298	10	1.37001705654789E-18	87.9%	1	F:metal ion binding	0
GR7D2IN01A9LXA	uncharacterized protein loc100258764	505	10	2.55342888323209E-36	63.6%
GR7D2IN01A9LYS	---NA---	406	0
GR7D2IN01A9M9P	---NA---	430	0
GR7D2IN01A9MRR	---NA---	494	0
GR7D2IN01A9MU0	serine carboxypeptidase-like 45-like	238	10	4.54312994392081E-29	88.7%	3	P:proteolysis; F:serine-type carboxypeptidase activity; C:cytoplasmic vesicle	EC:3.4.16.0
GR7D2IN01A9MZ4	---NA---	597	0
GR7D2IN01A9N7O	breast carcinoma amplified	294	10	3.28608269393323E-32	88.1%
GR7D2IN01A9NEP	rrna intron-encoded homing endonuclease	463	10	3.36505904851435E-34	73.7%
GR7D2IN01A9NGR	orf448	543	3	2.86665898881303E-18	70.33333333333333%
GR7D2IN01A9NOR	---NA---	497	0
GR7D2IN01A9NZS	myb transcription factor 2	494	10	2.31960165165404E-55	94.8%	4	C:intracellular membrane-bounded organelle; F:DNA binding; P:regulation of transcription, DNA-dependent; F:protein binding	0
GR7D2IN01A9OGC	uncharacterized protein loc100801029	222	1	6.46644881084087E-12	94.0%
GR7D2IN01A9OJ5	---NA---	505	0
GR7D2IN01A9OST	uncharacterized protein	373	10	7.64843905364891E-29	93.3%	1	C:membrane	0
GR7D2IN01A9OUY	---NA---	413	0
GR7D2IN01A9PFO	postsynaptic protein cript	378	10	1.04221116014492E-37	74.8%
GR7D2IN01A9PK3	---NA---	522	0
GR7D2IN01A9Q8I	---NA---	342	0
GR7D2IN01A9RYU	embryo defective 2410 protein	230	10	6.97346359654861E-25	80.0%
GR7D2IN01A9SJF	u-box domain-containing protein	329	10	1.16615742101355E-24	75.5%	1	C:plastid	0
GR7D2IN01A9SQ1	nucleic acid binding	478	10	3.80629601814348E-36	79.4%
GR7D2IN01A9SVX	uncharacterized protein loc100803853	405	10	6.8455660644679E-38	75.9%
GR7D2IN01A9SYH	low quality protein: heat repeat-containing protein 7a homolog	486	10	4.3462767849023E-32	86.7%
GR7D2IN01A9T8K	uncharacterized protein loc100805617	223	10	3.76143056661445E-28	86.2%
GR7D2IN01A9TFF	protein n-terminal glutamine amidohydrolase	482	10	2.26839251996436E-52	75.2%	1	F:hydrolase activity, acting on carbon-nitrogen (but not peptide) bonds, in linear amides	EC:3.5.1.0
GR7D2IN01A9TQ2	pre-mrna-splicing factor atp-dependent rna helicase dhx16	479	10	1.08222724685242E-36	84.6%	7	F:adenyl ribonucleotide binding; P:posttranscriptional gene silencing; P:developmental process involved in reproduction; F:RNA helicase activity; F:ATPase activity, coupled; C:cell part; P:RNA processing	0
GR7D2IN01A9TWK	e3 ubiquitin-protein ligase listerin-like	532	10	1.87943688902154E-59	76.8%	1	F:metal ion binding	0
GR7D2IN01A9U02	protein early flowering 3-like	442	10	2.98443267553066E-30	59.1%
GR7D2IN01A9UDH	---NA---	551	0
GR7D2IN01A9UM3	trihelix transcription factor gt-2-like	502	10	1.46583599821245E-44	63.3%
GR7D2IN01A9UN9	cysteine proteinase rd21a-like	435	10	3.91110562979147E-46	81.0%	3	P:proteolysis; F:cysteine-type peptidase activity; F:endopeptidase activity	0
GR7D2IN01A9USW	---NA---	510	0
GR7D2IN01A9V1R	---NA---	313	0
GR7D2IN01A9V4I	purine permease	489	10	3.23436421068381E-41	82.6%	1	C:intrinsic to membrane	0
GR7D2IN01A9VAE	myb transcription factor	281	10	1.35869248426397E-17	86.7%	8	F:nucleic acid binding transcription factor activity; P:response to metal ion; F:DNA binding; P:regulation of transcription, DNA-dependent; C:intracellular membrane-bounded organelle; F:protein binding; P:response to carbohydrate stimulus; P:response to hormone stimulus	0
GR7D2IN01A9WM7	cell wall-associated hydrolase	432	6	4.55538582129459E-34	80.83333333333333%					YES
GR7D2IN01A9WPS	cell wall-associated hydrolase	320	7	5.46905413072787E-19	92.0%	1	F:transition metal ion binding	0		YES
GR7D2IN01A9X2U	PREDICTED: exportin-7-A-like [Glycine max]	516	4	2.28828956567414E-11	71.5%
GR7D2IN01A9X8Q	---NA---	424	0
GR7D2IN01A9XSQ	---NA---	392	0
GR7D2IN01A9YRM	btb poz domain-containing protein at5g60050-like	431	10	1.56955165347482E-58	89.3%	1	F:binding	0
GR7D2IN01A9Z4B	---NA---	455	0
GR7D2IN01A9ZRZ	kinase-like protein	491	10	2.71137248563263E-24	66.0%	1	F:kinase activity	0
GR7D2IN01AB038	---NA---	390	0
GR7D2IN01AB0Q7	calcium-dependent protein kinase	473	10	2.07324904623043E-60	93.4%	4	F:protein kinase activity; F:adenyl ribonucleotide binding; P:cellular protein modification process; F:calcium ion binding	0
GR7D2IN01AB11Q	---NA---	332	0
GR7D2IN01AB13M	stress-induced receptor-like kinase	395	8	1.36070389151165E-18	62.875%	1	F:kinase activity	0
GR7D2IN01AB33K	---NA---	534	0
GR7D2IN01AB3UY	catalytic region	476	10	4.70161288240397E-39	63.2%
GR7D2IN01AB3VD	hypothetical protein VITISV_020436 [Vitis vinifera]	410	10	3.17473151512795E-36	69.8%
GR7D2IN01AB3ZQ	rrna intron-encoded homing endonuclease	535	8	1.21494224534737E-48	81.125%
GR7D2IN01AB47Z	sentrin-specific protease	409	10	1.41990318499259E-38	74.5%
GR7D2IN01AB54N	uncharacterized protein loc100806763	414	10	5.5403239853076E-35	97.8%	1	C:membrane	0
GR7D2IN01AB57H	hypothetical protein VITISV_027998 [Vitis vinifera]	550	10	6.20695732863727E-39	69.2%	2	P:DNA integration; F:DNA binding	0
GR7D2IN01AB5Q9	anaphase-promoting complex subunit 1-like	257	7	8.4211424326507E-20	78.14285714285714%
GR7D2IN01AB5VB	---NA---	441	0
GR7D2IN01AB67V	ubiquitin carboxyl-terminal hydrolase family protein	231	10	2.43019377890166E-22	87.2%
GR7D2IN01AB6BB	polyadenylate-binding protein 2-a	456	10	1.1487964573955E-57	82.8%	2	P:RNA processing; F:binding	0
GR7D2IN01AB6S9	nuclear rna polymerase d1a	403	10	2.7771226271177E-55	83.8%	7	F:cofactor binding; F:nucleic acid binding; P:gene expression; F:RNA polymerase activity; F:transition metal ion binding; F:oxidoreductase activity, acting on the CH-NH2 group of donors, oxygen as acceptor; P:nitrogen compound metabolic process	EC:1.4.3.0
GR7D2IN01AB6ZX	---NA---	425	0
GR7D2IN01AB75X	rrna intron-encoded homing endonuclease	368	10	3.94826156328511E-33	88.0%
GR7D2IN01AB86P	cc-nbs-lrr resistance protein	474	10	1.66620639300682E-40	71.3%
GR7D2IN01AB89N	phd and ring finger domain-containing protein	478	7	6.82067905730134E-22	78.71428571428571%	1	F:metal ion binding	0
GR7D2IN01AB8MD	---NA---	251	0
GR7D2IN01AB94G	---NA---	282	0
GR7D2IN01AB95K	photosystem i p700 apoprotein a1	283	10	1.88075078578154E-35	100.0%	10	P:photosynthesis; F:iron-sulfur cluster binding; P:cellular protein modification process; F:metal ion binding; F:tetrapyrrole binding; C:integral to membrane; C:chloroplast thylakoid; P:generation of precursor metabolites and energy; P:establishment of localization; C:photosystem I	0		YES
GR7D2IN01AB96E	---NA---	489	0
GR7D2IN01AB96X	ethylene-responsive element binding protein	485	4	3.85250285786823E-23	56.25%
GR7D2IN01AB99Z	vascular protein	457	10	8.55851737730551E-45	89.8%
GR7D2IN01AB9ZI	tetratricopeptide repeat-containing protein	454	10	3.89437445961071E-19	88.4%	1	F:protein binding	0
GR7D2IN01ABUU8	hypothetical protein SORBIDRAFT_0070s002020 [Sorghum bicolor]	352	10	1.69316676025811E-20	76.2%
GR7D2IN01ABW7Y	---NA---	335	0
GR7D2IN01ABWPG	---NA---	210	0
GR7D2IN01ABZ1Q	4-diphosphocytidyl-2-c-methyl-d-erythritol chloroplastic chromoplastic-like	365	6	4.11046203183099E-22	60.166666666666664%	1	F:transferase activity	0
GR7D2IN01ABZLF	---NA---	282	0
GR7D2IN01ABZVP	---NA---	383	0
GR7D2IN01ABZY6	uncharacterized protein	485	10	4.69845432684066E-29	70.3%
GR7D2IN01AC035	---NA---	288	0
GR7D2IN01AC0EK	---NA---	426	0
GR7D2IN01AC14O	uncharacterized protein loc100792269	488	5	9.78955431342994E-28	67.2%
GR7D2IN01AC17R	sterol 3-beta-glucosyltransferase	444	10	1.65367508455839E-42	68.6%	2	P:lipid glycosylation; F:transferase activity, transferring hexosyl groups	EC:2.4.1.0
GR7D2IN01AC1R0	protein kinase	444	10	1.10221001760228E-46	83.6%	3	F:protein kinase activity; P:protein phosphorylation; F:adenyl ribonucleotide binding	0
GR7D2IN01AC242	---NA---	369	0
GR7D2IN01AC28C	---NA---	232	0
GR7D2IN01AC2AS	tetraacyldisaccharide 4 -kinase family protein	492	10	1.92012496497596E-59	77.3%	4	P:lipid A biosynthetic process; C:cell part; F:ATP binding; F:tetraacyldisaccharide 4'-kinase activity	EC:2.7.1.130
GR7D2IN01AC3PH	protein binding	281	10	1.59754713061633E-34	80.2%	3	F:zinc ion binding; P:C3HC4-type RING finger domain-mediated complex assembly; F:C3HC4-type RING finger domain binding	0
GR7D2IN01AC3PZ	protein	370	10	1.76817945390751E-33	78.8%	5	P:cell recognition; F:adenyl ribonucleotide binding; F:protein kinase activity; F:carbohydrate binding; P:cellular protein modification process	0
GR7D2IN01AC47D	---NA---	305	0
GR7D2IN01AC4CH	senescence-associated protein	267	10	1.79075630650724E-26	93.9%
GR7D2IN01AC4DV	uncharacterized protein loc100797168	255	10	3.42227529118604E-29	81.2%
GR7D2IN01AC4E2	---NA---	236	0
GR7D2IN01AC58W	---NA---	425	0
GR7D2IN01AC5HJ	---NA---	475	0
GR7D2IN01AC5NA	---NA---	302	0
GR7D2IN01AC61E	myb transcription factor	486	10	1.36704092484976E-28	68.1%
GR7D2IN01AC61W	extracellular calcium sensing receptor	451	10	8.72793131830923E-23	84.0%					YES
GR7D2IN01AC682	hypothetical protein SORBIDRAFT_0070s002020 [Sorghum bicolor]	447	10	1.93874995157834E-26	94.3%
GR7D2IN01AC6RL	atp synthase subunit beta	550	10	1.07345905841942E-24	95.5%
GR7D2IN01AC7ER	---NA---	319	0
GR7D2IN01AC7VE	rhamnogalacturonate lyase	405	10	2.98781789393187E-33	70.6%
GR7D2IN01AC7XJ	---NA---	332	0
GR7D2IN01AC7XM	gag-pol identical	393	10	8.79389090680015E-33	73.0%	2	P:DNA integration; F:DNA binding	0
GR7D2IN01AC87A	sda1 family protein	380	3	1.5518231261275E-12	76.0%
GR7D2IN01AC89V	---NA---	300	0
GR7D2IN01AC8OK	low quality protein: reticulon-like protein b11-like	292	10	1.05955102268244E-22	86.3%	1	C:endoplasmic reticulum	0
GR7D2IN01ACBIL	---NA---	289	0
GR7D2IN01ACBPD	hypothetical protein SORBIDRAFT_1368s002010 [Sorghum bicolor]	395	10	5.45996934382024E-33	87.0%
GR7D2IN01ACBV3	---NA---	357	0
GR7D2IN01ACBZB	---NA---	375	0
GR7D2IN01ACC1M	---NA---	227	0
GR7D2IN01ACDVC	---NA---	214	0
GR7D2IN01ACEUO	---NA---	484	0
GR7D2IN01ACFMM	isoamylase isoform 3	461	10	7.19465084880772E-73	85.6%	3	P:carbohydrate metabolic process; F:hydrolase activity, acting on glycosyl bonds; F:cation binding	0
GR7D2IN01ACFN6	calcineurin b-like protein	491	10	6.36433410717253E-74	91.7%	1	F:calcium ion binding	0
GR7D2IN01ACFWL	proline-rich uncharacterized protein	484	10	4.17251365779552E-22	59.7%
GR7D2IN01ACFY2	universal stress protein a-like protein	506	10	8.71367494417422E-42	84.2%	1	P:response to stimulus	0
GR7D2IN01ACGAI	proline iminopeptidase	246	10	4.21493600502565E-35	96.9%	3	C:intracellular part; P:proteolysis; F:aminopeptidase activity	EC:3.4.11.0
GR7D2IN01ACGD9	---NA---	310	0
GR7D2IN01ACGHR	---NA---	451	0
GR7D2IN01ACGIY	methylmalonate-semialdehyde dehydrogenase	394	10	2.41921311016718E-45	90.5%	3	F:methylmalonate-semialdehyde dehydrogenase (acylating) activity; P:oxidation-reduction process; P:branched chain family amino acid metabolic process	EC:1.2.1.27
GR7D2IN01ACGJG	cytochrome p450 liketbp	529	10	2.03115505539411E-38	84.0%
GR7D2IN01ACGON	dna-directed rna polymerase d subunit 2a-like	437	10	3.96055699274184E-57	82.1%	4	F:ribonucleoside binding; F:DNA-directed RNA polymerase activity; F:DNA binding; P:transcription, DNA-dependent	EC:2.7.7.6
GR7D2IN01ACHJA	rrna intron-encoded homing endonuclease	419	10	4.51457084680784E-37	78.4%
GR7D2IN01ACJDR	---NA---	319	0
GR7D2IN01ACJMU	---NA---	449	0
GR7D2IN01ACJSE	transcription factor bhlh104-like	461	10	2.99180736559233E-32	83.5%	2	C:intracellular membrane-bounded organelle; P:regulation of gene expression	0
GR7D2IN01ACJXF	---NA---	280	0
GR7D2IN01ACKRK	trna-specific adenosine chloroplastic-like	365	3	1.03100233477367E-13	60.666666666666664%
GR7D2IN01ACKZ9	rrna intron-encoded homing endonuclease	320	10	2.00827444450698E-21	73.6%
GR7D2IN01ACLR0	---NA---	416	0
GR7D2IN01ACLTZ	cell wall-associated hydrolase	256	10	5.07350780317966E-41	96.0%	1	C:plastid	0		YES
GR7D2IN01ACLV7	protein kinase family protein	352	10	6.16001278449887E-55	92.7%	3	F:protein kinase activity; F:adenyl ribonucleotide binding; P:cellular protein modification process	0
GR7D2IN01ACLYI	---NA---	435	0
GR7D2IN01ACMAK	---NA---	477	0
GR7D2IN01ACN1H	cysteine-rich receptor-like protein kinase	294	10	2.21120900438282E-15	80.8%	3	F:protein kinase activity; F:ATP binding; P:protein phosphorylation	0
GR7D2IN01ACN7V	---NA---	464	0
GR7D2IN01ACN7Z	---NA---	513	0
GR7D2IN01ACNYS	---NA---	501	0
GR7D2IN01ACOKK	---NA---	489	0
GR7D2IN01ACOVX	transforming growth factor-beta receptor-associated protein 1-like	299	10	6.32349110659834E-44	93.6%	1	F:GTPase regulator activity	0
GR7D2IN01ACP9A	uncharacterized protein loc100255062	398	10	5.65200522627356E-48	91.2%
GR7D2IN01ACP9L	---NA---	269	0
GR7D2IN01ACPFE	probable receptor-like protein kinase at1g67000-like	479	10	9.53618593539527E-55	86.5%	6	F:carbon-oxygen lyase activity, acting on phosphates; P:protein phosphorylation; F:protein kinase activity; F:ATP binding; F:signal transducer activity; F:cofactor binding	EC:4.2.3.0
GR7D2IN01ACPNG	---NA---	330	0
GR7D2IN01ACPOU	receptor serine threonine	302	10	4.54732854251165E-37	86.3%	4	F:protein kinase activity; P:protein phosphorylation; F:adenyl ribonucleotide binding; F:signal transducer activity	0
GR7D2IN01ACPZV	---NA---	435	0
GR7D2IN01ACQ1Q	protein phosphatase	286	10	1.31155559838155E-12	69.9%	1	F:nucleotide binding	0
GR7D2IN01ACQ2C	---NA---	479	0
GR7D2IN01ACQHL	alcohol dehydrogenase	365	10	1.3197560785426E-47	92.5%	3	F:transition metal ion binding; F:catalytic activity; P:metabolic process	0
GR7D2IN01ACQMC	phosphatidic acid phosphatase family protein	208	10	9.71805098511035E-32	91.2%	3	C:cell part; P:response to hormone stimulus; F:phosphatase activity	EC:3.1.3.0
GR7D2IN01ACRRS	---NA---	462	0
GR7D2IN01ACS75	cytochrome p450 liketbp	314	10	2.04914381257444E-38	85.1%
GR7D2IN01ACSAG	---NA---	208	0
GR7D2IN01ACSHY	---NA---	406	0
GR7D2IN01ACSQO	uncharacterized protein	482	10	3.72592495236944E-57	86.9%
GR7D2IN01ACSRK	hypothetical protein MTR_132s0010, partial [Medicago truncatula]	251	7	1.31080637984175E-12	94.0%
GR7D2IN01ACSTH	tetratricopeptide repeat protein	294	10	8.93584843670876E-33	80.0%
GR7D2IN01ACT2Z	---NA---	272	0
GR7D2IN01ACTAC	---NA---	210	0
GR7D2IN01ACTNV	---NA---	214	0
GR7D2IN01ACU4Q	---NA---	419	0
GR7D2IN01ACU8C	---NA---	264	0
GR7D2IN01ACUHX	---NA---	393	0
GR7D2IN01ACUJ9	---NA---	416	0
GR7D2IN01ACUX1	---NA---	533	0
GR7D2IN01ACUXM	cell wall-associated hydrolase	311	3	1.07862395854867E-14	78.66666666666667%	1	C:intracellular membrane-bounded organelle	0		YES
GR7D2IN01ACV8I	---NA---	442	0
GR7D2IN01ACVKR	---NA---	474	0
GR7D2IN01ACVY4	---NA---	463	0			1	F:protein binding	0
GR7D2IN01ACWQZ	anthocyanin 3 -o-beta-glucosyltransferase	482	10	2.04738199684423E-45	73.8%
GR7D2IN01ACX5F	---NA---	444	0
GR7D2IN01ACXOS	zinc finger ccch domain-containing protein 64-like	519	10	4.26412410787667E-67	83.0%	1	F:transition metal ion binding	0
GR7D2IN01ACXVL	---NA---	488	0
GR7D2IN01ACY23	---NA---	403	0
GR7D2IN01ACY8Y	dead box atp-dependent rna	513	10	9.78206666903345E-60	87.0%	2	F:adenyl ribonucleotide binding; F:ATPase activity, coupled	0
GR7D2IN01ACYBQ	unknow protein	444	6	1.9467041180804E-53	88.83333333333333%	1	C:plastid	0		YES
GR7D2IN01ACYFJ	---NA---	450	0
GR7D2IN01ACZG3	glutamine amidotransferase subunit pdxt	378	10	2.00989665397056E-21	76.5%	3	P:coenzyme biosynthetic process; F:catalytic activity; P:glutamine metabolic process	0
GR7D2IN01ACZV9	---NA---	374	0
GR7D2IN01AD03F	protein always early 3-like	342	3	7.71121477234981E-21	67.33333333333333%
GR7D2IN01AD05C	---NA---	430	0
GR7D2IN01AD0GK	nucleic acid binding	480	10	9.65694802133133E-48	67.8%	1	F:binding	0
GR7D2IN01AD1VZ	uncharacterized protein loc100251634	523	10	6.29329178546789E-22	67.0%
GR7D2IN01AD207	---NA---	365	0
GR7D2IN01AD2D6	sugar transporter erd6-like 6-like	321	10	3.18403071278411E-43	95.6%	3	F:substrate-specific transmembrane transporter activity; P:transmembrane transport; C:integral to membrane	0
GR7D2IN01AD2H2	dna replication licensing factor mcm4-b-like	427	10	5.80941604804977E-61	93.7%	4	F:pyrophosphatase activity; F:ATP binding; P:DNA replication; F:DNA binding	0
GR7D2IN01AD2IH	cell wall-associated hydrolase	362	5	4.4642869232184E-20	91.8%	1	C:plastid	0		YES
GR7D2IN01AD2QA	atp synthase subunit beta	298	10	2.2751250573989E-20	88.2%
GR7D2IN01AD2V1	f-box kelch-repeat protein at1g51550-like	479	10	2.14356724295867E-57	83.1%	2	F:catalytic activity; F:protein binding	0
GR7D2IN01AD4IW	---NA---	394	0
GR7D2IN01AD4XF	---NA---	273	0
GR7D2IN01AD5Y6	gpi mannosyltransferase	372	10	3.12404784327723E-22	82.5%	4	P:protein lipidation; C:organelle membrane; F:transferase activity, transferring glycosyl groups; C:intrinsic to membrane	0
GR7D2IN01AD609	cc-nbs-lrr resistance protein	477	8	8.50178021036124E-17	66.0%
GR7D2IN01AD61F	---NA---	337	0
GR7D2IN01AD65I	galactose kinase	420	10	1.76015670391361E-49	92.3%	5	C:intracellular part; P:phosphorylation; F:phosphotransferase activity, alcohol group as acceptor; P:hexose metabolic process; F:adenyl ribonucleotide binding	EC:2.7.1.0
GR7D2IN01AD77K	probable pectin methyltransferase qua2-like isoform 2	496	10	1.83200287423778E-15	90.1%	1	F:transferase activity, transferring one-carbon groups	0
GR7D2IN01AD844	thyroid adenoma-associated protein homolog	360	10	1.08912092300604E-46	84.8%
GR7D2IN01AD86U	---NA---	546	0
GR7D2IN01AD89J	---NA---	305	0
GR7D2IN01AD8U0	cell wall-associated hydrolase	267	5	2.49123520284814E-21	91.8%	1	C:plastid	0		YES
GR7D2IN01AD96U	pleiotropic drug resistance protein 1-like	460	10	3.03637192331482E-13	80.1%	3	F:substrate-specific transmembrane transporter activity; F:nucleotide binding; F:ATPase activity, coupled to transmembrane movement of substances	0
GR7D2IN01AD9N5	homolog subfamily b member	503	10	1.59936600205634E-38	70.4%
GR7D2IN01AD9V1	wd repeat domain-containing protein 83-like	458	10	4.48494711629028E-49	93.9%	1	F:protein binding	0
GR7D2IN01AD9WY	uncharacterized protein loc100818649	487	2	3.36910133527084E-11	67.0%
GR7D2IN01AD9ZD	far1-related protein	359	10	1.50648639442478E-56	86.5%	2	F:transition metal ion binding; P:response to light stimulus	0
GR7D2IN01ADAEQ	---NA---	340	0
GR7D2IN01ADAWB	uncharacterized protein loc100815390	494	8	1.01790544252905E-18	64.25%
GR7D2IN01ADB1A	rnhx1_arath ame: full= ribonuclease h protein at1g65750	479	10	3.34222056742711E-24	49.1%
GR7D2IN01ADBL2	ankyrin repeat-containing protein at3g12360-like	441	10	8.0156251321815E-14	57.1%
GR7D2IN01ADBP2	phox domain-containing protein	200	10	1.34363477747021E-26	91.3%	3	P:cell communication; F:protein binding; F:phosphatidylinositol binding	0
GR7D2IN01ADCJ6	uncharacterized protein loc100806341	212	7	2.8317345888283E-15	90.0%
GR7D2IN01ADDF9	---NA---	434	0
GR7D2IN01ADDNY	---NA---	413	0
GR7D2IN01ADDVU	---NA---	517	0
GR7D2IN01ADELS	---NA---	493	0
GR7D2IN01ADENG	---NA---	436	0
GR7D2IN01ADEP2	---NA---	401	0
GR7D2IN01ADG40	cytochrome p450 liketbp	353	10	2.87473957075774E-36	79.8%
GR7D2IN01ADGRX	hydroxyproline-rich glyco protein	327	10	2.10773259658352E-23	81.6%
GR7D2IN01ADH70	myb-related protein 3r-1	394	10	1.57300260004617E-63	95.7%	4	C:intracellular membrane-bounded organelle; P:regulation of transcription, DNA-dependent; F:DNA binding; F:protein binding	0
GR7D2IN01ADHCR	---NA---	255	0
GR7D2IN01ADHNT	---NA---	237	0
GR7D2IN01ADHSN	solute carrier family 35 member f1-like	466	10	2.635605050456E-76	96.5%
GR7D2IN01ADHU2	monocopper oxidase-like protein sku5	474	10	5.37047050689492E-80	93.4%	3	F:oxidoreductase activity, acting on diphenols and related substances as donors, oxygen as acceptor; P:metabolic process; F:transition metal ion binding	EC:1.10.3.0
GR7D2IN01ADIG2	protein vernalization insensitive 3-like	220	10	8.19878787007013E-30	90.2%
GR7D2IN01ADIMB	---NA---	284	0
GR7D2IN01ADIRE	---NA---	223	0
GR7D2IN01ADIT8	cell wall-associated partial	286	4	1.88309109376165E-19	77.75%	1	C:plastid	0		YES
GR7D2IN01ADJ9S	uncharacterized protein at4g06744-like	534	6	5.62133301152454E-19	60.333333333333336%
GR7D2IN01ADJJ5	kinase-like protein	453	10	8.0084135159662E-64	87.9%	4	F:protein serine/threonine kinase activity; F:protein tyrosine kinase activity; F:ATP binding; P:protein phosphorylation	EC:2.7.11.0; EC:2.7.10.0
GR7D2IN01ADJOO	---NA---	467	0
GR7D2IN01ADJVK	---NA---	517	0
GR7D2IN01ADKET	embryo defective 1381 protein	403	10	9.25911496757761E-59	83.3%
GR7D2IN01ADKL6	protein always early 2-like	301	10	1.8026895464783E-17	70.2%
GR7D2IN01ADLCA	---NA---	414	0
GR7D2IN01ADLIL	paired amphipathic helix protein sin3-like 4-like	293	10	1.29221243194233E-28	77.4%	2	P:regulation of transcription, DNA-dependent; C:nucleus	0
GR7D2IN01ADLZV	---NA---	259	0
GR7D2IN01ADMSL	transcription factor bhlh96	471	10	1.16962360108983E-42	64.7%	2	P:regulation of transcription, DNA-dependent; C:nucleus	0
GR7D2IN01ADMXE	---NA---	378	0
GR7D2IN01ADN30	---NA---	469	0
GR7D2IN01ADN4Z	---NA---	481	0
GR7D2IN01ADNBF	uncharacterized protein loc100247963	272	4	1.30530837295333E-14	78.75%
GR7D2IN01ADNT9	subtilisin-like protease	544	10	2.95679343168032E-79	87.2%	4	F:protein binding; P:negative regulation of molecular function; P:proteolysis; F:serine-type endopeptidase activity	EC:3.4.21.0
GR7D2IN01ADO0R	rrna intron-encoded homing endonuclease	460	10	4.89347884851042E-39	71.8%
GR7D2IN01ADO6B	pinus taeda anonymous locus 2_8201_01 genomic sequence	438	10	2.41395843259599E-38	72.1%	1	F:binding	0
GR7D2IN01ADOSO	prefoldin subunit 3	493	10	2.11866069982454E-69	93.8%	3	C:protein complex; F:protein binding; P:cellular protein metabolic process	0
GR7D2IN01ADP7P	hypothetical protein SORBIDRAFT_0070s002020 [Sorghum bicolor]	231	10	2.10363412976108E-20	96.0%
GR7D2IN01ADQ7U	uncharacterized protein loc100242390	319	4	4.33339111558932E-16	65.75%
GR7D2IN01ADQ9D	cytochrome p450 71a26-like	470	10	7.91990585464722E-44	80.9%	3	F:oxidoreductase activity; P:metabolic process; F:iron ion binding	0
GR7D2IN01ADQXX	uncharacterized protein loc100808261	223	2	1.69628042220124E-12	68.5%
GR7D2IN01ADR7K	---NA---	242	0
GR7D2IN01ADRIS	cyclin dependent kinase inhibitor	504	10	1.11876334894146E-27	66.9%	3	C:nucleus; P:cell cycle arrest; F:cyclin-dependent protein kinase inhibitor activity	0
GR7D2IN01ADRLP	---NA---	527	0
GR7D2IN01ADRRS	pentatricopeptide repeat-containing protein	250	10	6.50933069274439E-22	76.5%
GR7D2IN01ADRTG	---NA---	375	0
GR7D2IN01ADSH5	---NA---	232	0
GR7D2IN01ADT0J	---NA---	279	0
GR7D2IN01ADT5U	---NA---	202	0
GR7D2IN01ADT78	rrna intron-encoded homing endonuclease	203	7	4.1277064416218E-14	97.42857142857143%
GR7D2IN01ADT89	uncharacterized protein	319	10	1.29138328832929E-30	86.0%
GR7D2IN01ADTBT	methionine s-methyltransferase	470	10	1.54566440536531E-39	83.1%	3	P:metabolic process; F:cofactor binding; F:S-adenosylmethionine-dependent methyltransferase activity	0
GR7D2IN01ADTG3	---NA---	407	0
GR7D2IN01ADTIP	---NA---	435	0
GR7D2IN01ADTLL	senescence-associated protein	343	10	2.38848184297435E-22	75.8%
GR7D2IN01ADU2B	nuclear-interacting partner of alk	506	8	1.21369507562462E-17	74.5%
GR7D2IN01ADU3H	atp synthase subunit beta	247	10	6.72291227015376E-25	95.6%
GR7D2IN01ADV88	---NA---	227	0
GR7D2IN01ADVAB	---NA---	527	0
GR7D2IN01ADVE2	---NA---	318	0							YES
GR7D2IN01ADVHV	rrna intron-encoded homing endonuclease	360	10	4.93432561135541E-37	86.1%
GR7D2IN01ADVLD	nucleoporin nup188-like protein	438	5	1.24055508548088E-18	65.0%
GR7D2IN01ADW25	armadillo beta-catenin-like repeat and c2 domain-containing protein	456	10	3.77916505046537E-64	83.9%	1	F:catalytic activity	0
GR7D2IN01ADWHA	---NA---	376	0
GR7D2IN01ADWON	uncharacterized protein loc100793978	372	4	2.23570139219516E-12	96.0%
GR7D2IN01ADX9B	allene oxide synthase 2	219	10	8.44990746710201E-26	93.4%	2	F:iron ion binding; F:oxidoreductase activity	0
GR7D2IN01ADXA9	alcohol dehydrogenase transcription factor myb sant-like protein	294	7	7.85778596495107E-18	69.71428571428571%
GR7D2IN01ADYFS	golgin candidate 3-like	445	10	4.32499338851368E-39	76.5%
GR7D2IN01ADYQA	cytochrome p450 liketbp	283	8	2.43005108975046E-25	88.75%
GR7D2IN01ADZ4Q	---NA---	277	0
GR7D2IN01ADZM0	ethylene responsive transcription factor 2b	507	10	9.72364005058015E-39	72.5%	4	P:regulation of transcription, DNA-dependent; F:sequence-specific DNA binding transcription factor activity; F:DNA binding;	0
GR7D2IN01ADZZB	aspartic proteinase-like protein	441	10	1.55655515337188E-42	74.6%	2	F:aspartic-type endopeptidase activity; P:proteolysis	EC:3.4.23.0
GR7D2IN01AE045	beclin 1 protein	547	10	8.81469559456533E-47	90.7%	1	P:autophagy	0
GR7D2IN01AE0B2	---NA---	223	0
GR7D2IN01AE0GO	---NA---	387	0
GR7D2IN01AE17T	rna-binding region-containing	482	10	7.24657235551012E-75	86.0%	2	F:nucleotide binding; F:nucleic acid binding	0
GR7D2IN01AE1AK	choline monooxygenase	489	10	8.16384421597086E-48	79.2%	6	C:plastid; P:cellular aromatic compound metabolic process; F:oxidoreductase activity; F:iron ion binding; F:2 iron, 2 sulfur cluster binding; P:oxidation-reduction process	0
GR7D2IN01AE1JN	probable methyltransferase pmt26-like	272	10	4.13236447251608E-14	87.5%
GR7D2IN01AE1MY	abc transporter g family member 21-like	511	10	3.14713699805833E-77	90.3%	3	F:ATPase activity; C:cell part; F:ATP binding	EC:3.6.1.3
GR7D2IN01AE1VZ	---NA---	490	0
GR7D2IN01AE268	cytochrome p450 liketbp	330	10	3.98947909265517E-41	77.8%
GR7D2IN01AE2HU	predicted protein [Populus trichocarpa]	413	1	1.93856865847653E-11	75.0%
GR7D2IN01AE2QK	mrna-decapping enzyme-like	472	2	4.18903153813659E-16	62.0%
GR7D2IN01AE2RF	frigida interacting protein 1	470	10	6.06405864144427E-44	81.7%
GR7D2IN01AE3NR	cleavage and polyadenylation specificity factor subunit 3-i	478	10	2.78379621539421E-79	92.8%	1	F:catalytic activity	0
GR7D2IN01AE45O	---NA---	469	0
GR7D2IN01AE47U	---NA---	531	0
GR7D2IN01AE488	anthranilate n-benzoyltransferase	527	6	1.09732542489125E-21	64.33333333333333%	1	F:transferase activity, transferring acyl groups other than amino-acyl groups	EC:2.3.1.0
GR7D2IN01AE4LA	uncharacterized protein loc100803853	405	9	1.64327695199473E-23	63.0%
GR7D2IN01AE4QR	---NA---	499	0
GR7D2IN01AE4WK	---NA---	498	0
GR7D2IN01AE519	gpi inositol-deacylase	422	10	9.34049457902131E-52	83.5%	4	F:hydrolase activity, acting on ester bonds; P:GPI anchor metabolic process; P:intracellular protein transport; C:intrinsic to endoplasmic reticulum membrane	0
GR7D2IN01AE577	sal1 phosphatase-like	497	10	4.23889828258572E-18	84.8%	2	P:cellular metabolic process; F:nucleotidase activity	EC:3.1.3.31
GR7D2IN01AE5VE	---NA---	471	0
GR7D2IN01AE6PP	atpase plasma membrane-type-like	466	10	5.50833195234397E-66	87.6%	5	P:ion transport; F:adenyl ribonucleotide binding; F:ATPase activity, coupled to transmembrane movement of ions; C:intrinsic to membrane; P:purine ribonucleoside triphosphate biosynthetic process	0
GR7D2IN01AE6X9	---NA---	369	0
GR7D2IN01AE7HS	---NA---	257	0
GR7D2IN01AE7R1	cov1-like protein	479	10	1.98153748200881E-34	76.9%
GR7D2IN01AE830	acyl-activating enzyme 14	488	10	8.48847524950462E-47	74.8%	1	F:ligase activity	0
GR7D2IN01AE865	probable f-box protein at4g22030-like	456	10	9.51351979743513E-50	83.9%
GR7D2IN01AE8JH	---NA---	446	0
GR7D2IN01AE8JS	b12d-like protein	348	10	4.19111796207145E-27	89.3%
GR7D2IN01AE8QU	---NA---	213	0
GR7D2IN01AE8Z3	dna replication atp-dependent helicase dna2	394	9	1.91823898570218E-16	62.333333333333336%
GR7D2IN01AE95U	---NA---	224	0
GR7D2IN01AE98D	homeobox-leucine zipper protein hat14-like	249	2	3.17819804812285E-12	74.5%	2	P:transcription, DNA-dependent; C:nucleus	0
GR7D2IN01AE9F4	cgs1 mrna stability	486	10	1.71434082227668E-39	68.8%
GR7D2IN01AE9KZ	uncharacterized protein	395	10	1.44615483363864E-43	87.1%
GR7D2IN01AE9RS	---NA---	308	0
GR7D2IN01AEA2J	uncharacterized protein loc100853157	356	4	7.8559924174994E-13	76.25%
GR7D2IN01AEA74	serine threonine-specific protein kinase-like protein	481	10	9.442391854431E-83	93.9%	4	F:protein serine/threonine kinase activity; P:protein phosphorylation; F:protein tyrosine kinase activity; F:ATP binding	EC:2.7.11.0; EC:2.7.10.0
GR7D2IN01AEADH	neutral invertase-like protein	473	10	3.07796012833106E-43	89.9%	2	F:hydrolase activity, hydrolyzing O-glycosyl compounds; C:cytoplasmic part	EC:3.2.1.0
GR7D2IN01AEAX1	---NA---	316	0
GR7D2IN01AEBBV	rrna intron-encoded homing endonuclease	223	3	4.93542045077155E-12	68.0%
GR7D2IN01AEBSI	---NA---	235	0
GR7D2IN01AEBZO	mitogen-activated protein kinase kinase	381	10	3.08205809720322E-30	76.7%	3	F:protein kinase activity; F:ATP binding; P:protein phosphorylation	0
GR7D2IN01AEC4X	---NA---	236	0
GR7D2IN01AEC8A	---NA---	358	0
GR7D2IN01AECF1	---NA---	269	0
GR7D2IN01AECLE	Mitochondrial protein, putative [Medicago truncatula]	401	1	6.23954091495774E-39	89.0%
GR7D2IN01AECNY	---NA---	244	0							YES
GR7D2IN01AECZ0	---NA---	433	0
GR7D2IN01AED1Y	---NA---	377	0
GR7D2IN01AED8Q	---NA---	380	0
GR7D2IN01AEDA2	---NA---	495	0
GR7D2IN01AEDD1	uncharacterized protein loc100777897	449	10	9.78149078159434E-49	73.0%
GR7D2IN01AEDJF	myotubularin-related protein 2-like	414	10	1.96277118007708E-42	82.6%
GR7D2IN01AEE71	rrna intron-encoded homing endonuclease	283	8	4.46037021192581E-15	92.5%
GR7D2IN01AEEOP	rrna intron-encoded homing endonuclease	466	10	6.17181688432287E-33	87.3%
GR7D2IN01AEF7C	atp synthase subunit beta	246	10	1.00788896897219E-20	97.3%
GR7D2IN01AEFBP	leucine-rich repeat receptor-like serine threonine-protein kinase at1g17230-like	493	10	8.84909373571761E-63	58.3%	2	F:protein binding; P:LRR domain-mediated complex assembly	0
GR7D2IN01AEGCS	mitochondrial chaperone bcs1-like isoform 5	444	10	9.07960162983392E-25	71.7%
GR7D2IN01AEGD0	probable cytokinin riboside 5 -monophosphate phosphoribohydrolase logl6-like	377	10	7.63759913780974E-21	60.4%
GR7D2IN01AEH9J	---NA---	468	0			2	F:DNA binding; P:DNA metabolic process	0
GR7D2IN01AEI78	---NA---	464	0
GR7D2IN01AEI9S	---NA---	504	0
GR7D2IN01AEISW	---NA---	487	0
GR7D2IN01AEIZ5	---NA---	462	0
GR7D2IN01AEJ55	udp-glycosyltransferase 92a1-like	503	10	1.13559880331484E-68	78.0%	2	F:transferase activity, transferring hexosyl groups; P:metabolic process	EC:2.4.1.0
GR7D2IN01AEJNO	cytochrome p450 liketbp	276	10	1.30825263663389E-44	97.0%
GR7D2IN01AEKJE	upf0551 protein c8orf38 mitochondrial-like	415	10	7.71297449423317E-45	86.1%	2	P:biosynthetic process; F:transferase activity	0
GR7D2IN01AEKL8	---NA---	418	0
GR7D2IN01AEL2J	b3 domain-containing protein	402	10	6.63552826298779E-57	77.1%	3	F:binding; P:regulation of gene expression;	0
GR7D2IN01AEL5G	alpha-glucan water chloroplast	492	10	3.40611288896309E-43	64.4%	1	F:transferase activity	0
GR7D2IN01AELBD	major facilitator protein	434	10	2.95788047181626E-42	87.0%	2	P:establishment of localization; C:cell part	0
GR7D2IN01AENRZ	nbs-lrr resistance protein	432	1	2.28427024742115E-12	50.0%
GR7D2IN01AEO0A	probable receptor protein kinase tmk1-like	436	10	1.51453726182758E-48	74.8%	3	C:membrane; F:protein kinase activity; F:nucleotide binding	0
GR7D2IN01AEOW3	respiratory burst oxidase-like protein	520	10	7.97909989119643E-69	92.7%
GR7D2IN01AEP3L	---NA---	436	0
GR7D2IN01AEPDH	probable methyltransferase pmt16-like	459	10	8.21149828781614E-35	83.4%	1	F:methyltransferase activity	EC:2.1.1.0
GR7D2IN01AES6Z	---NA---	368	0
GR7D2IN01AES8Y	---NA---	219	0
GR7D2IN01AESIW	cytochrome p450 liketbp	440	10	1.69947443788402E-30	61.6%
GR7D2IN01AESQS	tryptophan synthase beta chain	412	10	1.72098593256157E-52	83.2%	4	P:tryptophan metabolic process; C:intracellular membrane-bounded organelle; F:hydro-lyase activity; F:pyridoxal phosphate binding	EC:4.2.1.0
GR7D2IN01AESUR	sam-dependent methyltransferase	453	10	4.8113536634371E-61	83.6%	2	F:methyltransferase activity; P:metabolic process	EC:2.1.1.0
GR7D2IN01AETH4	---NA---	307	0
GR7D2IN01AETU9	tom1-like protein 1-like	474	10	2.1216915309035E-60	76.9%	2	C:cell part; P:protein transport	0
GR7D2IN01AETXU	---NA---	381	0
GR7D2IN01AEU6Y	---NA---	368	0
GR7D2IN01AEUUE	---NA---	343	0
GR7D2IN01AEVFF	atp synthase cf0 c subunit	202	10	8.03705147271294E-18	100.0%	9	C:cytoplasmic vesicle; P:ATP hydrolysis coupled proton transport; P:ATP synthesis coupled proton transport; F:binding; C:plastid envelope; C:chloroplast thylakoid; F:hydrogen ion transmembrane transporter activity; C:proton-transporting ATP synthase complex, coupling factor F(o); C:intrinsic to membrane	0		YES
GR7D2IN01AEVWZ	---NA---	209	0
GR7D2IN01AEWXB	---NA---	525	0
GR7D2IN01AEX1R	predicted protein [Populus trichocarpa]	351	1	4.19535098166784E-11	87.0%
GR7D2IN01AEYNU	histone h1 subtype 7	203	5	5.57876057597478E-11	91.0%	4	F:DNA binding; C:nucleus; C:nucleosome; P:nucleosome assembly	0
GR7D2IN01AEYX4	f-box wd repeat-containing protein	462	6	5.30583046435619E-24	87.5%	1	F:protein binding	0
GR7D2IN01AEZPH	uncharacterized protein	513	10	9.58629190351569E-34	69.4%
GR7D2IN01AF0EQ	---NA---	327	0
GR7D2IN01AF0M9	transducin wd-40 repeat-containing protein	444	10	1.88659469491206E-62	91.7%	7	P:response to UV; F:lysine N-acetyltransferase activity; C:extrinsic to plasma membrane; C:intracellular membrane-bounded organelle; F:protein binding; C:cullin-RING ubiquitin ligase complex; P:DNA metabolic process	EC:2.3.1.32
GR7D2IN01AF160	protein samhd1 homolog	502	10	1.31444694114592E-24	88.4%
GR7D2IN01AF17B	uncharacterized protein loc100789179	499	3	3.6913599051936E-16	73.0%
GR7D2IN01AF19H	ribosomal protein l31	501	10	1.80019330906892E-26	92.4%	3	F:structural constituent of ribosome; P:translation; C:ribosome	0
GR7D2IN01AF1UI	chloroplast elongation factor (ef- )	495	10	1.02589852043805E-58	94.9%	5	F:GTP binding; C:plastid; F:GTPase activity; P:translational elongation; F:translation elongation factor activity	0
GR7D2IN01AF3BD	hypothetical protein MTR_132s0010, partial [Medicago truncatula]	224	10	1.99448216030744E-29	97.7%
GR7D2IN01AF3L1	sh2 domain protein a	456	10	2.02781641519893E-54	71.0%	1	P:epidermal cell differentiation	0
GR7D2IN01AF3ME	udp-glucuronosyltransferase 1-6	519	10	3.73061394209746E-53	80.7%	2	P:metabolic process; F:transferase activity, transferring hexosyl groups	EC:2.4.1.0
GR7D2IN01AF3N8	---NA---	514	0
GR7D2IN01AF3XX	---NA---	232	0
GR7D2IN01AF4BI	lax1 protein	454	6	2.77264172715485E-11	95.0%	1	C:intrinsic to membrane	0
GR7D2IN01AF4R4	---NA---	297	0
GR7D2IN01AF5D4	adenine nucleotide alpha hydrolases-like protein	246	10	5.331906911435E-30	92.1%	1	P:response to stress	0
GR7D2IN01AF5MJ	---NA---	421	0
GR7D2IN01AF64Z	uncharacterized protein loc100820507	432	10	1.46355035463336E-51	81.2%
GR7D2IN01AF6PP	uncharacterized protein loc100807917	217	5	4.50667788062591E-13	89.0%
GR7D2IN01AF8CZ	cell wall-associated partial	244	6	1.84337921867868E-17	67.0%					YES
GR7D2IN01AF8HC	---NA---	538	0
GR7D2IN01AF8IK	---NA---	287	0
GR7D2IN01AF93X	pollen-specific protein sf21-like	277	10	9.62367061462987E-30	88.3%
GR7D2IN01AF9DE	rrna intron-encoded homing endonuclease	351	8	6.7097579863955E-29	83.75%
GR7D2IN01AF9NU	atp synthase subunit alpha	292	2	2.95971463345331E-33	82.0%
GR7D2IN01AF9R8	atp binding	259	10	4.46087385251754E-13	97.1%	3	F:ATP binding; P:protein phosphorylation; F:receptor signaling protein serine/threonine kinase activity	0
GR7D2IN01AF9VR	---NA---	426	0
GR7D2IN01AF9Y8	rrna intron-encoded homing endonuclease	453	9	1.87672074061928E-30	79.55555555555556%
GR7D2IN01AFA8C	retinoblastoma-related protein	501	10	2.02320287428103E-33	60.4%	2	C:nucleus; P:regulation of cell cycle	0
GR7D2IN01AFABD	uncharacterized protein loc100776198	352	8	1.48328648843521E-16	83.625%
GR7D2IN01AFAPP	---NA---	395	0
GR7D2IN01AFBOZ	---NA---	309	0
GR7D2IN01AFCO9	---NA---	415	0
GR7D2IN01AFCXQ	translation initiation factor eif-2b subunit delta-like	404	10	3.73602261793338E-68	94.4%	1	P:metabolic process	0
GR7D2IN01AFDRC	copper methylamine oxidase-like	334	10	9.40644941151757E-51	82.0%	5	F:quinone binding; F:primary amine oxidase activity; P:amine metabolic process; P:oxidation-reduction process; F:copper ion binding	EC:1.4.3.21
GR7D2IN01AFDTE	---NA---	216	0
GR7D2IN01AFDUI	atp synthase subunit beta	418	3	3.03722364160159E-23	90.66666666666667%
GR7D2IN01AFEDR	u4 u6 small nuclear ribonucleoprotein prp4-like	392	10	1.59341776643442E-31	87.0%	4	C:macromolecular complex; P:RNA processing; F:protein binding; F:lysine N-acetyltransferase activity	EC:2.3.1.32
GR7D2IN01AFEKA	---NA---	475	0
GR7D2IN01AFF8X	---NA---	389	0
GR7D2IN01AFFAT	tetratricopeptide repeat -containing protein	352	10	2.05344391856479E-23	89.1%	1	F:protein binding	0
GR7D2IN01AFFEY	---NA---	481	0
GR7D2IN01AFFGM	geranyl pyrophosphate synthase	476	10	4.53280810989897E-50	85.5%	2	F:transferase activity, transferring alkyl or aryl (other than methyl) groups; P:isoprenoid biosynthetic process	EC:2.5.1.0
GR7D2IN01AFFKF	---NA---	463	0
GR7D2IN01AFFO4	---NA---	435	0
GR7D2IN01AFFZI	probable methyltransferase pmt14-like	493	10	1.30196377895201E-90	93.8%
GR7D2IN01AFG6T	---NA---	471	0
GR7D2IN01AFG8R	protein rap	479	10	1.8635162232118E-25	86.1%
GR7D2IN01AFGVU	atp synthase subunit alpha	259	2	3.08513812616484E-30	84.5%
GR7D2IN01AFH1W	btb poz and math domain-containing protein 3-like	433	9	2.97466672246649E-20	77.55555555555556%	1	F:protein binding	0
GR7D2IN01AFHFF	---NA---	394	0
GR7D2IN01AFINI	---NA---	385	0
GR7D2IN01AFJ0T	atp binding	511	8	6.23122321730865E-36	62.25%	1	F:kinase activity	0
GR7D2IN01AFJCC	polyol transporter	440	10	1.77481609986222E-49	85.4%	5	P:metabolic process; C:intrinsic to membrane; P:organic substance transport; F:transmembrane transporter activity; F:oxidoreductase activity, acting on the CH-CH group of donors, NAD or NADP as acceptor	EC:1.3.1.0
GR7D2IN01AFJF3	---NA---	208	0
GR7D2IN01AFJIX	hypothetical protein VITISV_020293 [Vitis vinifera]	474	10	2.38978228990018E-16	59.1%
GR7D2IN01AFJQQ	c2 and gram domain-containing protein at1g03370-like	372	10	3.45097667378346E-48	90.2%	1	F:transition metal ion binding	0
GR7D2IN01AFK8M	---NA---	202	0
GR7D2IN01AFKM7	dopamine beta-	228	10	2.78297657190842E-26	79.1%	3	P:cellular process; P:protein complex assembly; F:monooxygenase activity	0
GR7D2IN01AFKTZ	uncharacterized protein loc100306348	457	7	1.32972312494076E-13	99.57142857142857%
GR7D2IN01AFL6N	---NA---	547	0
GR7D2IN01AFL89	unknown [Lotus japonicus]	214	1	2.23664097856031E-12	85.0%
GR7D2IN01AFLJJ	uncharacterized protein loc100796806	453	10	1.40125431074812E-37	68.8%
GR7D2IN01AFM84	---NA---	481	0
GR7D2IN01AFMGZ	---NA---	311	0
GR7D2IN01AFNKB	---NA---	213	0
GR7D2IN01AFO0P	cytochrome p450 liketbp	461	5	4.13268713739835E-19	61.0%
GR7D2IN01AFOE2	glutathione s-transferase-like protein	525	10	7.45309656403776E-29	85.7%	1	F:catalytic activity	0
GR7D2IN01AFOHQ	cell wall-associated hydrolase	432	7	4.26816712175602E-43	75.57142857142857%	1	C:plastid	0		YES
GR7D2IN01AFONQ	myosin-like protein	397	10	1.44063634831691E-43	72.6%
GR7D2IN01AFPF6	rrna intron-encoded homing endonuclease	352	10	1.2769394137521E-30	94.6%
GR7D2IN01AFQX3	---NA---	412	0
GR7D2IN01AFR4A	bifunctional dihydroflavonol 4-reductase flavanone 4-reductase	421	10	1.06785030026146E-46	82.9%	7	P:oxidation-reduction process; P:steroid biosynthetic process; C:intracellular membrane-bounded organelle; C:chromosomal part; F:cofactor binding; F:3-beta-hydroxy-delta5-steroid dehydrogenase activity; P:chromatin organization	EC:1.1.1.145
GR7D2IN01AFR9B	---NA---	443	0
GR7D2IN01AFRDS	---NA---	439	0
GR7D2IN01AFRE2	rrna intron-encoded homing endonuclease	232	7	4.0150328677599E-17	88.28571428571429%
GR7D2IN01AFRKD	uncharacterized protein loc100245979	442	10	6.60593992459749E-47	78.6%	1	F:nucleic acid binding	0
GR7D2IN01AFS08	clavaminate synthase-like protein	455	10	8.49990687487996E-61	82.8%	3	P:metabolic process; F:catalytic activity; C:intracellular membrane-bounded organelle	0
GR7D2IN01AFSFE	ubiquitin carboxyl-terminal hydrolase-like protein	431	10	2.12623749743048E-47	77.3%
GR7D2IN01AFT3L	hypothetical protein MTR_1g088790 [Medicago truncatula]	530	3	3.35621283591069E-16	100.0%
GR7D2IN01AFTH1	---NA---	216	0
GR7D2IN01AFU68	hypothetical protein VITISV_028161 [Vitis vinifera]	499	10	7.33105633822254E-18	68.4%
GR7D2IN01AFUAF	u3 small nucleolar rna-associated protein	434	10	7.28039041786269E-43	83.7%	2	P:gene expression; C:cell part	0
GR7D2IN01AFUI7	---NA---	381	0
GR7D2IN01AFULF	---NA---	410	0			1	C:endoplasmic reticulum	0
GR7D2IN01AFUS4	membrane-bound transcription factor site-2 protease	482	10	2.55114002009305E-52	69.6%	3	P:proteolysis; C:cytoplasmic vesicle; F:metalloendopeptidase activity	EC:3.4.24.0
GR7D2IN01AFVKH	---NA---	489	0
GR7D2IN01AFW3L	atp synthase subunit beta	487	10	3.12426430331291E-41	89.3%
GR7D2IN01AFW3U	---NA---	270	0							YES
GR7D2IN01AFWQF	macrophage migration inhibitory factor family protein	465	10	2.67856524729113E-27	91.4%	2	P:response to biotic stimulus; C:plastid	0
GR7D2IN01AFWYU	transcription initiation factor tfiid subunit	442	10	5.34442282302539E-25	78.0%	4	F:transcription regulator activity; P:transcription, DNA-dependent; F:nucleic acid binding; C:transcription factor complex	0
GR7D2IN01AFX1M	branched-chain-amino-acid aminotransferase 7-like	487	10	8.35416287769394E-23	76.7%	2	P:branched chain family amino acid metabolic process; F:branched-chain-amino-acid transaminase activity	EC:2.6.1.42
GR7D2IN01AFXE7	uro-adherence factor a	244	10	5.90880201862925E-21	69.2%
GR7D2IN01AFXFB	dihydrolipoamide dehydrogenase	207	10	3.14601070548623E-17	92.3%	5	F:adenyl nucleotide binding; P:metabolic process; F:oxidoreductase activity, acting on a sulfur group of donors, NAD or NADP as acceptor; P:cellular homeostasis; C:intracellular part	EC:1.8.1.0
GR7D2IN01AFXMY	transcription factor fama	479	10	7.54898970788509E-45	88.9%	2	C:intracellular membrane-bounded organelle; P:regulation of gene expression	0
GR7D2IN01AFYCY	cell wall-associated partial	278	3	5.17342367960358E-19	87.0%	1	C:plastid	0		YES
GR7D2IN01AFZCK	---NA---	466	0
GR7D2IN01AFZJ3	uncharacterized protein	439	10	2.74277385211859E-58	82.8%
GR7D2IN01AFZXC	nucleotide sugar transporter family protein	229	10	4.787182053272E-27	94.9%	2	C:ribosome; C:intrinsic to membrane	0
GR7D2IN01AG05L	vacuolar protein sorting-associated protein 33-like protein	331	10	3.61225627936989E-26	78.4%	1	P:vesicle docking involved in exocytosis	0
GR7D2IN01AG07J	histone h4	520	10	1.24722130995922E-36	100.0%	7	P:nucleosome assembly; C:nucleosome; P:response to stress; C:membrane; C:plastid; F:DNA binding; C:nuclear lumen	0
GR7D2IN01AG0F2	---NA---	402	0
GR7D2IN01AG0PQ	uncharacterized protein loc100780255	354	2	9.61438319004035E-16	59.0%
GR7D2IN01AG0S9	u-box domain-containing protein 35-like	451	10	8.67615450225556E-18	71.2%	1	F:kinase activity	0
GR7D2IN01AG0VD	inorganic phosphate transporter 1-4	283	10	2.07941365692969E-34	84.0%	3	P:inorganic anion transport; C:intrinsic to membrane; F:secondary active transmembrane transporter activity	0
GR7D2IN01AG1QP	uncharacterized oxidoreductase chloroplastic-like	377	10	7.86710005620712E-34	88.2%	1	C:intracellular membrane-bounded organelle	0
GR7D2IN01AG1RB	---NA---	476	0
GR7D2IN01AG25V	---NA---	424	0
GR7D2IN01AG2EI	ribulose- -bisphosphate carboxylase oxygenase large subunit	234	10	1.01629361697722E-36	100.0%	6	C:plastid; F:metal ion binding; F:carboxy-lyase activity; F:oxidoreductase activity; P:carbon fixation; P:cellular metabolic compound salvage	EC:4.1.1.0		YES
GR7D2IN01AG2L1	---NA---	536	0
GR7D2IN01AG2ZR	---NA---	495	0
GR7D2IN01AG44N	uncharacterized protein loc100526906	385	7	3.17822663955198E-14	63.285714285714285%
GR7D2IN01AG44Q	beta 1 3-glycosyltransferase-like protein i	467	10	1.15657648514916E-39	90.4%	4	C:intrinsic to membrane; C:intracellular membrane-bounded organelle; P:protein glycosylation; F:UDP-galactosyltransferase activity	0
GR7D2IN01AG464	---NA---	254	0
GR7D2IN01AG470	---NA---	464	0
GR7D2IN01AG4BI	cysteine-rich repeat secretory protein 12-like	515	10	8.32516519343853E-46	71.8%
GR7D2IN01AG58A	---NA---	419	0
GR7D2IN01AG5YY	---NA---	576	0
GR7D2IN01AG67S	---NA---	448	0
GR7D2IN01AG68D	---NA---	224	0
GR7D2IN01AG6B5	---NA---	501	0
GR7D2IN01AG6CP	uncharacterized protein loc100797972	433	5	8.44472999846186E-26	70.8%
GR7D2IN01AG6PK	uncharacterized protein loc100789443	227	1	7.38125806649084E-11	68.0%
GR7D2IN01AG731	---NA---	502	0
GR7D2IN01AG7BQ	map kinase kinase kinase	516	10	4.53649607577842E-68	83.8%	3	P:cellular protein modification process; F:protein kinase activity; F:adenyl ribonucleotide binding	0
GR7D2IN01AG85K	---NA---	495	0
GR7D2IN01AG86N	cytochrome p450 liketbp	494	8	1.28169452646528E-29	79.0%
GR7D2IN01AG8WD	diphthine synthase	486	10	2.94292437980554E-31	96.7%	2	F:diphthine synthase activity; P:peptidyl-diphthamide biosynthetic process from peptidyl-histidine	EC:2.1.1.98
GR7D2IN01AG9BY	uncharacterized protein	478	10	3.61663533595793E-23	77.7%
GR7D2IN01AG9HZ	---NA---	358	0
GR7D2IN01AGA31	---NA---	466	0
GR7D2IN01AGA3T	calmodulin-domain protein kinase cdpk isoform 2	463	10	9.50654171229711E-33	86.8%	5	C:organelle membrane; F:ATP binding; F:metal ion binding; F:protein serine/threonine kinase activity; P:protein phosphorylation	EC:2.7.11.0
GR7D2IN01AGA7W	---NA---	258	0							YES
GR7D2IN01AGA94	---NA---	364	0
GR7D2IN01AGATX	a1 cistron-splicing factor aar2	480	10	6.9689546889818E-22	91.8%
GR7D2IN01AGBPG	mate efflux family protein chloroplastic-like	457	10	3.33382567286644E-36	80.8%	4	F:drug transmembrane transporter activity; C:membrane; F:antiporter activity; P:drug transmembrane transport	0
GR7D2IN01AGBRF	calcium-dependent protein kinase 32-like	395	1	1.45963327023848E-11	97.0%
GR7D2IN01AGCGH	uncharacterized protein loc100802061	483	10	2.52203553548472E-46	65.6%
GR7D2IN01AGDEO	rrna intron-encoded homing endonuclease	391	10	1.36718589952727E-26	84.5%
GR7D2IN01AGE7O	---NA---	275	0
GR7D2IN01AGEPY	transferring glycosyl	467	10	3.02954037446743E-56	84.3%	2	P:metabolic process; F:catalytic activity	0
GR7D2IN01AGET0	annotation was added to scaffolds in november 2011~long chain fatty alcohol oxidase partial	212	10	6.51309599067883E-20	83.1%	7	P:small molecule metabolic process; P:oxidation-reduction process; C:intrinsic to membrane; F:oxidoreductase activity, acting on the CH-OH group of donors, oxygen as acceptor; F:flavin adenine dinucleotide binding; F:adenyl nucleotide binding; P:response to stress	EC:1.1.3.0
GR7D2IN01AGF6F	---NA---	499	0
GR7D2IN01AGF6I	partner of y14 and mago a	518	3	3.97170854717117E-11	90.66666666666667%
GR7D2IN01AGF7I	---NA---	518	0
GR7D2IN01AGFY0	---NA---	532	0
GR7D2IN01AGFY7	---NA---	288	0
GR7D2IN01AGGBO	beta- -galactosyltransferase 15-like	348	10	7.47347099968729E-45	87.2%	5	F:carbohydrate binding; F:transferase activity, transferring hexosyl groups; C:intrinsic to membrane; C:intracellular membrane-bounded organelle; P:cellular protein modification process	EC:2.4.1.0
GR7D2IN01AGGDI	uncharacterized protein	427	10	6.48292624161226E-28	74.6%
GR7D2IN01AGGQW	hydroxycinnamoyl shikimate quinate hydroxycinnamoyltransferase-like protein	483	10	1.86428972814966E-38	63.2%	3	P:pollen wall assembly; P:polyamine biosynthetic process; F:N-acyltransferase activity	0
GR7D2IN01AGH3N	cyclin-dependent kinase d-1-like	445	8	3.7172797853575E-27	77.125%	2	F:protein kinase activity; F:nucleotide binding	0
GR7D2IN01AGHJX	---NA---	546	0
GR7D2IN01AGHPW	---NA---	512	0
GR7D2IN01AGI3Y	probable esterase at1g33990-like	469	10	2.70943684390834E-60	89.9%	1	F:carboxylesterase activity	EC:3.1.1.1
GR7D2IN01AGI8C	---NA---	365	0
GR7D2IN01AGI9K	probably inactive leucine-rich repeat receptor-like protein kinase at5g48380-like	311	10	4.6570768979059E-34	80.3%	4	C:intrinsic to membrane; F:adenyl ribonucleotide binding; F:kinase activity; P:cellular protein modification process	0
GR7D2IN01AGJLB	transferring glycosyl	425	10	1.62959413628868E-71	80.7%	4	F:UDP-glucosyltransferase activity; P:(1->3)-beta-D-glucan metabolic process; C:protein complex; C:cell part	0
GR7D2IN01AGKFG	---NA---	330	0			2	P:negative regulation of translation; F:rRNA N-glycosylase activity	EC:3.2.2.22
GR7D2IN01AGKXO	---NA---	274	0
GR7D2IN01AGKXV	---NA---	359	0
GR7D2IN01AGL7M	---NA---	484	0
GR7D2IN01AGLF2	anthranilate synthase alpha	428	10	1.44743889365048E-39	92.6%	1	P:biosynthetic process	0
GR7D2IN01AGLG5	cytochrome p450 liketbp	438	9	2.68135247565561E-21	76.88888888888889%
GR7D2IN01AGLIP	kinesin- partial	503	10	2.00452036530724E-65	84.3%	3	F:microtubule motor activity; F:ATP binding; P:microtubule-based movement	0
GR7D2IN01AGLPL	tetratricopeptide repeat protein 5-like	470	10	8.6757133824928E-49	79.7%
GR7D2IN01AGM6V	leucine-rich repeat-containing protein	340	10	4.23312989418657E-32	89.4%
GR7D2IN01AGN8N	---NA---	296	0
GR7D2IN01AGNHX	---NA---	240	0
GR7D2IN01AGNKH	chaperone protein dnaj	515	10	2.43351398666703E-29	48.1%
GR7D2IN01AGNX8	---NA---	366	0			3	F:cation transmembrane transporter activity; P:cation transport; P:transmembrane transport	0
GR7D2IN01AGO40	glucan -beta-glucosidase	496	10	4.95573383858284E-70	81.2%	3	P:primary metabolic process; F:ion binding; F:hydrolase activity, acting on glycosyl bonds	0
GR7D2IN01AGO7Y	hypothetical protein MTR_3g071640 [Medicago truncatula]	382	1	4.18489167845091E-11	92.0%
GR7D2IN01AGOWX	uncharacterized protein loc100801029	435	10	4.41972112984852E-24	81.2%
GR7D2IN01AGPFQ	60s ribosomal protein l35-like	413	10	9.77235001813607E-48	95.9%	3	C:ribosome; P:translation; F:structural constituent of ribosome	0
GR7D2IN01AGPH8	---NA---	291	0
GR7D2IN01AGPQE	rrna intron-encoded homing endonuclease	297	10	9.22573226979842E-38	92.0%
GR7D2IN01AGPXH	---NA---	420	0
GR7D2IN01AGQ36	uncharacterized protein loc100810477	366	5	1.36202350001584E-33	74.2%
GR7D2IN01AGQZQ	serine threonine protein phosphatase	383	1	2.89465294995789E-33	79.0%
GR7D2IN01AGRCN	---NA---	297	0
GR7D2IN01AGRFT	protein vps54	351	10	1.09890598224282E-39	92.7%	3	F:binding; P:endosomal transport; C:plastid	0
GR7D2IN01AGSJO	---NA---	460	0
GR7D2IN01AGSRS	---NA---	335	0
GR7D2IN01AGT4I	btb poz domain-containing protein at3g22104-like	420	10	1.99081981309387E-35	77.4%	3	F:binding; F:signal transducer activity; P:response to light stimulus	0
GR7D2IN01AGT7Z	rna polymerase subunit	504	10	1.48313008985947E-66	79.1%	4	F:nucleic acid binding; P:gene expression; F:protein binding; F:RNA polymerase activity	0
GR7D2IN01AGTD0	nitrate transporter	382	10	2.25990459146397E-52	69.5%	3	P:oligopeptide transport; C:membrane; F:transporter activity	0
GR7D2IN01AGTJ2	hypothetical protein MTR_5g051160 [Medicago truncatula]	277	8	1.27599298190214E-15	78.875%
GR7D2IN01AGTVD	---NA---	415	0
GR7D2IN01AGUXD	atp synthase subunit beta	298	1	1.15933144212627E-11	59.0%
GR7D2IN01AGV8D	---NA---	582	0
GR7D2IN01AGW1K	protein sda1 homolog	329	10	3.81360172835462E-47	91.6%
GR7D2IN01AGW46	---NA---	500	0
GR7D2IN01AGW5K	uncharacterized protein	484	10	9.59693824515003E-27	91.8%
GR7D2IN01AGWM6	pentatricopeptide repeat-containing protein	206	10	9.44229231635594E-27	85.4%	3	P:developmental process involved in reproduction; F:adenyl ribonucleotide binding; C:plastid	0
GR7D2IN01AGWNI	receptor-like protein kinase	369	10	2.995038917876E-53	93.9%	3	F:ATP binding; P:protein phosphorylation; F:protein tyrosine kinase activity	EC:2.7.10.0
GR7D2IN01AGWWR	nodulation receptor kinase	485	10	3.23122367696948E-54	81.3%	5	F:protein kinase activity; C:intrinsic to membrane; F:ATP binding; P:protein phosphorylation; F:signal transducer activity	0
GR7D2IN01AGWWT	---NA---	486	0
GR7D2IN01AGX1A	---NA---	562	0
GR7D2IN01AGXYT	ent-kaurene synthase	467	10	4.52705014128454E-52	76.9%	4	F:lyase activity; C:plastid; F:metal ion binding; P:metabolic process	0
GR7D2IN01AGY9Q	23s ribosomal rna	429	10	9.67101005255449E-45	93.9%	1	C:plastid	0		YES
GR7D2IN01AGYB5	---NA---	504	0
GR7D2IN01AGYM0	uncharacterized protein at5g39865-like	479	10	5.12055458965914E-49	66.6%	3	F:electron carrier activity; P:cell redox homeostasis; F:protein disulfide oxidoreductase activity	0
GR7D2IN01AGYOC	---NA---	402	0
GR7D2IN01AGYQ6	uncharacterized protein loc100248980	430	10	3.72197746255503E-18	65.1%
GR7D2IN01AGZ0Y	uncharacterized protein loc100796855	522	3	3.83668409368979E-17	64.0%
GR7D2IN01AGZB4	uncharacterized protein loc100500217	434	10	1.68620868936606E-23	84.0%
GR7D2IN01AGZW3	upf0160 protein mitochondrial-like	479	10	2.2772890611956E-81	93.2%
GR7D2IN01AH0MS	---NA---	520	0
GR7D2IN01AH0O1	rubisco activase	451	10	1.06848712065081E-44	85.3%	1	F:adenyl ribonucleotide binding	0
GR7D2IN01AH1N6	---NA---	267	0
GR7D2IN01AH1U0	---NA---	480	0
GR7D2IN01AH26D	---NA---	350	0
GR7D2IN01AH26V	peptidase m28 family protein	486	10	2.83891642144118E-26	64.7%	2	F:catalytic activity; C:intracellular membrane-bounded organelle	0
GR7D2IN01AH31V	peroxisomal membrane protein	464	10	1.79572380077203E-32	93.3%	3	C:intrinsic to membrane; P:transport; C:organelle inner membrane	0
GR7D2IN01AH323	---NA---	206	0
GR7D2IN01AH35J	uncharacterized protein loc100791208	459	10	1.0909949660025E-58	72.9%
GR7D2IN01AH4DI	unnamed protein product [Vitis vinifera]	473	1	1.41194418128383E-17	89.0%
GR7D2IN01AH55E	lanc-like protein 2	471	10	7.68886447290857E-31	65.8%
GR7D2IN01AH582	---NA---	524	0
GR7D2IN01AH58C	---NA---	201	0
GR7D2IN01AH5AK	s-acyltransferase tip1	470	10	9.06153876042477E-40	90.6%	3	P:unidimensional cell growth; ; F:zinc ion binding	0
GR7D2IN01AH5K1	leucine-rich repeat transmembrane protein	473	10	6.17348548225136E-78	96.8%	6	F:protein kinase activity; F:oxidoreductase activity, acting on the CH-CH group of donors, NAD or NADP as acceptor; C:intrinsic to membrane; P:cellular protein modification process; F:adenyl ribonucleotide binding; F:signal transducer activity	EC:1.3.1.0
GR7D2IN01AH5RN	atp-dependent dna helicase recg	479	10	6.21605087370435E-71	89.7%	5	F:nucleic acid binding; P:DNA metabolic process; F:ATPase activity, coupled; F:ATP binding; F:DNA helicase activity	0
GR7D2IN01AH5SQ	spx domain-containing protein 3-like	421	10	4.07379895694015E-46	81.3%	1	F:signal transducer activity	0
GR7D2IN01AH5UE	---NA---	346	0			3	F:DNA binding; P:DNA replication; C:nucleus	0
GR7D2IN01AH5ZC	---NA---	456	0
GR7D2IN01AH60Y	importin alpha isoform 9	328	10	1.73880605332637E-30	90.3%
GR7D2IN01AH66X	---NA---	248	0
GR7D2IN01AH68R	ring finger protein	429	7	8.13071199765506E-39	69.0%	1	F:binding	0
GR7D2IN01AH6HN	phosphatidylinositol-4-phosphate 5-kinase 1-like	500	10	1.37516647568518E-34	66.6%	1	F:phosphatidylinositol phosphate kinase activity	0
GR7D2IN01AH70M	---NA---	215	0			4	F:antiporter activity; F:drug transmembrane transporter activity; P:drug transmembrane transport; C:membrane	0
GR7D2IN01AH74N	---NA---	584	0
GR7D2IN01AH7NH	---NA---	417	0
GR7D2IN01AH8H2	uncharacterized protein	435	10	3.27560880230783E-35	73.7%	2	P:gravitropism; P:response to light stimulus	0
GR7D2IN01AH8ZX	brassinosteroid insensitive 1-associated receptor kinase 1	455	10	1.23595356516692E-35	90.3%	4	P:cellular protein modification process; F:protein serine/threonine kinase activity; F:signal transducer activity; F:adenyl ribonucleotide binding	EC:2.7.11.0
GR7D2IN01AHADT	anaphase-promoting complex subunit 4	464	10	9.97140993620246E-18	79.6%
GR7D2IN01AHBEP	---NA---	209	0
GR7D2IN01AHBFL	---NA---	485	0
GR7D2IN01AHBHT	unknown [Lotus japonicus]	458	3	9.46215766081506E-14	78.66666666666667%
GR7D2IN01AHBMW	ac069473_8gypsy ty-3 retroelement polyprotein 69905-74404	414	9	9.11651184200217E-15	70.44444444444444%	3	C:intracellular organelle; P:DNA metabolic process; F:nucleic acid binding	0
GR7D2IN01AHBTM	probable plastidic glucose transporter 3-like	307	10	2.39732181263845E-46	90.5%	6	F:transmembrane transporter activity; F:oxidoreductase activity, acting on the CH-CH group of donors, NAD or NADP as acceptor; P:transmembrane transport; P:organic substance transport; P:metabolic process; C:integral to membrane	EC:1.3.1.0
GR7D2IN01AHCLI	hypothetical protein MTR_5g051130 [Medicago truncatula]	517	10	4.82141962407734E-33	67.6%
GR7D2IN01AHCQC	probable disease resistance protein at5g63020-like	227	10	5.27751135203195E-17	70.0%
GR7D2IN01AHD46	ribulose- -bisphosphate carboxylase oxygenase large subunit	232	10	2.04776180341679E-37	100.0%	6	F:metal ion binding; P:carbon fixation; F:oxidoreductase activity; P:cellular metabolic compound salvage; F:carboxy-lyase activity; C:plastid	EC:4.1.1.0		YES
GR7D2IN01AHE2V	armadillo beta-catenin-like repeat-containing protein	354	10	7.84684198636577E-26	85.8%
GR7D2IN01AHEZP	cytochrome p450	315	10	2.46079225307468E-35	80.7%	3	F:iron ion binding; F:oxidoreductase activity, acting on paired donors, with incorporation or reduction of molecular oxygen, NADH or NADPH as one donor, and incorporation of one atom of oxygen; P:metabolic process	EC:1.14.13.0
GR7D2IN01AHF4I	---NA---	498	0
GR7D2IN01AHF5R	---NA---	407	0
GR7D2IN01AHFIB	cell wall-associated partial	208	5	6.98059497065691E-22	92.0%					YES
GR7D2IN01AHFPD	aromatic and neutral amino acid transporter	299	10	7.28495611850375E-35	76.3%	3	P:response to other organism; F:amino acid transmembrane transporter activity; C:intrinsic to membrane	0
GR7D2IN01AHFWL	cell wall-associated hydrolase	232	6	1.02430107940494E-20	87.0%					YES
GR7D2IN01AHGF9	---NA---	211	0
GR7D2IN01AHGGW	---NA---	322	0
GR7D2IN01AHGTF	---NA---	412	0
GR7D2IN01AHGUC	---NA---	456	0
GR7D2IN01AHGYH	radical sam	461	5	1.92066582613184E-23	69.4%	1	F:catalytic activity	0
GR7D2IN01AHHK4	photosystem ii protein d2	420	10	3.01674417192026E-53	82.2%	8	F:electron transporter, transferring electrons within the cyclic electron transport pathway of photosynthesis activity; C:intracellular organelle part; C:chloroplast; C:membrane part; C:plasma membrane-derived chromatophore; P:photosynthetic electron transport in photosystem II; C:photosynthetic membrane; C:protein complex	0		YES
GR7D2IN01AHI4D	---NA---	335	0
GR7D2IN01AHI8H	---NA---	505	0
GR7D2IN01AHIFG	uncharacterized protein loc100812099	439	10	1.63845769307513E-54	84.8%
GR7D2IN01AHIKT	---NA---	446	0
GR7D2IN01AHIT9	---NA---	498	0
GR7D2IN01AHIU3	cc-nbs-lrr resistance protein	489	10	1.89664427022245E-43	75.6%	2	P:LRR domain-mediated complex assembly; F:protein binding	0
GR7D2IN01AHIWA	---NA---	224	0
GR7D2IN01AHIY5	homeobox-leucine zipper protein meristem l1	479	10	3.2883983886771E-80	93.5%	7	P:epidermis development; C:intracellular membrane-bounded organelle; P:embryo development ending in seed dormancy; P:regulation of gene expression; P:transcription, DNA-dependent; F:nucleic acid binding transcription factor activity; F:DNA binding	0
GR7D2IN01AHJ98	---NA---	512	0
GR7D2IN01AHJES	inactive receptor kinase	524	10	5.85091049346348E-58	77.1%	6	F:protein kinase activity; C:cytoplasmic part; P:enzyme linked receptor protein signaling pathway; C:membrane; P:cellular protein modification process; F:adenyl ribonucleotide binding	0
GR7D2IN01AHK0L	---NA---	463	0
GR7D2IN01AHK54	cc-nbs resistance protein	446	10	2.82247853281502E-26	63.6%
GR7D2IN01AHKA7	mitochondrial gtpase 1-like	474	10	4.40352327311492E-74	92.4%	2	C:cell part; F:guanyl ribonucleotide binding	0
GR7D2IN01AHKUU	---NA---	403	0
GR7D2IN01AHKUX	---NA---	415	0
GR7D2IN01AHKXI	mitotic-spindle organizing protein 1b-like	392	10	2.94544457594542E-20	89.9%
GR7D2IN01AHL6J	---NA---	404	0
GR7D2IN01AHLR0	u-box domain-containing protein	500	10	8.40062923120698E-35	85.1%	3	P:protein modification by small protein conjugation; C:protein complex; F:small conjugating protein ligase activity	0
GR7D2IN01AHLYQ	hypothetical protein VITISV_011263 [Vitis vinifera]	439	10	5.64989644015225E-44	77.0%
GR7D2IN01AHM5H	probable receptor-like serine threonine-protein kinase at5g57670-like	464	10	8.63205593006874E-27	91.4%	3	P:cellular protein modification process; F:protein kinase activity; F:adenyl ribonucleotide binding	0
GR7D2IN01AHMCD	---NA---	487	0
GR7D2IN01AHMEO	---NA---	409	0
GR7D2IN01AHML3	calmodulin binding	456	10	2.57115020060071E-41	88.9%
GR7D2IN01AHMPN	dna binding	442	10	2.01212511962226E-56	83.5%	3	F:nucleic acid binding; C:intracellular membrane-bounded organelle; P:regulation of gene expression	0
GR7D2IN01AHMQY	---NA---	463	0
GR7D2IN01AHNDB	---NA---	410	0
GR7D2IN01AHNL5	hyaluronan mediated motility receptor-like protein	389	10	3.84362338247882E-36	78.3%
GR7D2IN01AHOO6	uncharacterized protein loc100253518 isoform 1	220	10	1.54044603366348E-21	84.5%
GR7D2IN01AHOSG	---NA---	278	0
GR7D2IN01AHP5K	elongator complex protein 4-like	329	10	7.53975340998818E-28	73.8%	2	P:regulation of transcription from RNA polymerase II promoter; C:Elongator holoenzyme complex	0
GR7D2IN01AHPBR	pif-like protein	396	10	3.12301215896381E-22	55.7%
GR7D2IN01AHPKP	unknown [Glycine max]	414	1	9.23189013676621E-14	61.0%
GR7D2IN01AHQ3W	---NA---	282	0
GR7D2IN01AHQ4J	gdsl-motif lipase hydrolase family protein	499	10	7.06264422874478E-31	72.6%
GR7D2IN01AHQRB	magnesium transporter	400	10	5.44080878909298E-51	93.5%	4	P:transmembrane transport; F:metal ion transmembrane transporter activity; C:membrane; P:metal ion transport	0
GR7D2IN01AHRHS	uncharacterized protein loc100243267	427	5	3.55146979100473E-18	68.8%
GR7D2IN01AHRQ9	---NA---	522	0
GR7D2IN01AHSA3	multidrug resistance protein abc transporter family	430	10	2.50998260079024E-64	92.7%	6	P:metabolic process; F:ATPase activity, coupled to transmembrane movement of substances; F:ATP binding; C:integral to membrane; P:transmembrane transport; F:oxidoreductase activity, acting on the CH-CH group of donors, NAD or NADP as acceptor	EC:1.3.1.0
GR7D2IN01AHTE3	---NA---	202	0
GR7D2IN01AHTKQ	cgs1 mrna stability	432	10	6.24074923397916E-66	94.4%
GR7D2IN01AHTUA	---NA---	343	0
GR7D2IN01AHUDD	---NA---	247	0
GR7D2IN01AHUMW	---NA---	266	0
GR7D2IN01AHUUO	nbs-lrr resistance protein	361	10	2.25637362168094E-44	81.7%	4	P:response to stress; P:programmed cell death; F:adenyl ribonucleotide binding; F:pyrophosphatase activity	0
GR7D2IN01AHVAO	zinc finger ser thr protein kinase-like protein	472	10	9.6126100140175E-29	80.6%
GR7D2IN01AHVIU	dna replication complex gins protein psf1	254	10	1.63849174624919E-27	91.3%	2	C:intracellular membrane-bounded organelle; P:DNA metabolic process	0
GR7D2IN01AHVXM	uncharacterized protein	446	10	2.61736529994641E-56	78.0%
GR7D2IN01AHW1T	---NA---	336	0
GR7D2IN01AHWIF	tetratricopeptide repeat protein 7a-like	354	10	1.06405131651626E-29	78.9%
GR7D2IN01AHWKR	hypothetical protein MTR_4g129340 [Medicago truncatula]	206	1	3.48339529939598E-13	95.0%					YES
GR7D2IN01AHWS8	mediator of rna polymerase ii transcription subunit	417	10	1.10941011639322E-39	89.8%	3	C:protein complex; P:regulation of transcription, DNA-dependent; F:general RNA polymerase II transcription factor activity	0
GR7D2IN01AHWSQ	---NA---	372	0
GR7D2IN01AHXIF	---NA---	408	0
GR7D2IN01AHXOB	uncharacterized protein	408	10	1.11563012075547E-30	83.5%
GR7D2IN01AHY1Z	---NA---	461	0
GR7D2IN01AHYAS	---NA---	462	0
GR7D2IN01AHYIT	probably inactive leucine-rich repeat receptor-like protein kinase at3g28040-like	439	10	1.89622866001842E-51	57.5%	1	F:kinase activity	0
GR7D2IN01AHZ2N	condensin complex components subunit	339	10	3.11622493993329E-38	87.1%	3	C:intracellular non-membrane-bounded organelle; F:adenyl ribonucleotide binding; P:organelle organization	0
GR7D2IN01AHZGE	---NA---	360	0
GR7D2IN01AI03V	---NA---	441	0
GR7D2IN01AI0BB	allantoinase	481	10	5.04174465359363E-60	92.5%	3	F:hydrolase activity, acting on carbon-nitrogen (but not peptide) bonds, in cyclic amides; P:allantoin metabolic process; F:transition metal ion binding	EC:3.5.2.0
GR7D2IN01AI0MA	---NA---	345	0
GR7D2IN01AI1F1	---NA---	290	0
GR7D2IN01AI21F	---NA---	457	0
GR7D2IN01AI2MT	alpha-carboxyltransferase act-1 precursor	501	10	2.06446876598312E-14	97.8%	3	P:fatty acid metabolic process; F:CoA carboxylase activity; C:protein complex	0
GR7D2IN01AI3BV	transmembrane protein 8b	490	10	4.58219405514974E-56	82.9%
GR7D2IN01AI3GN	---NA---	420	0
GR7D2IN01AI3L3	probable -trehalose-phosphate synthase	337	10	5.16149040327526E-49	84.9%	3	F:carbohydrate phosphatase activity; P:trehalose biosynthetic process; F:UDP-glucosyltransferase activity	0
GR7D2IN01AI4CJ	rrna intron-encoded homing endonuclease	274	10	4.10900557005098E-22	99.6%
GR7D2IN01AI4XV	traf-type zinc finger domain-containing protein	467	10	1.03129457778155E-49	91.5%	1	F:transition metal ion binding	0
GR7D2IN01AI53O	cytochrome p450 liketbp	435	10	4.57073458017659E-37	95.8%
GR7D2IN01AI586	probable spermidine synthase-like	384	5	5.75208180241277E-16	73.6%
GR7D2IN01AI58Y	uncharacterized protein loc100803853	403	10	1.58795602225765E-26	71.9%
GR7D2IN01AI5NW	---NA---	203	0
GR7D2IN01AI6Z6	rrna intron-encoded homing endonuclease	284	10	9.04078119720151E-30	81.6%
GR7D2IN01AI7C7	erythroid differentiation-related factor	441	10	4.53453473715998E-61	84.6%
GR7D2IN01AI7GC	integral membrane protein	472	10	7.83688378906831E-33	87.6%	3	P:transmembrane transport; C:integral to membrane; F:substrate-specific transmembrane transporter activity	0
GR7D2IN01AI7MM	pre-mrna-splicing factor atp-dependent rna helicase dhx16-like	369	10	1.93939961360962E-55	95.8%	2	F:ATPase activity, coupled; F:adenyl ribonucleotide binding	0
GR7D2IN01AI80K	at5g37830 k22f20_70	365	10	2.91179279566368E-60	95.5%	3	P:glutathione metabolic process; F:hydrolase activity, acting on carbon-nitrogen (but not peptide) bonds, in cyclic amides; C:intracellular part	EC:3.5.2.0
GR7D2IN01AI893	---NA---	381	0
GR7D2IN01AI8TE	uncharacterized protein loc100802061	507	10	5.01708758236943E-72	81.1%
GR7D2IN01AI8YF	udp-glycosyltransferase 85a3 isoform 2	503	10	1.15125111761095E-30	69.3%	1	F:transferase activity, transferring hexosyl groups	EC:2.4.1.0
GR7D2IN01AI992	uncharacterized protein loc100791218	267	3	5.40447770094395E-17	83.33333333333333%
GR7D2IN01AI9J9	---NA---	427	0
GR7D2IN01AI9MP	---NA---	522	0
GR7D2IN01AI9V7	centromere kinetochore protein zw10-like protein	359	10	1.8517197013103E-29	73.7%
GR7D2IN01AIA7L	rrna intron-encoded homing endonuclease	288	7	5.30680076102356E-14	97.42857142857143%
GR7D2IN01AIAUM	cdpk-related protein kinase-like	535	10	1.74339552608244E-28	95.1%	4	F:protein kinase activity; F:adenyl ribonucleotide binding; F:metal ion binding; P:cellular protein modification process	0
GR7D2IN01AIAX7	---NA---	367	0
GR7D2IN01AIBKK	---NA---	473	0
GR7D2IN01AIBQT	gdsl esterase lipase	494	10	6.76467842313567E-47	80.8%	2	P:lipid metabolic process; F:hydrolase activity, acting on ester bonds	0
GR7D2IN01AIBUL	atp synthase subunit alpha	481	2	5.26601510156598E-25	59.0%
GR7D2IN01AICI8	---NA---	493	0
GR7D2IN01AICQ7	---NA---	437	0
GR7D2IN01AID1F	---NA---	478	0
GR7D2IN01AIDGC	---NA---	507	0
GR7D2IN01AIDIS	---NA---	344	0
GR7D2IN01AIFM9	uncharacterized protein loc100808085	467	10	1.41952219717436E-20	80.2%
GR7D2IN01AIFV6	---NA---	433	0
GR7D2IN01AIFYD	lrr receptor-like serine threonine-protein kinase gso1-like	419	10	2.84850988045405E-30	68.1%
GR7D2IN01AIG7J	---NA---	249	0
GR7D2IN01AIGCP	mitochondrial transcription termination factor family protein	298	10	7.80138169290212E-29	76.3%	1	C:plastid	0
GR7D2IN01AIGXN	conserved hypothetical protein [Ricinus communis]	313	2	1.45272502506144E-11	64.0%
GR7D2IN01AIHEH	---NA---	225	0
GR7D2IN01AII7J	---NA---	421	0
GR7D2IN01AIIK6	zinc finger	310	8	2.92892462083916E-30	76.125%	1	F:zinc ion binding	0
GR7D2IN01AIIRY	methyltransferase-like protein	506	10	3.38876991508287E-44	81.7%
GR7D2IN01AIK7A	uncharacterized protein loc100792365	506	10	6.29453788375925E-25	64.0%
GR7D2IN01AIKB8	---NA---	274	0
GR7D2IN01AIL3V	uncharacterized protein	346	10	2.28864143479646E-37	91.9%	1	C:cytoplasmic part	0
GR7D2IN01AILLN	protein scar3	481	10	3.51589826574662E-37	58.4%
GR7D2IN01AIM59	---NA---	233	0
GR7D2IN01AIMLQ	---NA---	260	0
GR7D2IN01AINGD	protein odr-4 homolog	459	10	4.14577644837335E-58	84.9%	4	F:transition metal ion binding; F:catalytic activity; P:metabolic process; C:membrane	0
GR7D2IN01AINJN	armadillo repeat-containing	299	10	5.75884469645578E-40	88.7%	1	F:transition metal ion binding	0
GR7D2IN01AIO4N	---NA---	407	0
GR7D2IN01AIOIA	lysine-specific histone demethylase-like protein	464	10	1.85978064034084E-48	78.7%	5	P:gene expression; F:protein binding; F:nucleic acid binding; F:oxidoreductase activity; C:intracellular membrane-bounded organelle	0
GR7D2IN01AIOKE	---NA---	485	0
GR7D2IN01AIONW	kinesin-like protein kif15	494	7	1.25526716001036E-35	65.71428571428571%	2	F:motor activity; F:nucleotide binding	0
GR7D2IN01AIP54	---NA---	510	0
GR7D2IN01AIQ3A	rrna intron-encoded homing endonuclease	295	7	4.170159705503E-14	97.42857142857143%
GR7D2IN01AIQ6M	chaperone binding	501	10	2.07563594915256E-46	85.9%	2	F:protein binding; C:membrane	0
GR7D2IN01AIQ8E	---NA---	468	0
GR7D2IN01AIRHD	cytochrome p450 liketbp	364	10	4.89261807044676E-37	90.1%
GR7D2IN01AIRLN	---NA---	490	0
GR7D2IN01AISF5	probable xaa-pro aminopeptidase p-like	355	10	1.37072521480149E-49	92.2%	2	F:exopeptidase activity; P:cellular process	0
GR7D2IN01AISRD	protein	386	10	5.59710133899257E-19	52.9%	2	P:proteolysis; F:aspartic-type endopeptidase activity	EC:3.4.23.0
GR7D2IN01AISYU	leucine-rich repeat receptor-like serine threonine-protein kinase at1g17230-like	489	10	4.44659008076458E-44	74.0%	4	F:adenyl ribonucleotide binding; F:protein kinase activity; C:intrinsic to membrane; P:cellular protein modification process	0
GR7D2IN01AITMN	---NA---	412	0
GR7D2IN01AITTI	atp synthase subunit beta	466	10	7.13183458320338E-51	82.5%
GR7D2IN01AITVN	glyoxylate reductase-like	419	10	4.81223225023302E-47	77.8%	2	F:catalytic activity; F:binding	0
GR7D2IN01AIU05	---NA---	505	0
GR7D2IN01AIUJ6	cytochrome p450	411	10	1.09989789411123E-29	78.8%	4	F:heme binding; F:electron carrier activity; P:oxidation-reduction process; F:oxidoreductase activity, acting on paired donors, with incorporation or reduction of molecular oxygen	0
GR7D2IN01AIUKV	---NA---	308	0
GR7D2IN01AIV6A	transcription initiation factor tfiid subunit	353	10	2.17729667557121E-23	94.2%	3	C:nucleus; P:DNA-dependent transcription, initiation; F:transcription regulator activity	0
GR7D2IN01AIVRP	---NA---	217	0
GR7D2IN01AIVVN	zinc finger	455	10	7.54826414588509E-33	72.4%
GR7D2IN01AIW2K	cytochrome p450 liketbp	265	10	9.53337709369397E-43	97.4%
GR7D2IN01AIW8O	---NA---	246	0
GR7D2IN01AIWT9	transducin wd40 domain-containing protein	479	10	3.07496079932787E-57	79.2%
GR7D2IN01AIX5W	hypothetical protein VITISV_001656 [Vitis vinifera]	444	10	6.23588090998755E-23	64.0%
GR7D2IN01AIX8H	---NA---	468	0
GR7D2IN01AIXIH	endo- -beta-glucanase partial	469	10	1.41502229896468E-58	92.9%	2	P:carbohydrate metabolic process; F:hydrolase activity, hydrolyzing O-glycosyl compounds	EC:3.2.1.0
GR7D2IN01AIXVS	amino acid transporter	490	10	7.12053516517951E-29	87.3%	1	C:intrinsic to membrane	0
GR7D2IN01AIXYC	---NA---	414	0
GR7D2IN01AIYI1	protein hasty 1-like	359	10	1.01284067482731E-44	79.3%
GR7D2IN01AIZ7R	disease resistance protein	353	6	4.6865887619336E-19	63.5%
GR7D2IN01AIZ91	proline-rich receptor-like protein kinase perk13-like	493	10	6.34267326687738E-70	90.3%	3	F:protein kinase activity; P:protein phosphorylation; F:adenyl ribonucleotide binding	0
GR7D2IN01AIZNM	callose synthase 7-like	498	10	1.78771145469078E-50	83.7%	3	F:1,3-beta-D-glucan synthase activity; C:1,3-beta-D-glucan synthase complex; P:(1->3)-beta-D-glucan biosynthetic process	EC:2.4.1.34
GR7D2IN01AJ222	hydroquinone glucosyltransferase-like	512	10	8.13179426476815E-56	79.6%	2	P:metabolic process; F:transferase activity, transferring hexosyl groups	EC:2.4.1.0
GR7D2IN01AJ22J	e3 ubiquitin-protein ligase	405	2	2.45155805212358E-12	66.5%
GR7D2IN01AJ25Q	exostosin family protein	386	10	6.15968254062308E-34	73.7%	1	C:cell part	0
GR7D2IN01AJ2PJ	atp binding	362	10	1.22850328613703E-51	82.2%	3	F:protein serine/threonine kinase activity; P:protein phosphorylation; F:ATP binding	EC:2.7.11.0
GR7D2IN01AJ2R2	---NA---	542	0
GR7D2IN01AJ3BE	---NA---	200	0
GR7D2IN01AJ3IN	---NA---	535	0
GR7D2IN01AJ4F0	tubulin gamma-2 chain	467	10	1.06756314142506E-85	98.2%	5	F:guanyl ribonucleotide binding; C:microtubule cytoskeleton; F:nucleoside-triphosphatase activity; P:cellular protein complex assembly; C:macromolecular complex	EC:3.6.1.15
GR7D2IN01AJ4TA	---NA---	474	0
GR7D2IN01AJ5C7	---NA---	395	0
GR7D2IN01AJ5LB	---NA---	255	0
GR7D2IN01AJ5ZE	calcium ion binding	418	10	3.87242877548298E-50	86.3%	1	F:metal ion binding	0
GR7D2IN01AJ67K	---NA---	393	0
GR7D2IN01AJ69M	---NA---	453	0
GR7D2IN01AJ6G0	rrna intron-encoded homing endonuclease	326	7	8.98141602531581E-17	85.14285714285714%
GR7D2IN01AJ7UK	arf gtpase	425	10	4.19237600936379E-35	93.4%	1	F:protein binding	0
GR7D2IN01AJ7Y8	ataxin-3 homolog	489	10	1.94138678077093E-74	92.2%	1	F:omega peptidase activity	EC:3.4.19.0
GR7D2IN01AJ86Y	---NA---	512	0
GR7D2IN01AJ8BP	phagocytic receptor 1b-like	449	10	1.75047970459424E-39	84.4%	1	C:intrinsic to membrane	0
GR7D2IN01AJ8KM	serine threonine-protein kinase rio2-like isoform 1	321	10	1.11259693594961E-39	91.8%	3	F:protein serine/threonine kinase activity; F:ATP binding; P:protein phosphorylation	EC:2.7.11.0
GR7D2IN01AJ9JL	cytochrome p450 liketbp	498	10	2.01147236542463E-38	67.0%
GR7D2IN01AJ9XZ	hypothetical protein VITISV_001656 [Vitis vinifera]	500	10	2.93989041796401E-61	81.9%
GR7D2IN01AJARC	---NA---	518	0
GR7D2IN01AJCBF	---NA---	505	0
GR7D2IN01AJCCM	---NA---	440	0
GR7D2IN01AJD6R	glycosylphosphatidylinositol transamidase	510	10	9.03794734520381E-61	79.2%	1	C:integral to membrane	0
GR7D2IN01AJD99	---NA---	277	0
GR7D2IN01AJD9O	---NA---	414	0
GR7D2IN01AJDF7	uncharacterized protein loc100806341	207	2	8.01194011894776E-18	95.5%
GR7D2IN01AJDYJ	---NA---	221	0
GR7D2IN01AJDYN	uncharacterized protein loc100803142	478	10	2.65761915385252E-31	70.7%
GR7D2IN01AJEAJ	---NA---	203	0
GR7D2IN01AJEHD	protein	491	10	1.25656326124047E-29	89.7%
GR7D2IN01AJEL7	---NA---	512	0
GR7D2IN01AJEND	uncharacterized protein loc100810559	485	4	1.12350941546823E-14	64.25%
GR7D2IN01AJFDQ	uncharacterized protein loc100305589	271	3	3.73756693523683E-15	77.66666666666667%
GR7D2IN01AJFTR	uncharacterized protein	492	10	6.12333643227734E-32	83.8%
GR7D2IN01AJFWX	---NA---	427	0
GR7D2IN01AJG44	---NA---	388	0
GR7D2IN01AJG4M	probable pectate lyase 4-like	345	5	5.33333746369254E-14	71.2%
GR7D2IN01AJG9S	probable receptor protein kinase tmk1-like	447	2	4.84605834695309E-23	63.5%
GR7D2IN01AJGP5	abc transporter g family member 32	470	10	5.33707344554261E-24	86.3%	4	F:adenyl ribonucleotide binding; F:organic phosphonate transmembrane transporter activity; C:cell part; F:nucleoside-triphosphatase activity	EC:3.6.1.15
GR7D2IN01AJGSK	uncharacterized protein loc100251002	482	10	3.19478134809553E-22	56.2%
GR7D2IN01AJGXO	dna-binding protein escarola-like	510	10	6.822365076616E-56	85.9%
GR7D2IN01AJGY5	8-amino-7-oxononanoate synthase	432	10	1.37818703350388E-46	87.9%	3	F:cofactor binding; F:transferase activity; P:metabolic process	0
GR7D2IN01AJGYX	gtp-binding protein alpha	513	10	1.34076252461906E-27	54.0%	1	P:response to hexose stimulus	0
GR7D2IN01AJH0F	cell wall-associated partial	505	9	1.44347846896373E-55	93.44444444444444%	1	C:intracellular membrane-bounded organelle	0		YES
GR7D2IN01AJHKZ	uridine 5 -monophosphate synthase-like	417	10	1.15437691371767E-34	75.7%	6	P:response to metal ion; P:pyrimidine nucleotide biosynthetic process; P:cellular response to starvation; P:nucleoside metabolic process; F:carboxy-lyase activity; F:transferase activity, transferring pentosyl groups	EC:4.1.1.0; EC:2.4.2.0
GR7D2IN01AJIS1	---NA---	335	0
GR7D2IN01AJIZS	nucleotide-diphospho-sugar transferases superfamily protein	378	10	7.31080419657701E-55	90.1%
GR7D2IN01AJJ0X	probable gmp synthase	469	10	9.43947494573878E-50	71.3%	2	F:hydrolase activity; P:metabolic process	0
GR7D2IN01AJJMF	leucine rich repeat receptor	491	10	1.05636900709775E-52	91.0%	6	F:oxidoreductase activity, acting on the CH-CH group of donors, NAD or NADP as acceptor; F:signal transducer activity; C:intrinsic to membrane; F:adenyl ribonucleotide binding; F:kinase activity; P:cellular protein modification process	EC:1.3.1.0
GR7D2IN01AJJMT	---NA---	201	0
GR7D2IN01AJJO4	2-aminoethanethiol dioxygenase	452	10	2.33550196329498E-55	80.8%	2	P:oxidation-reduction process; F:cysteamine dioxygenase activity	EC:1.13.11.19
GR7D2IN01AJK7L	receptor-like protein kinase hsl1	224	7	1.29879624093341E-12	79.42857142857143%	4	F:protein kinase activity; P:cellular protein modification process; C:intrinsic to membrane; F:adenyl ribonucleotide binding	0
GR7D2IN01AJKTX	transmembrane protein 53-like	464	10	7.50961776144262E-47	74.8%
GR7D2IN01AJKZ5	---NA---	402	0
GR7D2IN01AJL6T	eukaryotic initiation factor 4a-10-like	403	10	1.28076513596672E-63	96.0%	3	F:ATP binding; F:ATP-dependent helicase activity; F:nucleic acid binding	0
GR7D2IN01AJL8A	cytochrome p450 liketbp	280	10	2.3146450710053E-33	94.9%
GR7D2IN01AJLJ8	rrna intron-encoded homing endonuclease	463	10	2.67099353766623E-33	87.7%
GR7D2IN01AJLLR	auxin efflux carrier component	352	10	9.42345513650203E-42	95.2%	2	C:integral to membrane; P:transmembrane transport	0
GR7D2IN01AJM7S	calcium dependent protein kinase	495	10	5.95369994165379E-27	93.5%	4	F:protein serine/threonine kinase activity; F:adenyl ribonucleotide binding; P:cellular protein modification process; F:calcium ion binding	EC:2.7.11.0
GR7D2IN01AJMMD	uncharacterized protein loc547651	490	10	1.21426105052616E-32	78.5%
GR7D2IN01AJNBW	atp-dependent helicase brm-like	432	10	1.18057917348628E-38	71.1%	4	C:nucleus; F:ATP binding; P:regulation of transcription, DNA-dependent; F:hydrolase activity, acting on acid anhydrides, in phosphorus-containing anhydrides	EC:3.6.1.0
GR7D2IN01AJNLT	50s ribosomal protein l3-2	321	10	5.84318408351333E-21	81.3%	3	C:ribonucleoprotein complex; P:gene expression; F:structural molecule activity	0
GR7D2IN01AJNM2	---NA---	469	0
GR7D2IN01AJNS4	chaperone protein dnaj	504	10	9.31135503471855E-63	76.9%	2	P:cellular protein metabolic process; F:protein binding	0
GR7D2IN01AJNUR	uncharacterized protein loc100785919	491	10	1.15189350390449E-29	82.4%	2	F:acetylglucosaminyltransferase activity; C:membrane	0
GR7D2IN01AJNXP	vps51 vps67 family (components of vesicular transport) protein	274	10	1.2984197108794E-14	88.2%
GR7D2IN01AJOAF	---NA---	369	0
GR7D2IN01AJOMB	uncharacterized protein loc100814684	324	5	1.93832416083709E-16	76.4%
GR7D2IN01AJOQU	heat shock protein binding	356	10	6.19586921766054E-26	89.8%	1	F:heat shock protein binding	0
GR7D2IN01AJP51	ribosomal protein s10	348	2	1.33403813876014E-49	88.5%	1	C:intracellular membrane-bounded organelle	0
GR7D2IN01AJPB8	uncharacterized oxidoreductase -like	401	10	1.0937459635725E-59	86.5%	2	P:metabolic process; F:catalytic activity	0
GR7D2IN01AJPDA	---NA---	300	0
GR7D2IN01AJPG6	ankyrin repeat-containing	393	10	3.69465462557621E-31	66.8%
GR7D2IN01AJPRY	uncharacterized protein loc100819662	465	3	3.74655597255828E-14	77.66666666666667%
GR7D2IN01AJQ62	nodulation receptor kinase	513	10	3.09096463362119E-24	82.7%	3	F:protein kinase activity; F:adenyl ribonucleotide binding; P:cellular protein modification process	0
GR7D2IN01AJQ71	---NA---	532	0
GR7D2IN01AJQF0	rpp4 candidate r1	476	10	1.62343476234535E-23	58.3%
GR7D2IN01AJQVH	protein binding	380	10	4.15587523435262E-35	79.4%	2	F:ATP binding; F:transition metal ion binding	0
GR7D2IN01AJR04	---NA---	519	0
GR7D2IN01AJRGK	e3 ubiquitin-protein ligase rkp-like	426	10	5.2471438005336E-46	81.4%	1	F:transition metal ion binding	0
GR7D2IN01AJSN1	hypothetical protein MTR_5g091810 [Medicago truncatula]	430	1	2.01664669186906E-13	54.0%
GR7D2IN01AJSZD	basic leucine zipper transcription factor	439	10	5.5686019277377E-19	64.5%
GR7D2IN01AJT32	uncharacterized protein loc100775849	380	10	3.60859245954902E-34	81.8%
GR7D2IN01AJT3V	hypothetical protein SORBIDRAFT_0070s002020 [Sorghum bicolor]	329	10	2.56879062591226E-17	66.7%
GR7D2IN01AJTFO	---NA---	463	0
GR7D2IN01AJTKR	1-aminocyclopropane-1-carboxylate oxidase homolog 1-like	484	10	2.42919731975002E-46	71.9%
GR7D2IN01AJTKU	---NA---	314	0
GR7D2IN01AJTOX	transcription factor tcp13-like	465	10	3.3787432581905E-39	79.2%
GR7D2IN01AJU4S	dna binding	454	10	1.3696797491209E-26	54.4%	1	F:binding	0
GR7D2IN01AJUW2	---NA---	541	0
GR7D2IN01AJUYE	o-acyltransferase wsd1	432	10	4.13405607134403E-38	71.2%
GR7D2IN01AJV1C	sphingoid long-chain bases kinase 1-like	379	5	1.69904429456992E-12	84.8%
GR7D2IN01AJVR5	---NA---	504	0
GR7D2IN01AJW6O	probable receptor-like protein kinase at1g67000-like	379	10	1.26493564169094E-44	84.9%	4	F:adenyl ribonucleotide binding; F:protein kinase activity; P:cellular protein modification process; F:signal transducer activity	0
GR7D2IN01AJWD7	zinc finger and scan domain-containing protein	406	9	8.67976924733351E-25	65.66666666666667%
GR7D2IN01AJWET	---NA---	468	0
GR7D2IN01AJWFA	ring u-box domain-containing protein	484	10	1.15693388087529E-72	77.6%	1	F:transition metal ion binding	0
GR7D2IN01AJWI0	---NA---	227	0
GR7D2IN01AJWNA	---NA---	324	0
[truncated: 52,814 more rows]

## Sheet: KEGG pathways map
KEGG pathways map
This table provides information on the enzymes putatively encoded by the RNA sequences, based on homology prediction and their associated pathways. This includes KEGG maps, enzyme names, and sequences.
Pathway	KEGG map	Enzyme	Ezyme ID	Seqs
Alanine, aspartate and glutamate metabolism	map00250	alanine-oxo-acid transaminase	ec:2.6.1.12	isotig09012, GR7D2IN02G8O5R
		asparaginase	ec:3.5.1.1	isotig04909, isotig07754
Amino sugar and nucleotide sugar metabolism	map00520	hexokinase	ec:2.7.1.1	isotig11866, isotig06724, isotig07556, GR7D2IN02JJT8H
		UTP-monosaccharide-1-phosphate uridylyltransferase	ec:2.7.7.64	isotig10384, isotig10816, isotig02838, isotig02839
Aminobenzoate degradation	map00627	nitrilase	ec:3.5.5.1	isotig07734
Arachidonic acid metabolism	map00590	leukotriene-A4 hydrolase	ec:3.3.2.6	GR7D2IN01DR6SF
Ascorbate and aldarate metabolism	map00053	glucuronosyltransferase	ec:2.4.1.17	GR7D2IN02GMN1H, GR7D2IN01DJ4ME
beta-Alanine metabolism	map00410	acyl-CoA dehydrogenase	ec:1.3.99.3	GR7D2IN01AK01Z, GR7D2IN02FPLF3
		aldehyde dehydrogenase [NAD(P)+]	ec:1.2.1.5	isotig12320, isotig03028, isotig03029, isotig05719, isotig06638, isotig09471, GR7D2IN01D91GI, GR7D2IN01COPCY, GR7D2IN01D2N10
Butanoate metabolism	map00650	succinate dehydrogenase	ec:1.3.99.1	isotig01549, isotig01550, isotig06782, isotig09245
Butirosin and neomycin biosynthesis	map00524	hexokinase	ec:2.7.1.1	isotig11866, isotig06724, isotig07556, GR7D2IN02JJT8H
				GR7D2IN02JJT8H
Carbon fixation pathways in prokaryotes	map00720	succinate dehydrogenase	ec:1.3.99.1	isotig01549, isotig01550, isotig06782, isotig09245
Citrate cycle (TCA cycle)	map00020	succinate dehydrogenase	ec:1.3.99.1	isotig01549, isotig01550, isotig06782, isotig09245
Cyanoamino acid metabolism	map00460	asparaginase	ec:3.5.1.1	isotig04909, isotig07754
		beta-glucosidase	ec:3.2.1.21	isotig10141, isotig11017, isotig12571, isotig13067, isotig13638, isotig14940, isotig03018, isotig03019, isotig03608, isotig03609, isotig07135, GR7D2IN01DZ5DX, GR7D2IN01EW3TT, GR7D2IN01C8WOV, GR7D2IN02IP9C0, GR7D2IN01DM97X, GR7D2IN02JBQUB, GR7D2IN02GRH03, GR7D2IN02HKSJM, GR7D2IN01BF2XQ, GR7D2IN01D24U2, GR7D2IN01EJZMI, GR7D2IN02GC6JH, GR7D2IN01D16JW, GR7D2IN02HGYRX, GR7D2IN01D0JBR, GR7D2IN01A1QQ9, …
		nitrilase	ec:3.5.5.1	isotig07734
Cysteine and methionine metabolism	map00270	amino-acid racemase	ec:5.1.1.10	isotig08662, GR7D2IN02GGDJX, GR7D2IN02JYW01, GR7D2IN01C33ZA
D-Arginine and D-ornithine metabolism	map00472	amino-acid racemase	ec:5.1.1.10	isotig08662, GR7D2IN02GGDJX, GR7D2IN02JYW01, GR7D2IN01C33ZA
D-Glutamine and D-glutamate metabolism	map00471	amino-acid racemase	ec:5.1.1.10	isotig08662, GR7D2IN02GGDJX, GR7D2IN02JYW01, GR7D2IN01C33ZA
Fatty acid biosynthesis	map00061	fatty-acid synthase	ec:2.3.1.85	isotig11144, isotig12126, isotig01829, isotig01830, isotig03557, isotig03558, isotig05494, isotig06369, isotig06452, isotig07814, isotig07820, isotig08356, isotig08467, isotig08481, GR7D2IN01CSYS3, GR7D2IN01ANOTR, GR7D2IN02I39SU, GR7D2IN02G5N9H, GR7D2IN02GPN7R, GR7D2IN02FVL3A, GR7D2IN02GDEZJ, GR7D2IN02HCAVZ, GR7D2IN02ILSFY
Fatty acid metabolism	map00071	acyl-CoA dehydrogenase	ec:1.3.99.3	GR7D2IN01AK01Z, GR7D2IN02FPLF3
Fructose and mannose metabolism	map00051	ADP-sugar diphosphatase	ec:3.6.1.21	isotig05209
		hexokinase	ec:2.7.1.1	isotig11866, isotig06724, isotig07556, GR7D2IN02JJT8H
Galactose metabolism	map00052	alpha-glucosidase	ec:3.2.1.20	isotig06185, isotig08365
		hexokinase	ec:2.7.1.1	isotig11866, isotig06724, isotig07556, GR7D2IN02JJT8H
Glycine, serine and threonine metabolism	map00260	amino-acid racemase	ec:5.1.1.10	isotig08662, GR7D2IN02GGDJX, GR7D2IN02JYW01, GR7D2IN01C33ZA
		phosphoglycerate mutase	ec:5.4.2.1	isotig04457
Glycolysis / Gluconeogenesis	map00010	aldehyde dehydrogenase [NAD(P)+]	ec:1.2.1.5	isotig12320, isotig03028, isotig03029, isotig05719, isotig06638, isotig09471, GR7D2IN01D91GI, GR7D2IN01COPCY, GR7D2IN01D2N10
		hexokinase	ec:2.7.1.1	isotig11866, isotig06724, isotig07556, GR7D2IN02JJT8H
		phosphoglycerate mutase	ec:5.4.2.1	isotig04457
Glyoxylate and dicarboxylate metabolism	map00630	(S)-2-hydroxy-acid oxidase	ec:1.1.3.15	isotig13682, isotig03391, isotig03392, isotig08576
Histidine metabolism	map00340	aldehyde dehydrogenase [NAD(P)+]	ec:1.2.1.5	isotig12320, isotig03028, isotig03029, isotig05719, isotig06638, isotig09471, GR7D2IN01D91GI, GR7D2IN01COPCY, GR7D2IN01D2N10
Lysine degradation	map00310	histone-lysine N-methyltransferase	ec:2.1.1.43	isotig12788, GR7D2IN01ELRS3
		lysine N-acetyltransferase	ec:2.3.1.32	isotig09876, isotig10744, isotig10750, isotig11824, isotig12046, isotig13309, isotig13706, isotig15429, isotig01405, isotig01406, isotig01407, isotig01408, isotig03942, isotig03943, isotig04330, isotig05738, isotig06096, isotig06153, isotig06170, isotig06384, isotig06545, isotig06612, isotig06682, isotig06751, isotig07143, isotig07413, GR7D2IN01AFEDR, GR7D2IN01EBRRD, GR7D2IN01BFKKG, GR7D2IN01CN3I…
Metabolism of xenobiotics by cytochrome P450	map00980	aldehyde dehydrogenase [NAD(P)+]	ec:1.2.1.5	isotig12320, isotig03028, isotig03029, isotig05719, isotig06638, isotig09471, GR7D2IN01D91GI, GR7D2IN01COPCY, GR7D2IN01D2N10
		glucuronosyltransferase	ec:2.4.1.17	GR7D2IN02GMN1H, GR7D2IN01DJ4ME
Methane metabolism	map00680	peroxidase	ec:1.11.1.7	isotig09850, isotig11598, isotig00985, isotig00986, isotig00987, isotig00988, isotig00989, isotig00990, isotig02740, isotig02741, isotig03564, isotig03565, isotig03752, isotig03753, isotig06510, isotig07225, isotig07459, isotig07810, isotig09798, GR7D2IN01BFTEC, GR7D2IN01EB528, GR7D2IN01A8K5O, GR7D2IN01D0SOU, GR7D2IN01D33ZF, GR7D2IN02I1SE5, GR7D2IN02HMXK1, GR7D2IN02GC89E
		phosphoglycerate mutase	ec:5.4.2.1	isotig04457
Nicotinate and nicotinamide metabolism	map00760	nucleotide diphosphatase	ec:3.6.1.9	isotig12295, isotig06483, GR7D2IN01BHO3E, GR7D2IN02HM5NM, GR7D2IN01CLL2T
Nitrogen metabolism	map00910	asparaginase	ec:3.5.1.1	isotig04909, isotig07754
		NADH dehydrogenase (quinone)	ec:1.6.99.5	isotig10617, isotig10765, isotig00927, isotig00928, isotig11216, isotig11674, isotig01208, isotig01209, isotig15093, isotig01489, isotig01490, isotig01491, isotig01492, isotig02582, isotig02616, isotig02617, isotig00073, isotig00074, isotig00075, isotig00076, isotig00077, isotig00078, isotig00079, isotig00082, isotig00083, isotig00084, isotig00086, isotig00087, isotig00088, isotig00089, isotig000…
		nitrate reductase	ec:1.7.99.4	isotig12395, isotig00571, isotig00572, isotig00573, isotig00574, isotig00575, isotig00576
		nitrilase	ec:3.5.5.1	isotig07734
Other types of O-glycan biosynthesis	map00514	glucuronosyltransferase	ec:2.4.1.17	GR7D2IN02GMN1H, GR7D2IN01DJ4ME
Oxidative phosphorylation	map00190	NADH dehydrogenase (quinone)	ec:1.6.99.5	isotig10617, isotig10765, isotig00927, isotig00928, isotig11216, isotig11674, isotig01208, isotig01209, isotig15093, isotig01489, isotig01490, isotig01491, isotig01492, isotig02582, isotig02616, isotig02617, isotig00073, isotig00074, isotig00075, isotig00076, isotig00077, isotig00078, isotig00079, isotig00082, isotig00083, isotig00084, isotig00086, isotig00087, isotig00088, isotig00089, isotig000…
		succinate dehydrogenase	ec:1.3.99.1	isotig01549, isotig01550, isotig06782, isotig09245
Pantothenate and CoA biosynthesis	map00770	nucleotide diphosphatase	ec:3.6.1.9	isotig12295, isotig06483, GR7D2IN01BHO3E, GR7D2IN02HM5NM, GR7D2IN01CLL2T
Pentose and glucuronate interconversions	map00040	glucuronosyltransferase	ec:2.4.1.17	GR7D2IN02GMN1H, GR7D2IN01DJ4ME
Phenylalanine metabolism	map00360	aldehyde dehydrogenase [NAD(P)+]	ec:1.2.1.5	isotig12320, isotig03028, isotig03029, isotig05719, isotig06638, isotig09471, GR7D2IN01D91GI, GR7D2IN01COPCY, GR7D2IN01D2N10
		peroxidase	ec:1.11.1.7	isotig09850, isotig11598, isotig00985, isotig00986, isotig00987, isotig00988, isotig00989, isotig00990, isotig02740, isotig02741, isotig03564, isotig03565, isotig03752, isotig03753, isotig06510, isotig07225, isotig07459, isotig07810, isotig09798, GR7D2IN01BFTEC, GR7D2IN01EB528, GR7D2IN01A8K5O, GR7D2IN01D0SOU, GR7D2IN01D33ZF, GR7D2IN02I1SE5, GR7D2IN02HMXK1, GR7D2IN02GC89E
Phenylpropanoid biosynthesis	map00940	beta-glucosidase	ec:3.2.1.21	isotig10141, isotig11017, isotig12571, isotig13067, isotig13638, isotig14940, isotig03018, isotig03019, isotig03608, isotig03609, isotig07135, GR7D2IN01DZ5DX, GR7D2IN01EW3TT, GR7D2IN01C8WOV, GR7D2IN02IP9C0, GR7D2IN01DM97X, GR7D2IN02JBQUB, GR7D2IN02GRH03, GR7D2IN02HKSJM, GR7D2IN01BF2XQ, GR7D2IN01D24U2, GR7D2IN01EJZMI, GR7D2IN02GC6JH, GR7D2IN01D16JW, GR7D2IN02HGYRX, GR7D2IN01D0JBR, GR7D2IN01A1QQ9, …
		peroxidase	ec:1.11.1.7	isotig09850, isotig11598, isotig00985, isotig00986, isotig00987, isotig00988, isotig00989, isotig00990, isotig02740, isotig02741, isotig03564, isotig03565, isotig03752, isotig03753, isotig06510, isotig07225, isotig07459, isotig07810, isotig09798, GR7D2IN01BFTEC, GR7D2IN01EB528, GR7D2IN01A8K5O, GR7D2IN01D0SOU, GR7D2IN01D33ZF, GR7D2IN02I1SE5, GR7D2IN02HMXK1, GR7D2IN02GC89E
Porphyrin and chlorophyll metabolism	map00860	glucuronosyltransferase	ec:2.4.1.17	GR7D2IN02GMN1H, GR7D2IN01DJ4ME
Propanoate metabolism	map00640	acyl-CoA dehydrogenase	ec:1.3.99.3	GR7D2IN01AK01Z, GR7D2IN02FPLF3
Purine metabolism	map00230	ADP-sugar diphosphatase	ec:3.6.1.21	isotig05209
		DNA-directed RNA polymerase	ec:2.7.7.6	isotig04116, isotig04117
		nucleoside-triphosphatase	ec:3.6.1.15	isotig09952, isotig09992, isotig10029, isotig10209, isotig10293, isotig10350, isotig10456, isotig10508, isotig10567, isotig10646, isotig10675, isotig10735, isotig10872, isotig10907, isotig10920, isotig10982, isotig10991, isotig11061, isotig11290, isotig11410, isotig11434, isotig11711, isotig11774, isotig11780, isotig11860, isotig11874, isotig11938, isotig11942, isotig11943, isotig12181, isotig121…
		nucleoside-triphosphate diphosphatase	ec:3.6.1.19	isotig09985
		nucleotide diphosphatase	ec:3.6.1.9	isotig12295, isotig06483, GR7D2IN01BHO3E, GR7D2IN02HM5NM, GR7D2IN01CLL2T
Pyrimidine metabolism	map00240	DNA-directed RNA polymerase	ec:2.7.7.6	isotig04116, isotig04117
		nucleoside-triphosphate diphosphatase	ec:3.6.1.19	isotig09985
Retinol metabolism	map00830	glucuronosyltransferase	ec:2.4.1.17	GR7D2IN02GMN1H, GR7D2IN01DJ4ME
Riboflavin metabolism	map00740	nucleotide diphosphatase	ec:3.6.1.9	isotig12295, isotig06483, GR7D2IN01BHO3E, GR7D2IN02HM5NM, GR7D2IN01CLL2T
Starch and sucrose metabolism	map00500	ADP-sugar diphosphatase	ec:3.6.1.21	isotig05209
		alpha-glucosidase	ec:3.2.1.20	isotig06185, isotig08365
		beta-glucosidase	ec:3.2.1.21	isotig10141, isotig11017, isotig12571, isotig13067, isotig13638, isotig14940, isotig03018, isotig03019, isotig03608, isotig03609, isotig07135, GR7D2IN01DZ5DX, GR7D2IN01EW3TT, GR7D2IN01C8WOV, GR7D2IN02IP9C0, GR7D2IN01DM97X, GR7D2IN02JBQUB, GR7D2IN02GRH03, GR7D2IN02HKSJM, GR7D2IN01BF2XQ, GR7D2IN01D24U2, GR7D2IN01EJZMI, GR7D2IN02GC6JH, GR7D2IN01D16JW, GR7D2IN02HGYRX, GR7D2IN01D0JBR, GR7D2IN01A1QQ9, …
		glucuronosyltransferase	ec:2.4.1.17	GR7D2IN02GMN1H, GR7D2IN01DJ4ME
		hexokinase	ec:2.7.1.1	isotig11866, isotig06724, isotig07556, GR7D2IN02JJT8H
		nucleotide diphosphatase	ec:3.6.1.9	isotig12295, isotig06483, GR7D2IN01BHO3E, GR7D2IN02HM5NM, GR7D2IN01CLL2T
Steroid biosynthesis	map00100	methylsterol monooxygenase	ec:1.14.13.72	GR7D2IN01EKZMG, GR7D2IN01CYMV4, GR7D2IN02GM7YG
Steroid hormone biosynthesis	map00140	glucuronosyltransferase	ec:2.4.1.17	GR7D2IN02GMN1H, GR7D2IN01DJ4ME
Streptomycin biosynthesis	map00521	hexokinase	ec:2.7.1.1	isotig11866, isotig06724, isotig07556, GR7D2IN02JJT8H
Styrene degradation	map00643	nitrilase	ec:3.5.5.1	isotig07734
Terpenoid backbone biosynthesis	map00900	(2E,6E)-farnesyl diphosphate synthase	ec:2.5.1.10	isotig05414
		geranylgeranyl diphosphate synthase	ec:2.5.1.29	isotig10105, isotig03245
Thiamine metabolism	map00730	nucleoside-triphosphatase	ec:3.6.1.15	isotig09952, isotig09992, isotig10029, isotig10209, isotig10293, isotig10350, isotig10456, isotig10508, isotig10567, isotig10646, isotig10675, isotig10735, isotig10872, isotig10907, isotig10920, isotig10982, isotig10991, isotig11061, isotig11290, isotig11410, isotig11434, isotig11711, isotig11774, isotig11780, isotig11860, isotig11874, isotig11938, isotig11942, isotig11943, isotig12181, isotig121…
Toluene degradation	map00623	succinate dehydrogenase	ec:1.3.99.1	isotig01549, isotig01550, isotig06782, isotig09245
Tryptophan metabolism	map00380	nitrilase	ec:3.5.5.1	isotig07734
Tyrosine metabolism	map00350	aldehyde dehydrogenase [NAD(P)+]	ec:1.2.1.5	isotig12320, isotig03028, isotig03029, isotig05719, isotig06638, isotig09471, GR7D2IN01D91GI, GR7D2IN01COPCY, GR7D2IN01D2N10
Valine, leucine and isoleucine degradation	map00280	acyl-CoA dehydrogenase	ec:1.3.99.3	GR7D2IN01AK01Z, GR7D2IN02FPLF3
