# Supplementary material for: De novo assembly and characterization of leaf transcriptome for the development of functional molecular markers of the extremophile multipurpose tree species Prosopis alba
Source: BMC Genomics. 2013 Oct 14;14:705. doi: 10.1186/1471-2164-14-705 (PMC4008253; doi:10.1186/1471-2164-14-705)
Supplement: Additional file 3 — In silico SSRs and SNPs derived from Prosopis alba leaf transcriptome. The data describe the 5,996 SSR and 6236 SNPs. Sheet SSR: Included are unigenes names, Isogroup, marker ID, Sequence Lenght (bp), SSR Polym: (In silico "IS" or "IS(2)"=two sequences in pcr in silico, PCR Amplification: "POLYM", "COMPLEX PATTERN", " MONOM", >mw=molecular weight out of range) SSR description: # SSRs per seq, repeat lenght, motif, # Repeats, SSR position (start, stop) ORF definition (start, stop, SSR in ORF) primers description: sequence of forward and reverse primers, expected product size (bp), similarity matches, E value, similarity mean, #GO, GO terms, Enzimes codes and their chloroplast belonging. Sheet SNP: Included are unigenes names, Isogroup, marker ID, SNP position, SNP, # of mapping reads with SNP, # total reads coverage on the SNP position, # of mapping SNP reads vs consensus, % of reads with SNP, similarity matches, E value, similarity mean, #GO, GO terms, Enzimes codes , chloroplast belonging. [file 1471-2164-14-705-S3.ods]

## Sheet: SSR
Additional file 3 - In silico SSRs-SNPs derived from Prosopis alba leaf transcriptome
Included are unigenes names, Isogroup, marker ID, Sequence Lenght (bp), SSR Polym: (In silico "IS" or "IS(2)"=two sequences in pcr in silico,
PCR Amplification: "POLYM", "COMPLEX PATTERN", " MONOM", >mw=molecular weight out of range)
SSR description: # SSRs per seq, repeat lenght, motif, # Repeats, SSR position (start, stop)
ORF definition (start, stop, SSR in ORF)
primers description: sequence of forward and reverse primers, expected product size (bp),
similarity matches, E value, similarity mean, #GO, GO terms, Enzimes codes and their chloroplast belonging
Name/ID	Isogroup	Marker ID	SeqLen	SSR							ORF			GC %	Primers			Annotation
				Polym	# SSRs	# bp	Motif	# Repeats	Start	Stop	Start	Stop	INORF		Forward	Reverse	Product Size	Seq. Description	min. eValue	mean Similarity	#GO	GOs	Enzyme Codes	Chloroplast
isotig00930	isogroup00109	isotig00930d	2536	POLYM-IS	4	3	aac	6	2065	2082	340	2133	Y	46	AAACTTCCCGTAGGATCTGACA	GACGATATCCATCCCTTGCTAC	265	zinc finger protein magpie-like	0	75.8%	3	F:nucleic acid binding; F:zinc ion binding; C:intracellular		No
isotig06639	isogroup03503	isotig06639a	1214	POLYM-IS	1	2	at	5	919	928	47	913	N	52	GTATCAACCCAGCTCGAAGTCT	TTGCTGATACAAAAACACCCAC	230	aquaporin pip11	0	93.8%	2	P:transport; C:intrinsic to membrane	-	No
isotig09547	isogroup06411	isotig09547a	758	POLYM-COMPLEX PATTERN-IS	1	2	ag	5	295	304	280	723	Y	49	ACGAGACGCATAGCAAACATTA	AGGGTGGTACTTGGATTACGTG	208	lipoxygenase homology domain-containing protein 1-like	0	58.2%	1	C:cytoplasmic membrane-bounded vesicle		No
GR7D2IN01CLIM7	GR7D2IN01CLIM8	GR7D2IN01CLIM7a	515	POLYM-COMPLEX PATTERN	1	2	ac	8	195	210	284	457	N	41	CAGCAACAGAACCAAATTCATC	TTACATCAAGAAACATGGCGAG	163	r2r3-myb transcription	0	94.7%	3	P:regulation of gene expression; F:nucleic acid binding; C:intracellular membrane-bounded organelle	-	No
isotig02144	isogroup00424	isotig02144a	589	POLYM-COMPLEX PATTERN	2	2	at	5	487	496	18	470	N	43	TGTCCTGTTCTCGTCGTAAAGA	GCACAGTTTCCCCTTCTCATAC	103	universal stress protein a-like protein	0	79.0%	1	P:response to stimulus	-	No
isotig02283	isogroup00472	isotig02283a	4956	POLYM-COMPLEX PATTERN	1	3	atc	4	2821	2832	250	3603	Y	42	ATCTCCCCAAGAATTGATGCTA	ATGATATCACTTGGGAGGTTGG	260	multidrug resistance protein abc transporter family	0.0	81.7%	7	F:P-P-bond-hydrolysis-driven transmembrane transporter activity; P:transport; C:intrinsic to membrane; F:oxidoreductase activity, acting on the CH-CH group of donors, NAD or NADP as acceptor; F:nucleoside-triphosphatase activity; P:metabolic process; F:adenyl ribonucleotide binding	EC:1.3.1.0; EC:3.6.1.15	No
isotig03408	isogroup01044	isotig03408a	692	POLYM-COMPLEX PATTERN	2	2	at	6	195	206	224	397	N	38	TGGGTTGTTAATGCCTATCCTT	TAGAAGGGTTTGGTCAAGCATT	214	protein srg1	0	75.5%	2	P:oxidation reduction; F:oxidoreductase activity		No
isotig05163	isogroup02027	isotig05163a	2373	POLYM-COMPLEX PATTERN	2	2	tc	5	2167	2176	37	1938	N	43	CGTTTTACCTTGCTCGTATTCC	CCCTGTGTATAGAAAATTTGCAGAG	229	protein wax2-like	0.0	81.9%	5	F:transition metal ion binding; C:intracellular membrane-bounded organelle; C:intrinsic to membrane; P:fatty acid metabolic process; F:catalytic activity	-	No
isotig05346	isogroup02210	isotig05346a	1973	POLYM-COMPLEX PATTERN	1	4	gaaa	3	1821	1832	205	1779	N	42	GGGCAATCGTTTAATGTGGTAT	GATCACCAATGAACAAAGCAGA	127	probable methyltransferase pmt7-like	0.0	87.1%	1	C:intracellular membrane-bounded organelle	-	No
isotig05593	isogroup02457	isotig05593a	1716	POLYM-COMPLEX PATTERN	2	3	agc	4	473	484	377	1663	Y	43	AAGGAAACATTCATTGGTCCAC	TCGTCATCAAGCTAGACTCCAA	222	e3 ubiquitin-protein ligase synoviolin	0.0	84.1%	1	F:transition metal ion binding	-	No
isotig05850	isogroup02714	isotig05850a	1553	POLYM-COMPLEX PATTERN	1	2	at	5	307	316	327	1427	N	49	AGCCTTTGTTGTTGCAGAAGAT	GATGAATGGTGGGTTTGAGTTT	234	cbl-interacting serine threonine-protein kinase 7	0	79.3%	4	P:protein modification process; P:signal transmission; F:protein serine/threonine kinase activity; F:adenyl ribonucleotide binding	EC:2.7.11.0	No
isotig06286	isogroup03150	isotig06286c	1340	POLYM-COMPLEX PATTERN	3	3	cgc	4	1178	1189	414	1256	Y	47	ATACTAGCGCTCTTCCTGAACG	TCCTTTTCCACTATGTCTCGCT	170	myb transcription factor myb138	0	76.6%	4	P:regulation of gene expression; F:transition metal ion binding; F:nucleic acid binding; C:intracellular membrane-bounded organelle	-	No
isotig07500	isogroup04364	isotig07500a	1021	POLYM-COMPLEX PATTERN	1	3	agc	4	71	82	1	984	Y	43	TATCAACTGCATCAACCAAAGG	CACCAAGAAACAGAAAGGGAAC	172	sodium calcium exchanger family protein	0	79.8%	5	F:metal ion binding; C:vacuole; P:transport; C:organelle membrane; C:intrinsic to membrane	-	No
GR7D2IN01D7K6T	GR7D2IN01D7K6T	GR7D2IN01D7K6Ta	473	POLYM (> mw)	1	3	aat	5	185	199	227	448	N	44	GAATTCGTTTGTGGTGATCTGA	CCACTGTAAAGTAGCCCCTGTC	249	adenine nucleotide alpha hydrolases-like protein	0	91.5%	2	P:response to water deprivation; F:binding	-	No
GR7D2IN02IXXN3	GR7D2IN02IXXN4	GR7D2IN02IXXN3a	424	POLYM (> mw)	1	4	ggat	3	117	128	3	413	Y	43	TGCTGTTTTGCATAGTAACGCT	GAGAGATACAGACAGGGATGGG	246	calcium-binding ef hand family protein	0	88.5%	2	F:metal ion binding; C:membrane	-	No
isotig00432	isogroup00033	isotig00432a	667	POLYM (> mw)	1	3	gct	4	233	244	278	667	N	43	CTGTTGATCCTAAGGCCAGACT	GAGGTGAACATTGTGACGAAAA	242	universal stress protein family protein	0	93.2%	1	P:response to stress	-	No
GR7D2IN01DKSFA	GR7D2IN01DKSFA	GR7D2IN01DKSFAa	460	POLYM	1	4	ttta	3	201	212	250	459	N	38	TGCAGGTCGTTAGAACAAGGTA	AATCCCCTAAATCCTTCGTGTT	204	calcium-binding mitochondrial carrier protein s -1	0	56.8%	7	F:binding; F:calcium ion binding; C:integral to membrane; C:membrane; P:transmembrane transport; C:mitochondrial inner membrane; P:transport		No
GR7D2IN01EPIV2	GR7D2IN01EPIV3	GR7D2IN01EPIV2a	509	POLYM	1	3	taa	4	96	107	122	460	N	52	CGCATGTACAACATGAAACCAT	CTACAAGAATCTGCAGCAAGGG	285	peroxidase 73	0	83.6%	5	P:metabolic process; P:response to stress; F:iron ion binding; F:catalytic activity; F:antioxidant activity	-	No
isotig00930	isogroup00109	isotig00930b	2536	POLYM	4	3	acc	5	1706	1720	340	2133	Y	46	GCTCCTTCTCTTTTCAGCACAT	AAAATAGCGCCATAGTTTGCTC	251	zinc finger protein magpie-like	0	75.8%	3	F:nucleic acid binding; F:zinc ion binding; C:intracellular		No
isotig00930	isogroup00109	isotig00930c	2536	POLYM	4	3	gtc	4	1776	1787	340	2133	Y	46	AACTATGGCGCTATTTTTGGAG	TGTCAGATCCTACGGGAAGTTT	193	zinc finger protein magpie-like	0	75.8%	3	F:nucleic acid binding; F:zinc ion binding; C:intracellular		No
isotig03211	isogroup00946	isotig03211a	1460	POLYM	2	3	aat	4	438	449	114	1460	Y	45	TGCTCTTTAGCAACTCAATCCA	TGGTCGTTTTCTGCTGTACTGT	232	uncharacterized protein loc100815794	0	75.9%	1	F:binding		No
isotig03325	isogroup01003	isotig03325a	1243	POLYM	2	2	ca	5	155	164	222	1226	N	46	CAGGAGCAAAGCTAGGAACTAAA	GACCTTTTGTGAAGAAGATGGC	291	peroxidase	0	95.0%	5	P:metabolic process; P:response to stress; F:iron ion binding; F:catalytic activity; F:antioxidant activity	-	No
isotig06286	isogroup03150	isotig06286b	1340	POLYM	3	2	tc	5	212	221	414	1256	N	47	TGACAACCCATCTTCTTCTTCA	ATTTGCACAAGGGTAAAGATGG	178	myb transcription factor myb138	0	76.6%	4	P:regulation of gene expression; F:transition metal ion binding; F:nucleic acid binding; C:intracellular membrane-bounded organelle	-	No
isotig07653	isogroup04517	isotig07653a	994	POLYM	1	3	gtt	4	290	301	209	946	Y	56	GAAGATGAAGACGACCCGTTAG	AGAGGTGTTTTGAAGGTTTGGA	218	zf-hd homeobox protein	0	69.9%	3	P:regulation of transcription; F:DNA binding; C:nucleus		No
isotig10500	isogroup07364	isotig10500a	679	POLYM	1	3	ttc	6	605	622	91	432	N	49	CTCGATATCCTCCGACAGATTC	ATGTTCTTTCAAACTCGCCATC	280	pentatricopeptide repeat-containing protein	0	80.0%	1	F:binding		No
isotig07459	isogroup04323	isotig07459a	1031	MONOM-IS(2)	1	4	cttt	3	304	315	1	615	Y	48	AACTTCTCTGGCTCAGGTTTTG	ACAGTGCAATGGTTGAAGTTTG	269	ascorbate peroxidase	0	92.1%	5	F:iron ion binding; P:response to stress; F:peroxidase activity; C:chloroplast thylakoid; P:metabolic process	EC:1.11.1.7	No
isotig15117	isogroup11981	isotig15117a	472	MONOM-IS(2)	1	4	caat	3	370	381	164	349	N	45	CTGGGAAGTTTGAGACAAAACC	TTCAGCCATTCTAGAGAAAGCA	220	protein phosphatase 2c 39	0	91.1%	1	F:phosphoprotein phosphatase activity	EC:3.1.3.16	No
isotig00930	isogroup00109	isotig00930a	2536	MONOM-IS	4	3	aga	4	306	317	340	2133	N	46	ATCTGGTTCAGAATTGCATGTG	GTTTCTCCTCTTCTTCTGGGGT	300	zinc finger protein magpie-like	0	75.8%	3	F:nucleic acid binding; F:zinc ion binding; C:intracellular		No
isotig05057	isogroup01921	isotig05057a	3031	MONOM-IS	1	3	tca	4	2799	2810	411	2738	N	42	GTACCAGCAATGTGGCTGTAAA	GCCTCTAGACGTGGTAAATCTCA	180	uncharacterized membrane	0.0	90.4%	1	C:cell part	-	No
isotig05584	isogroup02448	isotig05584a	1732	MONOM-IS	2	4	atta	3	46	57	116	1702	N	52	CCCTCACCATCACCAGAAAT	CATGTCAAAGAAGTTGGGGAAG	238	root phototropism protein	0.0	84.1%	3	F:molecular transducer activity; P:response to radiation; F:binding	-	No
GR7D2IN01BBSYP	GR7D2IN01BBSYP	GR7D2IN01BBSYPa	468	MONOM	1	3	aag	4	259	270	88	468	Y	38	AGTTGAAAGAAGCTGGATTTGG	GACAACAGAAGGAACAAGACCC	246	pentatricopeptide repeat-containing protein	0	62.3%	1	C:intracellular membrane-bounded organelle	-	No
GR7D2IN01D9QKS	GR7D2IN01D9QKS	GR7D2IN01D9QKSa	492	MONOM	1	4	ggat	3	354	365	59	253	N	40	TGCTGTTTTGCATAGTAACGCT	GGATGGTCCAGCTAGAGTTTTG	127	calcium-binding ef hand family protein	0	88.8%	2	F:metal ion binding; C:membrane	-	No
GR7D2IN01EDKM4	GR7D2IN01EDKM5	GR7D2IN01EDKM4a	332	MONOM	1	3	tga	4	238	249	217	330	Y	46	AGTGTGGCAGACGTCATAGAGA	CTTGCTGAGCAGCATACAAATC	146	potassium transporter 2-like	0	81.1%	3	P:metal ion transport; C:cell part; F:metal ion transmembrane transporter activity	-	No
GR7D2IN01EJYAZ	GR7D2IN01EJYAZ	GR7D2IN01EJYAZa	511	MONOM	1	4	tcaa	3	339	350	38	373	Y	37	GGATGATATATGGGAGGAACCA	TCCAATGCTTCTTTCTCTGTCA	168	probable disease resistance protein at5g63020-like	0	68.9%	6	P:defense response; P:apoptosis; F:ATP binding; F:nucleotide binding; P:response to stress; F:nucleoside-triphosphatase activity		No
GR7D2IN01ETK7O	GR7D2IN01ETK7O	GR7D2IN01ETK7Oa	520	MONOM	1	3	aga	6	179	196	160	507	Y	46	CCGTCGAATCCAATAGATTTTC	TGCTTCAACCTTCTCTTCCTTC	207	nuclear migration protein nudc	0	85.9%	0	-		No
GR7D2IN02FI3OU	GR7D2IN02FI3OU	GR7D2IN02FI3OUa	394	MONOM	1	3	cca	4	166	177	210	344	N	48	GAAGTATGCCCTGACTTGAACC	CTCCAATCTATTTGGGTTACGC	190	r2r3-type myb transcription factor	0	75.0%	0	-		No
GR7D2IN02FKLLX	GR7D2IN02FKLLX	GR7D2IN02FKLLXa	442	MONOM	1	4	taaa	3	368	379	145	375	N	38	TGTGCATCCAGCACTCTAATCT	GGAATGGCAGCAGGAAGTAATA	284	---NA---			0	-		No
GR7D2IN02G0JQ8	GR7D2IN02G0JQ9	GR7D2IN02G0JQ8a	501	MONOM	1	4	aaag	4	345	360	3	305	N	37	CCGACATTCCTCAATTTTCTTC	TAGGATGAAATTCTTGTGCGG	137	pentatricopeptide repeat-containing protein chloroplastic-like	0	72.5%	1	F:binding	-	No
GR7D2IN02HKCJO	GR7D2IN02HKCJO	GR7D2IN02HKCJOa	507	MONOM	1	3	gct	4	104	115	2	457	Y	58	GTTAGGACTCGGCCTTTGTTCT	GGTCTGTACTCTCCAATCCAGC	266	homolog subfamily b member	0	82.5%	1	F:protein binding	-	No
GR7D2IN02HMITZ	GR7D2IN02HMITZ	GR7D2IN02HMITZa	495	MONOM	1	5	ccaat	3	301	315	1	291	N	42	CTCTTTCACAAGCAAGATGTGC	TTCTTCTCAAGTACCCTCTCCG	159	chromatin remodeling complex subunit	0	95.1%	9	P:defense response; F:nucleoside-triphosphatase activity; P:response to metal ion; C:external encapsulating structure; F:nucleic acid binding; P:regulation of gene expression; P:floral organ formation; C:SWI/SNF-type complex; F:adenyl ribonucleotide binding	EC:3.6.1.15	No
GR7D2IN02HMJWX	GR7D2IN02HMJWX	GR7D2IN02HMJWXa	421	MONOM	1	2	ta	8	171	186	51	215	Y	36	GTATTTCACTCCAGCGGACATT	CTAAGAAACCCGTATTCGCAGT	225	uncharacterized protein rsn1-like	0.03	72.0%	1	C:membrane		No
GR7D2IN02HNFHT	GR7D2IN02HNFHT	GR7D2IN02HNFHTa	454	MONOM	1	3	ctg	4	286	297	86	241	N	42	AGCATCAAGACGAACAACTTCA	AGATTTTGTGGATTGATGGAGC	294	ring finger protein 157-like	0	87.2%	1	F:transition metal ion binding	-	No
GR7D2IN02IC8S6	GR7D2IN02IC8S7	GR7D2IN02IC8S6a	317	MONOM	1	4	tgga	3	246	257	22	276	Y	42	TCTTCCCCTTGGTTATTGAGAA	TGCCTTGGTATCATTTATGCAG	261	zinc finger	0	87.0%	1	F:transition metal ion binding	-	No
isotig00070	isogroup00005	isotig00070a	850	MONOM	2	6	gcgccg	3	420	437	1	522	Y	50	GTGAAGGTTATGTTCAGCCTCC	ACCCATCTTCCTACAACCTCAA	233	receptor-like protein kinase feronia-like	0	65.2%	1	F:kinase activity	-	No
isotig00807	isogroup00085	isotig00807a	1700	MONOM	1	3	gct	4	555	566	135	1301	Y	45	TTAGGTTGAATCCGCCTAGAAA	ACCTTGAGCTGATGACCTGTTT	203	ring finger protein	0	81.6%	1	F:transition metal ion binding	-	No
isotig00809	isogroup00086	isotig00809a	2158	MONOM	1	3	ctc	6	388	405	914	1261	N	40	GATGTCATTGGAGGAAACATCA	CTCATCATCTCTATGCCTGCTG	276	chaperone protein dnaj	0	83.2%	2	F:protein binding; P:cellular protein metabolic process	-	No
isotig01176	isogroup00152	isotig01176a	1544	MONOM	1	3	ttc	4	952	963	171	908	N	38	AGCTTCTTTCATCGACGAGTTC	AAGTTTCACATCGGCCACTACT	271	disease resistance protein at4g27190-like	0	55.7%	5	P:defense response; P:apoptosis; F:ATP binding; F:nucleotide binding; F:nucleoside-triphosphatase activity		No
isotig01241	isogroup00169	isotig01241a	1999	MONOM	1	2	ga	5	1886	1895	229	1980	Y	46	AGAGTATTTGTGAAGGGAGGCA	CCCTAATAATGGCCGAAGAAG	167	heat shock protein sti-like	0.0	86.7%	1	P:response to stimulus	-	No
isotig01243	isogroup00169	isotig01243a	1981	MONOM	1	2	ga	5	1868	1877	229	1962	Y	47	AGAGTATTTGTGAAGGGAGGCA	CCCTAATAATGGCCGAAGAAG	167	heat shock protein sti-like	0.0	86.5%	1	F:binding		No
isotig01497	isogroup00239	isotig01497a	2981	MONOM	1	5	cttct	3	97	111	191	2770	N	44	AAAGGGTTCAGATTGTTCCAGA	TTTGTTTGTCACCGAAGCATAC	293	97 kda heat shock	0.0	89.0%	4	F:oxidoreductase activity, acting on the CH-CH group of donors, NAD or NADP as acceptor; P:metabolic process; P:response to stimulus; F:adenyl ribonucleotide binding	EC:1.3.1.0	No
isotig02145	isogroup00424	isotig02145a	586	MONOM	1	2	at	10	482	501	18	584	Y	43	CAATTACTTGTGCTTGGCAGTC	CTGCACAGTTTCCCCCTTATAC	192	universal stress protein a-like protein	0	78.4%	1	P:response to stimulus	-	No
isotig02386	isogroup00523	isotig02386a	1392	MONOM	1	6	tcaccg	3	1297	1314	240	1286	N	44	AACACCTGTTTGTTTCGGACTT	ATCTGTGGCTTGAGACAGTCAA	142	nadp-dependent alkenal double bond reductase p2	0	85.2%	3	P:metabolic process; F:oxidoreductase activity, acting on the CH-CH group of donors, NAD or NADP as acceptor; F:transition metal ion binding	EC:1.3.1.0	No
isotig02908	isogroup00794	isotig02908a	1524	MONOM	2	2	ta	5	1400	1409	231	1247	N	50	AGAGCCCCAGTACTTTTCCTTC	GTGCTTCCGCTTTTAACATACC	212	probable nucleoredoxin 2-like	0	74.7%	3	F:catalytic activity; F:cation binding; P:cellular homeostasis	-	No
isotig03082	isogroup00881	isotig03082a	1878	MONOM	3	2	at	10	60	79	184	1827	N	42	TTGTAATCACAAGAGTCGGCAC	GTGACAGAGGAACAACTGCAAG	196	carotenoid cleavage dioxygenase 1	0.0	92.6%	3	P:metabolic process; F:oxidoreductase activity, acting on single donors with incorporation of molecular oxygen; F:cation binding	-	No
isotig03082	isogroup00881	isotig03082b	1878	MONOM	3	3	tcc	5	770	784	184	1827	Y	42	TTGGCAATGCTGTCTAATATGG	TGAGCTTCCAAACTGCTTCATA	297	carotenoid cleavage dioxygenase 1	0.0	92.6%	3	P:metabolic process; F:oxidoreductase activity, acting on single donors with incorporation of molecular oxygen; F:cation binding	-	No
isotig03325	isogroup01003	isotig03325b	1243	MONOM	2	2	ct	5	867	876	222	1226	Y	46	GATGCTTTCATTGTGATCTGGA	GATGCTTCTCTGCTTCTGGATT	285	peroxidase	0	95.0%	5	P:metabolic process; P:response to stress; F:iron ion binding; F:catalytic activity; F:antioxidant activity	-	No
isotig03551	isogroup01116	isotig03551a	1050	MONOM	1	3	tga	4	178	189	57	923	Y	42	ATATTGACGAGATTGGGAATGC	CAATCCCAAGAACACTACCACA	146	potassium transporter 7-like	0	92.7%	3	P:metal ion transport; C:cell part; F:metal ion transmembrane transporter activity	-	No
isotig04040	isogroup01361	isotig04040b	767	MONOM	2	3	tct	4	545	556	271	621	Y	42	GGCCTCCGTTTTCTCTCTTTAT	ATGCAGAGGAACCAGAAGTAGC	129	zinc finger protein constans-like protein	0	79.2%	2	P:biological_process; C:cellular_component		No
isotig05174	isogroup02038	isotig05174a	2347	MONOM	1	3	tca	4	1628	1639	49	2196	Y	46	TACTTTGTTTTCCCCCTGAATG	CCGAGATAACTCATGGACAACA	296	inter-alpha-trypsin inhibitor heavy chain h3	0.0	81.6%	4	F:transition metal ion binding; P:protein modification process; F:protein kinase activity; F:adenyl ribonucleotide binding	-	No
isotig05460	isogroup02324	isotig05460a	1842	MONOM	1	3	agg	4	272	283	221	1726	Y	45	AATACACATGTGCAAGACTCGG	AGGAAGCTGGACAGAAAGTGAG	231	dead-box atp-dependent rna helicase	0.0	93.2%	2	F:adenyl ribonucleotide binding; F:ATPase activity, coupled	-	No
isotig05770	isogroup02634	isotig05770a	1607	MONOM	1	3	ctc	4	422	433	328	1185	Y	45	TGTATCTGTCCCTGTAACGTCG	CTATCAAGTACGTGGGCATTGA	261	calreticulin-3- partial	0	93.2%	4	P:cellular protein metabolic process; F:metal ion binding; F:protein binding; C:intracellular membrane-bounded organelle	-	No
isotig05885	isogroup02749	isotig05885a	1536	MONOM	1	3	cca	4	140	151	90	1376	Y	51	AAGAGAGAAAAAGGGAAGTGGC	GCATAGTACGGACAATGTGAGC	170	protein phosphatase 2c 37-like	0	77.5%	1	F:phosphoprotein phosphatase activity	EC:3.1.3.16	No
isotig06046	isogroup02910	isotig06046a	1442	MONOM	1	3	gaa	4	50	61	318	1442	N	45	ACCTCGTGAGACGAAGAAGAAG	TAGGTTATTCCGAATTCTCCCC	183	calcium-dependent protein	0.0	91.5%	4	F:metal ion binding; P:protein modification process; F:protein serine/threonine kinase activity; F:adenyl ribonucleotide binding	EC:2.7.11.0	No
isotig06276	isogroup03140	isotig06276a	1344	MONOM	1	2	ag	5	1069	1078	34	1344	Y	44	ATTCAGGATATTATGCCATCGG	GATCTTGTCCTGCTGCTTCTTT	121	zinc finger (c3hc4-type ring finger) family protein	0.0	84.8%	3	F:transition metal ion binding; P:protein metabolic process; F:ATPase activity, coupled	-	No
isotig06286	isogroup03150	isotig06286a	1340	MONOM	3	3	tca	5	197	211	414	1256	N	47	GGACAAACCTAAGGCATCAAAA	ATTTGCACAAGGGTAAAGATGG	228	myb transcription factor myb138	0	76.6%	4	P:regulation of gene expression; F:transition metal ion binding; F:nucleic acid binding; C:intracellular membrane-bounded organelle	-	No
isotig06435	isogroup03299	isotig06435a	1284	MONOM	2	5	tcttc	3	1167	1181	129	1154	N	43	AGTGAAGGTCTGGCTAGTGCTC	AAATCATGGCTTCTCTGCATCT	154	2-alkenal reductase	0	87.9%	5	P:primary metabolic process; F:hydrolase activity, hydrolyzing O-glycosyl compounds; F:oxidoreductase activity, acting on the CH-CH group of donors, NAD or NADP as acceptor; F:transition metal ion binding; P:external encapsulating structure organization	EC:3.2.1.0; EC:1.3.1.0	No
isotig06477	isogroup03341	isotig06477a	1269	MONOM	2	3	tgc	5	24	38	1	1266	Y	46	GCTGTTGTTGCATCTGTGTAAGA	GCTTCAGGAAAAGAAGCTGTGT	241	phytochrome and flowering time regulatory protein 1	0	80.6%	8	P:defense response; C:intracellular membrane-bounded organelle; C:protein complex; P:signaling pathway; P:flower development; P:phototransduction; P:response to red or far red light; P:positive regulation of macromolecule biosynthetic process	-	No
isotig07126	isogroup03990	isotig07126a	1092	MONOM	1	5	aatgt	3	942	956	45	950	N	44	CCATGTTGTTTCCTCCTCAAAT	CTTGGCTGAAAAATACATGCTG	273	zinc finger (ran-binding) family protein	0	76.9%	2	C:cell part; F:transition metal ion binding	-	No
isotig07133	isogroup03997	isotig07133a	1091	MONOM	1	3	gat	4	35	46	151	1002	N	44	AGAAACTGATCTCGTGACTGGG	TGCATAACAGGCTCAGAAGCTA	166	potassium transporter 2-like	0	93.0%	3	P:metal ion transport; C:cell part; F:metal ion transmembrane transporter activity	-	No
isotig07178	isogroup04042	isotig07178a	1074	MONOM	1	3	ttc	4	877	888	3	872	N	45	ATTTGCATCGATCTTGAGACCT	TCTGGTTATGTTTTGGTGCTTG	298	serine threonine-protein kinase	0	90.0%	4	P:protein modification process; P:response to stress; F:protein kinase activity; F:adenyl ribonucleotide binding	-	No
isotig07320	isogroup04184	isotig07320a	1052	MONOM	1	3	atg	4	474	485	3	1019	Y	44	TTATGTTCCATCGCCTCTTCTT	GGGTTTAAAGCGTCAACTCATC	205	zinc ion transmembrane transporter	0	92.6%	5	F:oxidoreductase activity, acting on the CH-CH group of donors, NAD or NADP as acceptor; P:metabolic process; F:ion transmembrane transporter activity; C:intrinsic to membrane; P:ion transport	EC:1.3.1.0	No
isotig07350	isogroup04214	isotig07350a	1047	MONOM	1	2	tg	5	972	981	42	896	N	48	ATCATTGGATATTCTGGGTTGG	CACACAAAGGAAGAGGTCATCA	216	uncharacterized protein loc100793242	0	94.6%	2	P:transport; C:intrinsic to membrane	-	No
isotig07473	isogroup04337	isotig07473a	1023	MONOM	1	4	caag	3	481	492	3	593	Y	41	AGAATCCCTCCAAGAGAAATCC	CAGTGTCAGGAATACGAGCAAC	289	potassium transporter 4-like	0	90.7%	4	P:metal ion transport; C:cell part; P:response to stimulus; F:metal ion transmembrane transporter activity	-	No
isotig07643	isogroup04507	isotig07643a	994	MONOM	1	3	tct	4	158	169	3	866	Y	44	TCGTCGATCATGACAGAAAATC	TTGCAAGTATCTTGCTGGTTGT	238	calcium-transporting atpase plasma membrane-type-like	0	88.7%	12	P:response to inorganic substance; C:intrinsic to membrane; C:intracellular membrane-bounded organelle; F:transition metal ion binding; P:purine ribonucleoside triphosphate biosynthetic process; F:metal ion transmembrane transporter activity; F:cation-transporting ATPase activity; F:protein binding; C:organelle membrane; P:divalent metal ion transport; F:adenyl ribonucleotide binding; F:hydro-lya…	EC:4.2.1.0	No
isotig07768	isogroup04632	isotig07768a	971	MONOM	1	4	cttt	3	248	259	329	742	N	50	GTCATCTCTCGCATCCTCTTCT	ATTAGCGTTCTGGCTCTTCTTG	170	senescence-associated protein	0	75.8%	0	-		No
isotig07982	isogroup04846	isotig07982a	939	MONOM	1	4	caac	3	282	293	414	860	N	43	GGGACGGAACAAACAAGAATAC	GTGATGGGCAGATCAACTATGA	241	calmodulin	0	97.8%	7	F:metal ion binding; F:oxidoreductase activity, acting on the CH-CH group of donors, NAD or NADP as acceptor; P:second-messenger-mediated signaling; P:metabolic process; P:photomorphogenesis; F:methyltransferase activity; P:detection of chemical stimulus	EC:1.3.1.0; EC:2.1.1.0	No
isotig07993	isogroup04857	isotig07993a	932	MONOM	1	3	atg	4	838	849	180	932	Y	45	GCAGTCGTCATCTACTTCCACA	CATCGTCCTCCTCAAGATCACT	164	bsd domain containing protein	0	73.5%	2	P:biological_process; C:cellular_component		No
isotig08013	isogroup04877	isotig08013a	933	MONOM	1	2	ct	6	878	889	3	743	N	47	CTAGAAGCCGTAGATGGTGGAC	TAACTTTTCATCCTGACCGAAG	246	cbs octicosapeptide phox bemp1 domain-containing protein	0	79.2%	1	C:intracellular membrane-bounded organelle	-	No
isotig08217	isogroup05081	isotig08217a	907	MONOM	1	3	gga	4	679	690	314	820	Y	54	AGTTAAATCCGAAGCTGTTTGG	ACTATTTGCTCTGTCGCAATGA	200	heat stress transcription factor b-2a-like	0	66.1%	9	P:regulation of transcription, DNA-dependent; P:response to stress; F:sequence-specific DNA binding; C:nucleus; F:transcription factor activity; F:DNA binding; P:regulation of phosphoprotein phosphatase activity; F:phosphoprotein phosphatase inhibitor activity; P:regulation of signal transduction		No
isotig08760	isogroup05624	isotig08760a	837	MONOM	1	4	aaat	3	278	289	315	800	N	44	TCCGCGTACGTAATACTTTGTG	GTTCTTACCCGTAACAATGGGA	292	pollen-specific protein c13	0	77.0%	1	C:extracellular region part	-	No
isotig08991	isogroup05855	isotig08991a	810	MONOM	1	3	gaa	4	105	116	100	810	Y	42	GCTACCCTGAGACATCACAATG	GCAACTGCTGAAATTTCTCCTT	260	chaperone protein dnaj 6-like	0	87.5%	5	P:response to stimulus; P:protein modification process; F:protein binding; F:protein kinase activity; F:adenyl ribonucleotide binding	-	No
isotig10583	isogroup07447	isotig10583a	673	MONOM	1	3	gcg	4	311	322	55	426	Y	50	GTACGTTGAGAAGGCTGAGGAT	CTCACCTTCTGGCTTTGACTCT	103	low-temperature inducible	0	79.8%	0	-		No
isotig10988	isogroup07852	isotig10988a	648	MONOM	1	3	cct	4	554	565	178	648	Y	53	ACCAAGCAGTGGGCTAACAC	GATGAACCTCGTCTTTCCCTAA	232	f-box protein gid2-like	0	74.3%	0	-		No
isotig12048	isogroup08912	isotig12048a	580	MONOM	1	3	cgg	4	310	321	2	466	Y	48	CAAGTCCCTATGAATAACCCCA	AGAGTTCCAGCATTGTGAGCTT	206	calcium-dependent protein kinase 13	0	98.8%	4	F:metal ion binding; P:protein modification process; F:protein serine/threonine kinase activity; F:adenyl ribonucleotide binding	EC:2.7.11.0	No
isotig13583	isogroup10447	isotig13583a	511	MONOM	1	4	ataa	3	195	206	408	485	N	41	CCTTCAACTCTGCGCTTTTTAT	GACACAGGGAGAGATCAGGAAG	268	peroxidase 3	0	90.2%	5	P:metabolic process; P:response to stress; F:iron ion binding; F:catalytic activity; F:antioxidant activity	-	No
isotig14132	isogroup10996	isotig14132a	496	MONOM	1	3	tct	4	156	167	2	439	Y	45	ATCTTCCATCTTCTTCCCTTCC	TCGACGAGTTCTGTCTGTTGAT	215	calmodulin-like protein 5-like	0	75.9%	2	F:metal ion binding; F:oxidoreductase activity	-	No
isotig14377	isogroup11241	isotig14377a	487	MONOM	1	4	aaga	3	95	106	1	174	Y	43	AAGATCCAGATGACGACCTGAT	CTGAAAATCTTGAAAGGATCGG	282	probable inactive leucine-rich repeat receptor-like protein kinase at1g66830-like	0	95.4%	4	P:protein modification process; F:protein kinase activity; C:intrinsic to membrane; F:adenyl ribonucleotide binding	-	No
isotig00926	isogroup00108	isotig00926b	11573	IS(2)	3	4	aata	3	1734	1745	6657	7835	N	31	CCATAGAACATCTGGCGTAACA	TTTCTTGGCAGGAACGAGTTAT	291	nadh-plastoquinone oxidoreductase subunit 4	0.0	94.0%	5	C:intrinsic to membrane; C:chloroplast thylakoid; F:cofactor binding; F:NADH dehydrogenase (quinone) activity; P:respiratory electron transport chain	EC:1.6.99.5	yes
isotig00213	isogroup00013	isotig00213a	2312	IS(2)	1	2	at	6	1473	1484	1876	2259	N	49	TAAGTACACAGTGCCCCACAAC	CGAAATGACAGCATCGAAGATA	172	nadh dehydrogenase subunit 7	0	88.2%	6	F:cofactor binding; C:NADH dehydrogenase complex; P:energy derivation by oxidation of organic compounds; F:NADH dehydrogenase (quinone) activity; F:nucleotide binding; C:mitochondrial respiratory chain	EC:1.6.99.5	No
isotig01045	isogroup00129	isotig01045a	1383	IS(2)	1	3	cca	4	417	428	247	747	Y	44	GTGTCTGATCCAACCCCTATGT	CACCCAGCACGGTTAAAGTTAT	247	per1-like family protein	0	89.5%	0	-		No
isotig02633	isogroup00656	isotig02633a	563	IS(2)	1	5	tttct	3	108	122	55	408	Y	33	TCCTTATGTTGTCCTGCATCTG	GGTTTCACTTGACCTTGTGTGA	134	---NA---			0	-		No
isotig03016	isogroup00848	isotig03016a	1537	IS(2)	2	6	tcgtca	3	999	1016	278	1231	Y	44	TTCCTCTACATAGCTCGGCTTC	CTCAGTCAAAGGAACCTGAACC	182	uncharacterized protein	0	78.1%	2	P:biological_process; C:cellular_component		No
isotig03271	isogroup00976	isotig03271b	1182	IS(2)	2	2	ta	5	144	153	254	1120	N	42	CCCTGGTACAGGGACAATCTAT	TAAGTCAGATGTGGCTGGAGAA	274	biotin carboxyl carrier protein of acetyl- carboxylase	0	77.5%	0	-		No
isotig03323	isogroup01002	isotig03323b	1209	IS(2)	2	3	ccg	5	176	190	49	867	Y	42	CAAAGACACGGAGGATACACAA	GTTTTGACCCCTTTTCCATACA	290	vacuolar protein sorting-associated protein 41 homolog	0	86.4%	2	P:protein transport; F:transition metal ion binding	-	No
isotig04059	isogroup01370	isotig04059a	539	IS(2)	1	5	aaaat	3	434	448	297	467	Y	39	TTCGTTTTCAAACCTCACACAC	GGTTCTTGTGTAGGAATTTGGC	100	---NA---			0	-		No
isotig04239	isogroup01460	isotig04239a	489	IS(2)	1	4	ttta	3	295	306	383	478	N	40	TTTACCGACCGTTTCCTCTTTA	TGAAAGCACCAAGATTGTTACG	235	---NA---			0	-		No
isotig04887	isogroup01785	isotig04887a	477	IS(2)	1	6	ctcaag	4	170	193	63	476	Y	47	TTTAATTCAAGGGAACCACTGC	CCCAAAAGTTGTAAACTGAGCC	267	crt homolog 1-like	0	81.8%	2	P:transport; C:intrinsic to membrane	-	No
isotig05177	isogroup02041	isotig05177a	2339	IS(2)	1	3	aga	5	2277	2291	132	1637	N	44	AAATCAGGTGGGAAACAGAGAA	TGGATAATATCATCATCGTCGG	235	protein sodium-and lithium-tolerant 1	0.0	88.5%	1	P:hyperosmotic response	-	No
isotig05182	isogroup02046	isotig05182a	2332	IS(2)	1	2	ga	5	1156	1165	37	2181	Y	50	CAGAAGCCTAAACAAGATCGCT	CAAGCCATTGTTGTAGAAGTCG	288	phenylalanine ammonia lyase	0.0	94.6%	3	F:carbon-nitrogen lyase activity; P:L-phenylalanine metabolic process; C:intracellular part	-	No
isotig05510	isogroup02374	isotig05510a	1792	IS(2)	1	2	at	8	186	201	245	1732	N	43	GGACCAAACTCTTCTGCAATTT	CAAGGCATTACCAACAGCATAA	199	nadp-dependent glyceraldehyde-3-phosphate dehydrogenase	0.0	97.6%	3	C:intracellular part; P:metabolic process; F:glyceraldehyde-3-phosphate dehydrogenase activity	-	No
isotig05593	isogroup02457	isotig05593b	1716	IS(2)	2	6	tcctgc	4	575	598	377	1663	Y	43	GGCTGAGCTTCCAGTACTTGTT	AAGAGCTTAATTCAAGCGATGC	263	e3 ubiquitin-protein ligase synoviolin	0.0	84.1%	1	F:transition metal ion binding	-	No
isotig05599	isogroup02463	isotig05599a	1723	IS(2)	1	3	ggt	4	1081	1092	469	1578	Y	42	CTGGTGCAGTAGTTCTCCAGTG	ACTCATGTTGTGGCATTTTGTC	237	histone deacetylase	0.0	91.9%	2	P:protein amino acid deacetylation; F:hydrolase activity, acting on carbon-nitrogen (but not peptide) bonds, in linear amides	EC:3.5.1.0	No
isotig05805	isogroup02669	isotig05805a	1581	IS(2)	1	2	ac	7	1466	1479	321	1280	N	43	AAGCGAACTCCAAGAGAATCAC	GCCCCTGCTATTCTACATTCTG	101	serine threonine protein	0	96.3%	2	F:cation binding; F:phosphatase activity	EC:3.1.3.0	No
isotig06335	isogroup03199	isotig06335a	1323	IS(2)	1	3	tga	4	972	983	58	1323	Y	44	TGGGCCAGATGATATGTTAGTG	AGCAAGGGACAAATATCCTTCA	292	26s proteasome non-atpase regulatory subunit	0.0	92.6%	7	F:small conjugating protein binding; P:modification-dependent protein catabolic process; P:regulation of catabolic process; C:proteasome regulatory particle; C:intracellular membrane-bounded organelle; P:regulation of cellular process; C:membrane	-	No
isotig06421	isogroup03285	isotig06421a	1292	IS(2)	1	4	cctc	3	136	147	107	1276	Y	45	AACCCATCTCTCTCATCTGCAT	ATGAGGTTGAAAGGGGTCTACA	258	serine threonine-protein phosphatase 7	0.0	85.7%	6	F:phosphoprotein phosphatase activity; F:guanyl ribonucleotide binding; P:response to stress; C:intracellular membrane-bounded organelle; F:nucleoside-triphosphatase activity; P:intracellular receptor mediated signaling pathway	EC:3.1.3.16; EC:3.6.1.15	No
isotig06506	isogroup03370	isotig06506a	1262	IS(2)	2	3	tcc	4	117	128	2	1063	Y	48	ACTTCCTCCTCTGCCTTCTTCT	TTCCCAAGAATTGAGGAACTGT	236	mitochondrial chaperone bcs1	0	84.8%	2	F:pyrophosphatase activity; F:adenyl ribonucleotide binding	-	No
isotig07025	isogroup03889	isotig07025a	1116	IS(2)	1	2	tc	11	96	117	167	1096	N	44	CGCAGATCACATCAAGAACATT	ATCCTGTTCTTGTCCTCCAAAA	176	molybdopterin cofactor	0	82.0%	4	F:transition metal ion binding; F:catalytic activity; F:cofactor binding; C:plastid	-	No
isotig07038	isogroup03902	isotig07038a	1105	IS(2)	2	2	tc	5	58	67	173	1105	N	43	GCCGTCTTCTTCTTCACAATCT	TGTCTTTGTCGCAAAAGTGAGT	130	arginyl-trna synthetase	0	88.0%	5	C:plastid; F:aminoacyl-tRNA ligase activity; P:tRNA aminoacylation for protein translation; P:reproductive developmental process; F:adenyl ribonucleotide binding	-	No
isotig07584	isogroup04448	isotig07584a	1005	IS(2)	1	5	ctttt	3	334	348	375	875	N	44	TCCAAAATCTCCTCTGCTCTTC	TTCTGCTGTGGCATAAAATCAC	136	uncharacterized protein loc100499691	0	75.7%	0	-		No
isotig07852	isogroup04716	isotig07852a	959	IS(2)	1	3	tca	4	440	451	145	483	Y	43	TAGCGGTATGACCACCTTTCTT	TCTGATGAAGATGGTGAGGATG	229	histone deacetylase hdt1-like	0	76.1%	4	F:metal ion binding; P:gene expression; P:cellular process; C:nucleus	-	No
isotig08281	isogroup05145	isotig08281a	897	IS(2)	2	3	gaa	4	246	257	55	474	Y	45	AGAAGTAGGAGAAGATGGCGTG	GAAGTAGGAGGAGGAGGAGGAG	177	---NA---			0	-		No
isotig08437	isogroup05301	isotig08437a	873	IS(2)	2	4	atac	5	74	93	420	677	N	42	GCCCCGTGAAAGAAAAGAAT	AGGAAAAGTGGAAGTGGTCTCA	262	acyl acp-thioesterase	0	91.7%	0	-		No
isotig08451	isogroup05315	isotig08451a	871	IS(2)	1	6	atcatg	3	334	351	283	756	Y	44	GCCCCTTTAGATTTGGAAAGTT	GCTAAAGTTTCATTGGGTGGAG	281	uncharacterized protein loc100789121	0	93.6%	0	-		No
isotig08621	isogroup05485	isotig08621a	851	IS(2)	1	2	tc	6	31	42	59	553	N	42	CATTTCATCATTTCTTCCTGGG	TTTGATGACAACGTAAGGATCG	149	arf gtpase	0	88.6%	0	-		No
isotig09468	isogroup06332	isotig09468a	766	IS(2)	1	2	ga	5	96	105	451	639	N	45	CACTTTGCCTTTGCCAGATATT	TTGCCTTGAAATCTGACTGCTA	177	uncharacterized protein	0	84.9%	1	C:chloroplast thylakoid	-	No
isotig09473	isogroup06337	isotig09473a	767	IS(2)	1	3	gca	4	161	172	1	756	Y	43	AGTTTCCTGTGTTGACGTTCCT	AAGGGTATTCATGGAGATCGTG	293	gc-rich sequence dna-binding factor 1-like	0	73.4%	6	C:intracellular membrane-bounded organelle; P:regulation of gene expression; P:DNA-dependent DNA replication; F:translation regulator activity; C:cytoplasmic part; P:transcription	-	No
isotig10443	isogroup07307	isotig10443a	681	IS(2)	1	6	aaaaat	3	167	184	383	565	N	37	AGTTCATTTTGGATGATGAGGG	CTTGCCTCAGCTTATCAAGGAT	182	---NA---			0	-		No
isotig11133	isogroup07997	isotig11133a	636	IS(2)	1	6	ttcttt	3	258	275	398	514	N	39	CAGCACAACCCAATATTTCTCA	TGTTACAGGGTTCACCTGTTTG	269	---NA---			0	-		No
isotig11796	isogroup08660	isotig11796a	595	IS(2)	1	5	gaaaa	3	60	74	222	518	N	40	TTGTGAACCTATTTTGTGACGG	AGAATATGAGCGGATCAAGGAA	283	sorting nexin-2-like	0	93.1%	4	C:cell part; P:cellular process; F:phospholipid binding; P:transport	-	No
isotig11858	isogroup08722	isotig11858a	590	IS(2)	1	6	tgattc	4	344	367	111	590	Y	45	GGCACTTACAAGGAGCTTAGGA	AATCGACCTCATGGAGAAGAAA	285	uncharacterized protein loc100812579	0	73.8%	2	C:cell part; F:transition metal ion binding	-	No
isotig12236	isogroup09100	isotig12236a	567	IS(2)	1	3	gga	6	213	230	18	566	Y	50	CCAAGTGTGTTAGAGACCCCAT	ATAGAGCAGAAGTTTCTTGGCG	235	trihelix transcription factor gt-2-like	0	74.5%	1	F:nucleic acid binding	-	No
isotig13057	isogroup09921	isotig13057a	528	IS(2)	1	3	ccg	8	292	315	3	476	Y	48	ATCACCTCCTGAACCAGGACTA	AGTTTATGGAGGGTAGGGGAAA	215	atp-dependent clp protease atp-binding subunit	0	71.2%	2	F:hydrolase activity; F:nucleotide binding	-	No
isotig13286	isogroup10150	isotig13286a	519	IS(2)	1	3	ctt	5	225	239	64	351	Y	42	CAGCAACATCTCAAGAACCAAG	TTTCTGGCTGAAGGAAGCTTAG	239	uncharacterized protein loc100814873	0	81.0%	0	-		No
isotig13326	isogroup10190	isotig13326a	510	IS(2)	1	2	ct	5	74	83	215	415	N	42	CTTGTTGGGTTACCTCAAATCC	TGTGAAGAACAGCTGAAGCATT	217	protein	0	84.0%	1	C:cell part	-	No
isotig13584	isogroup10448	isotig13584a	512	IS(2)	1	4	atta	3	171	182	226	510	N	37	TCCTGAGATAGAACCAGAAAGGA	AAGCCAATTCCTATTGTGGAGA	243	---NA---			0	-		No
isotig14250	isogroup11114	isotig14250a	493	IS(2)	1	3	gaa	5	289	303	148	231	N	39	GAAAAATGGAAGAGGTGCTCTG	CAAGCTATGGAAATGGTGTGAA	147	---NA---			0	-		No
isotig14497	isogroup11361	isotig14497a	481	IS(2)	1	5	ataaa	3	294	308	96	251	N	37	ATGCCTTTTCTGTCCACAATCT	ACCAAAATGGATCTGATTGGTC	253	---NA---			0	-		No
isotig15054	isogroup11918	isotig15054b	472	IS(2)	2	6	ccagtg	7	408	449	195	344	N	51	ATGAAGCCTGAGAAGAGGATTG	ACTGGGACTGGGACTGGAACT	278	---NA---			0	-		No
isotig15151	isogroup12015	isotig15151a	468	IS(2)	1	3	agc	4	302	313	11	379	Y	48	TCAAGAAAAATTCGAGCTAGGC	TCTCCTTCCTTGGTTCTGTCTC	232	thioredoxin-related protein	0	93.4%	1	F:transition metal ion binding	-	No
isotig15368	isogroup12232	isotig15368b	459	IS(2)	2	5	gcctg	4	355	374	210	434	Y	35	GGCTGAATATAAGGCCTGTCAC	TCTACCAACTTTGTGGATGGTG	151	---NA---			0	-		No
isotig00121	isogroup00009	isotig00121a	4671	IS	1	2	ta	5	4086	4095	2222	3640	N	38	AGGAAAGATATCCGCTATGGGT	AGCCAATTGGAAAGCAATAGTC	284	photosystem ii protein cp43	0.0	97.6%	0	-		yes
isotig00002	isogroup00002	isotig00002c	9420	IS	7	4	caaa	4	1342	1357	4352	5881	N	28	GTAATCCCGGACGTGAAGAATA	CTCTCTTTCCGTTTCCATCAAT	296	atp synthase cf1 alpha subunit	0.0	97.6%	7	F:hydrogen ion transmembrane transporter activity; P:ATP synthesis coupled proton transport; C:organelle inner membrane; F:cation-transporting ATPase activity; C:chloroplast thylakoid; F:adenyl ribonucleotide binding; C:proton-transporting two-sector ATPase complex, catalytic domain	-	yes
contig03552	contig03552	contig03552a	3134	IS	1	4	tgaa	3	2929	2940	990	2339	N	31	CCGGGCAACCCATTATACTTA	TGCAGTCATGGTAAAATCTTGG	296	maturase k	0.0	98.1%	4	P:tRNA metabolic process; F:nucleic acid binding; C:plastid; P:RNA processing	-	yes
isotig00198	isogroup00013	isotig00198a	4319	IS	1	3	ctt	4	3670	3681	361	4152	Y	45	ACTCCTTACCCTTCTCTGGAGC	TTACAGGCAGAGGAGGTTGAAT	218	splicing factor 3b subunit 1-like	0.0	92.1%	2	P:RNA processing; C:plastid	-	No
isotig00215	isogroup00014	isotig00215a	1563	IS	2	4	cttc	3	603	614	14	1171	Y	50	CACAAAATGAACCTCCACTTCA	CGCACAATACTTCTCCTCTCCT	213	burp domain-containing protein	0	81.3%	0	-		No
isotig00260	isogroup00018	isotig00260a	1028	IS	1	3	aag	5	859	873	42	827	N	51	CAGAGCTGAAGGTGAAGGAGAT	GGTGCACAAAACACAATATGCT	294	chlorophyll a b binding	0	95.2%	2	P:generation of precursor metabolites and energy; C:plastid	-	No
isotig00403	isogroup00030	isotig00403a	2649	IS	1	3	cac	6	305	322	243	2528	Y	45	TAACAAGGGTACATTGACACCG	TGAGTTTAGGTTTCCGGACAGT	167	cell division cycle protein 48 homolog	0.0	96.8%	2	F:adenyl ribonucleotide binding; F:ATPase activity, coupled	-	No
isotig01452	isogroup00223	isotig01452a	2800	IS	1	6	gctcct	3	2197	2214	1068	2579	Y	46	GTCTTCCTTGCAAAAACATTCC	TGTAAACCGTGCTGTTATGGAG	272	protein argonaute 1-like	0.0	89.7%	1	F:translation factor activity, nucleic acid binding	-	No
isotig02113	isogroup00413	isotig02113a	1269	IS	1	3	ggc	5	529	543	112	1032	Y	50	TTGGATGAAGAGTGTGAGGTTG	CTTTGACGTAGTCTGCACGAAC	286	uncharacterized protein loc100784254	0	67.8%	1	F:binding		No
isotig02445	isogroup00555	isotig02445a	1029	IS	1	6	atcaac	3	105	122	227	535	N	47	TCAATATGCACAGGACAAGCAT	CTGAGTGGAGGGAAATGTAAGG	175	uncharacterized protein loc100777524	0	52.5%	4	F:ATP binding; P:regulation of transcription; F:hydrolase activity, acting on acid anhydrides, in phosphorus-containing anhydrides; C:nucleus		No
isotig02622	isogroup00651	isotig02622a	3027	IS	1	2	ag	5	1471	1480	240	2624	Y	45	TTATGCAAAGGGTGGAAAGACT	AGCTACATCAGTGGCAACAAGA	190	dead-box atp-dependent rna helicase chloroplastic-like	0.0	81.1%	5	F:transition metal ion binding; F:nucleic acid binding; C:intracellular membrane-bounded organelle; F:ATPase activity, coupled; F:adenyl ribonucleotide binding	-	No
isotig03157	isogroup00919	isotig03157a	1276	IS	3	2	at	5	136	145	443	1096	N	46	TGATAACTGGTAAAAAGCCCGT	CCTGTGGGTAGTGGTTTCTAGC	217	uncharacterized protein loc100797900	0	91.4%	0	-		No
isotig03191	isogroup00936	isotig03191a	1231	IS	1	4	tttc	3	804	815	412	627	N	42	TCTGCTCTAATTTTCTCCAGCC	CTTTGCTCTGCCCTATCCTCTA	239	uncharacterized protein loc100776119	0	46.8%	0	-		No
isotig03208	isogroup00944	isotig03208a	476	IS	1	2	ag	5	204	213	66	284	Y	48	TCGCTCTCAAGTCTCAATCTCA	CAATGCAATTCCTTGGTCCTAT	182	unknown [Lotus japonicus]	7070	76.0%	0	-		No
isotig03467	isogroup01074	isotig03467a	1567	IS	1	6	ggtggc	4	769	792	124	993	Y	47	ACACAAGCAGTTGGTTGAATTG	AATTCTCAGCCTCATTAGCAGC	143	zinc finger (b-box type) family protein	0	63.5%	1	P:regulation of gene expression	-	No
isotig03563	isogroup01122	isotig03563a	1361	IS	1	3	taa	4	130	141	175	1299	N	53	GAGTATAGGCGGCAGGTAACAC	TTCCTCCCTCAATTAATCTCCC	102	zinc finger	0	91.1%	2	F:hydrolase activity; P:primary metabolic process	-	No
isotig03660	isogroup01171	isotig03660a	929	IS	1	6	tcggct	3	508	525	159	803	Y	47	CTCCTTCGAGGACTAAGACTGC	TTATAGGAAGAGGAGTCGCAGC	225	splicing arginine serine-rich	0	95.8%	1	F:binding	-	No
isotig03808	isogroup01245	isotig03808a	832	IS	1	3	cag	6	374	391	150	809	Y	45	ATCAAGCTTTCGATCTTTCTGC	TTACAATGCCTCCAACAATGAG	256	40s ribosomal protein	0	93.6%	3	P:gene expression; C:ribonucleoprotein complex; F:structural molecule activity	-	No
isotig04493	isogroup01588	isotig04493a	551	IS	1	3	ttc	5	250	264	271	504	N	47	AATTAGTCGTGCCATAACCACC	CAGACATGAGCTACACCGAGAC	291	unknown [Medicago truncatula]	1220	55.5%	0	-		No
isotig04963	isogroup01829	isotig04963a	722	IS	1	2	ag	5	483	492	210	686	Y	45	CCCTTACAACTAGTCTGCCACC	CTTCCCTCACATTCCTTACTGG	222	50s ribosomal protein chloroplast	0	83.8%	5	F:RNA binding; P:gene expression; C:ribonucleoprotein complex; C:plastid; F:structural molecule activity	-	No
isotig04994	isogroup01858	isotig04994b	1130	IS	4	3	ccg	4	189	200	48	803	Y	55	AACATTAGCATTCCCAATCCTC	CCCGTTGTCAGTTTTCATTACA	216	trihelix transcription factor gt-2-like	0	69.6%	1	P:regulation of gene expression	-	No
isotig04994	isogroup01858	isotig04994a	1130	IS	4	6	gcacca	3	156	173	48	803	Y	55	AACATTAGCATTCCCAATCCTC	CCCGTTGTCAGTTTTCATTACA	216	trihelix transcription factor gt-2-like	0	69.6%	1	P:regulation of gene expression	-	No
isotig05048	isogroup01912	isotig05048a	3120	IS	1	2	ag	5	1491	1500	157	3093	Y	44	CAGACTTTTCATGTTCCCACTG	TCTAAACCCACTGCACTTGATG	184	chaperone protein chloroplastic-like	0.0	94.9%	4	P:response to stimulus; F:pyrophosphatase activity; P:macromolecule metabolic process; F:adenyl ribonucleotide binding	-	No
isotig05117	isogroup01981	isotig05117a	2579	IS	1	4	ttct	3	2232	2243	242	2194	N	45	TAGAGCTGCGATTCTGTGACAT	TCTTCCTGGGCTGTATTGTTTT	290	polyadenylate-binding protein 2-like	0.0	91.7%	1	F:nucleic acid binding	-	No
isotig05140	isogroup02004	isotig05140a	2482	IS	1	3	gcc	7	151	171	975	2216	N	45	CGATCATGAACGTGAACTCAAT	AAGCTCCCCCTTTTAATCTTTG	299	pumilio homolog 2-like	0.0	82.6%	1	F:nucleic acid binding	-	No
isotig05257	isogroup02121	isotig05257a	2138	IS	3	4	tcct	3	451	462	226	2010	Y	45	CACACCCATTTCTGTCTCGTTA	GTACGATAAGGAAGCCATGAGG	244	nodule-specific protein nlj70	0.0	77.5%	1	P:transport	-	No
isotig05284	isogroup02148	isotig05284a	2082	IS	1	5	aaata	3	160	174	265	2025	N	41	CTTTAAGCCTTGGGGAGAAAAC	ATCCAGTGGACAAGAAGCGTAT	251	transmembrane clptm1 family protein	0.0	90.0%	1	C:intrinsic to membrane	-	No
isotig05292	isogroup02156	isotig05292a	2056	IS	1	2	tc	5	328	337	159	1682	Y	41	CGAGTCCAACTTGCCTTACTCT	TATCGCTGATAATCGCATTGAG	215	rna polymerase sigma subunit 1	0.0	84.0%	6	F:RNA polymerase activity; P:transcription, DNA-dependent; F:nucleic acid binding; ; ; C:plastid	-	No
isotig05297	isogroup02161	isotig05297d	2054	IS	2	3	gga	4	1394	1405	102	1862	Y	46	AAGAGGAGGAGGAGGAAGAAGA	AACCCTTTTAGCAGCTGACTTG	281	splicing factor 3b subunit	0.0	89.2%	2	P:RNA processing; C:intracellular membrane-bounded organelle	-	No
isotig05297	isogroup02161	isotig05297c	2054	IS	2	3	gag	4	1374	1385	102	1862	Y	46	GAAGAGGAGGAGGAGGAAGAAG	AACCCTTTTAGCAGCTGACTTG	282	splicing factor 3b subunit	0.0	89.2%	2	P:RNA processing; C:intracellular membrane-bounded organelle	-	No
isotig05375	isogroup02239	isotig05375a	1935	IS	1	3	ttg	6	521	538	508	1905	Y	45	GATATTGTCCGTACCCTGCAAT	CGATACGCTCGAGTACATGAAG	284	cbl-interacting serine threonine-protein kinase 25-like	0	86.1%	4	P:protein modification process; F:protein kinase activity; P:signal transmission; F:adenyl ribonucleotide binding	-	No
isotig05379	isogroup02243	isotig05379a	1929	IS	1	3	tct	4	1213	1224	281	1396	Y	43	CATCATCCAGCTTTGATTCTGA	TTGTTGTTGTGTCTTGAAACCC	254	f-box protein at2g32560-like	0	75.9%	0	-		No
isotig05421	isogroup02285	isotig05421b	1870	IS	2	3	tga	4	469	480	5	1621	Y	45	CCCGTAATGAAGGGAAAATACA	CACCCTCATCAAAGTCATCAAA	211	uncharacterized protein	0	82.6%	1	C:plastid inner membrane	-	No
isotig05421	isogroup02285	isotig05421a	1870	IS	2	3	gga	4	404	415	5	1621	Y	45	CCCGTAATGAAGGGAAAATACA	CACCCTCATCAAAGTCATCAAA	211	uncharacterized protein	0	82.6%	1	C:plastid inner membrane	-	No
isotig05439	isogroup02303	isotig05439a	1852	IS	1	4	gtgg	3	624	635	403	1677	Y	38	TATCTGCTGTGCTTGTTTGCTT	TCAAGTTCAGGGATCTGTTCCT	164	transcription factor bhlh130-like	0	64.3%	3	P:regulation of transcription; F:transcription regulator activity; C:nucleus		No
isotig05537	isogroup02401	isotig05537a	1769	IS	2	2	ct	5	957	966	470	1399	Y	43	GATGCGGAGAGGAAGAGTAATG	TCTTGAACAGATTCTACGCCAA	254	interferon-induced guanylate-binding	0	82.7%	2	F:guanyl ribonucleotide binding; F:nucleoside-triphosphatase activity	EC:3.6.1.15	No
isotig05594	isogroup02458	isotig05594b	1726	IS	2	3	tcg	7	1304	1324	598	1719	Y	46	CAAGTTATTCTCCTCCTGCACC	GAGGGGAAAACAAAAGAGGAGT	294	u3 small nucleolar ribonucleoprotein protein	0	74.0%	4	F:binding; P:ribosome biogenesis; C:intracellular membrane-bounded organelle; C:macromolecular complex	-	No
isotig05655	isogroup02519	isotig05655a	1676	IS	1	6	tgcttg	3	274	291	726	1190	N	44	GTTTCCTCCGTCCATACAACAT	TGACTCATCGCTCATCAAGTTT	166	abc transporter	0	87.6%	3	F:sulfate transmembrane transporter activity; F:nucleoside-triphosphatase activity; F:adenyl ribonucleotide binding	EC:3.6.1.15	No
isotig06007	isogroup02871	isotig06007a	1462	IS	1	3	ggc	6	1202	1219	1	1434	Y	46	AAATCGTTGTCATCACTGGTTG	TGTCACCGAGAAGAATGAATTG	225	sec14 cytosolic factor family protein	0	81.4%	2	P:establishment of localization; C:membrane	-	No
isotig06055	isogroup02919	isotig06055a	1428	IS	1	3	tca	4	862	873	93	1214	Y	44	TTCCCTTAGCTTCTTGCTTACG	TGTCAACAGGATTGAGGTTGTC	269	s-ribonuclease binding protein sbp1	0	78.5%	1	F:transition metal ion binding	-	No
isotig06084	isogroup02948	isotig06084a	1424	IS	1	3	cac	5	967	981	20	1192	Y	51	TGAAGGAGAAGAACCTCAAAGC	CATTCCAATGAGAACAGATCCA	295	ap2 erf and b3 domain-containing transcription repressor tem1-like	0	73.2%	2	P:regulation of gene expression; P:transcription	-	No
isotig06360	isogroup03224	isotig06360a	1314	IS	1	3	ttc	8	936	959	330	1193	Y	41	CAAACCACAGCATGAAAACAGT	CTAAGCCAACCCTCATCTGAAC	204	uncharacterized protein loc100801597	0	63.4%	1	F:binding		No
isotig06426	isogroup03290	isotig06426a	1285	IS	1	2	gc	5	1142	1151	505	1077	N	47	GCCTGGGATTTGTTACGTAGTT	TCTGGGACTTCCATTTTCTGTT	257	uncharacterized protein loc100257948	0	65166666666666.6	0	-		No
isotig06530	isogroup03394	isotig06530a	1247	IS	1	3	aga	5	901	915	562	1029	Y	39	ATTTGGTGAAACTGTACCCCAC	TGGATTCAATTCAAGGACAGTG	218	chaperone protein dnaj chloroplast	0	81.1%	3	P:cellular protein metabolic process; P:response to stimulus; F:protein binding	-	No
isotig06805	isogroup03669	isotig06805a	1171	IS	1	3	agg	5	349	363	202	1134	Y	48	ACCATTAGACGTGGAGTCGTTT	AAACCCACTGATCTCGTTAGGA	186	uncharacterized protein loc100818117	0	76.8%	4	C:coated pit; F:binding; C:trans-Golgi network transport vesicle membrane; P:protein transport	-	No
isotig06829	isogroup03693	isotig06829a	1161	IS	1	3	tct	4	552	563	49	657	Y	44	CCTTCATCCCTGACTTTACAGG	GAGGAAAGCAAAGAAGAAGCAG	252	uncharacterized protein loc100786067 isoform 1	0	75.4%	0	-		No
isotig07137	isogroup04001	isotig07137a	1088	IS	3	3	ttc	7	121	141	169	960	N	43	TACAGGCACAAGTAACCACACC	AGGTTCCAGTGAAGGTTCAAGA	286	bidirectional sugar transporter sweet14-like	0	85.7%	1	C:intrinsic to membrane	-	No
isotig07161	isogroup04025	isotig07161a	1080	IS	1	3	ttc	5	92	106	233	1027	N	50	GATGAAACCACTATGGCACAGA	TTATGCCACTAACTTCGTCCCT	191	chlorophyll a b binding	0	95.7%	7	F:tetrapyrrole binding; C:photosystem; F:cation binding; P:protein modification process; C:intrinsic to membrane; C:chloroplast thylakoid; P:generation of precursor metabolites and energy	-	No
isotig07218	isogroup04082	isotig07218a	1069	IS	1	4	ctat	3	702	713	155	949	Y	45	GCTAGGTCCTGAAAGAGCAGAA	AAGAAATCTTCATCTGCCGTGT	225	protein cbby	0	91.0%	3	C:plastid envelope; F:catalytic activity; C:plastid stroma	-	No
isotig07435	isogroup04299	isotig07435b	1034	IS	2	3	cgg	4	931	942	212	889	N	46	ATTAAGTCAGTGTAAGCGGGGA	AATCTGAAGCCTCAAGATCTGC	290	gdsl esterase lipase	0	74.9%	2	P:lipid metabolic process; F:hydrolase activity, acting on ester bonds		No
isotig07435	isogroup04299	isotig07435a	1034	IS	2	3	cca	5	781	795	212	889	Y	46	ATTAAGTCAGTGTAAGCGGGGA	AATCTGAAGCCTCAAGATCTGC	290	gdsl esterase lipase	0	74.9%	2	P:lipid metabolic process; F:hydrolase activity, acting on ester bonds		No
isotig07569	isogroup04433	isotig07569a	1005	IS	2	6	cttgtt	3	95	112	159	998	N	52	CAGTGTTTCCCTAGAGGTGCTC	ACCTCTACAACCCCTTCAACAA	158	homeobox-leucine zipper protein hat22-like	0	79.9%	5	P:regulation of gene expression; P:transcription, DNA-dependent; F:DNA binding; ; C:intracellular membrane-bounded organelle	-	No
isotig07586	isogroup04450	isotig07586a	1004	IS	1	3	atc	6	151	168	170	985	N	48	ATCACAAATCTCCCAACTGTCC	TGTATCTGGATGTGGGTAGCAC	214	ser thr-rich protein t10 in dgcr region	0	71.5%	0	-		No
isotig07868	isogroup04732	isotig07868a	957	IS	1	3	cat	4	292	303	321	773	N	40	TTGTCCACAAAGCTTCACAAGT	GGCCGTAAGCATTTTCATAGAC	130	uncharacterized protein	0	78.8%	1	C:plastid	-	No
isotig08302	isogroup05166	isotig08302a	894	IS	1	2	tc	5	406	415	227	865	Y	42	CAGCAAGCTTTGGATTCTTCTT	TCTCAATGGTCGGTATCTGTTG	267	transmembrane protein	0	90.5%	1	C:cell part	-	No
isotig08536	isogroup05400	isotig08536a	862	IS	1	3	cat	4	175	186	207	806	N	50	CTAAATCCTTGGCACTGAGGAA	AGCGATTCTGTGGGTTTTGTAT	244	photosystem ii core complex proteins chloroplastic-like	0	67.0%	4	P:cellular metabolic process; F:transition metal ion binding; C:photosystem; C:intrinsic to membrane	-	No
isotig08879	isogroup05743	isotig08879a	824	IS	1	5	gaggc	3	571	585	162	671	Y	47	GGTTGACAAAACGTGCAAGATA	ATCGGGAGAACAATCTGGTAAA	140	uncharacterized protein	0	82.0%	5	F:transcription regulator activity; F:transition metal ion binding; F:nucleic acid binding; C:intracellular membrane-bounded organelle; P:positive regulation of macromolecule biosynthetic process	-	No
isotig09343	isogroup06207	isotig09343a	778	IS	1	2	ag	6	556	567	315	755	Y	47	TTCGGATCCTTTTTCTCTTCTG	AGTGATGGCTCACTCTCTGACA	294	uncharacterized protein loc100816211	0.47	63.0%	0	-		No
isotig10288	isogroup07152	isotig10288a	697	IS	2	6	tcgtgt	3	30	47	2	379	Y	53	GTGGTCATGGTGGTGATCGT	TTATGGAGACGAGTGAGGAGGT	134	conserved hypothetical protein [Ricinus communis]	0	50.0%	0	-		No
isotig10370	isogroup07234	isotig10370a	688	IS	1	2	ca	5	101	110	207	563	N	48	CGAAATTAATCCCTCATTCCAC	CAGATAGTGTGGAAGACCACCA	278	pathogenesis-related protein	0	88.2%	1	C:cell part	-	No
isotig10532	isogroup07396	isotig10532a	676	IS	1	3	tga	4	250	261	140	625	Y	44	AAGGAAGCAAGAATGACACCAT	CTCAATAATCCAGCCTTTGTCC	234	alpha-d- partial	0	82.3%	3	P:primary metabolic process; F:glucosidase activity; F:binding	-	No
isotig10581	isogroup07445	isotig10581a	672	IS	1	3	aag	4	171	182	344	499	N	43	CCCTTGAAGTGAGCCTTAGAAA	GGAAAGTACTGTCTCGGACCTG	150	---NA---			0	-		No
isotig10622	isogroup07486	isotig10622a	673	IS	1	3	gaa	5	325	339	114	491	Y	49	TGTTTCTTCTGTGTCGCTATGG	ATACTCCTTCCTCACCCTCACA	237	hva22-like protein e	0	75.2%	1	C:cell part	-	No
isotig10863	isogroup07727	isotig10863a	655	IS	1	3	tct	5	527	541	3	548	Y	46	AGGAGATGATCAACCAGAGGTC	CATTGATGAAGCTGGAGATGAG	201	uncharacterized protein at1g28695-like	0	82.5%	0	-		No
isotig10875	isogroup07739	isotig10875a	654	IS	1	3	gaa	4	78	89	333	653	N	40	TGCTGTTGAAGAAGAGGTCAAA	ATCTATCCCCTGCTTCTCTTCC	217	---NA---			0	-		No
isotig10883	isogroup07747	isotig10883a	655	IS	1	3	ctg	4	330	341	345	470	N	43	ATTTCAAGTATGCGTGTGTTGG	TCCTTGGTTGTAGTTGTGGTTG	225	uncharacterized protein	0	65.3%	2	P:biological_process; C:cellular_component		No
isotig11033	isogroup07897	isotig11033a	648	IS	1	3	cct	4	491	502	48	266	N	45	AATTAAGGGCCTTTACATGGCT	CTGAAAATTGATATGGCGGAAG	280	ubiquitin-like protein	0	98.6%	1	C:cellular_component		No
isotig11040	isogroup07904	isotig11040a	646	IS	1	5	aaata	3	194	208	256	630	N	45	ATAGCAGCAGACTTCTTCCCAA	GGTGCTTCCTACTACAATTGCC	189	rapid alkalinization factor	0	78.3%	0	-		No
isotig11055	isogroup07919	isotig11055a	644	IS	1	3	tgg	6	426	443	266	583	Y	46	GTGTTGCCATAGTTGTCAGCTC	CAGCAAAAATGTTGAACTCTCG	232	phloem specific protein	0	626666666666666	0	-		No
isotig11849	isogroup08713	isotig11849a	592	IS	1	4	cttc	3	234	245	185	322	Y	43	TATGATGTCAATTCTTCCACGC	TCAACGCATGGGTACCATATTA	220	peptidyl-prolyl cis-trans isomerase nima-interacting 4-like	0	97.0%	2	F:cis-trans isomerase activity; P:cellular protein metabolic process	-	No
isotig12456	isogroup09320	isotig12456a	556	IS	1	3	cac	4	381	392	3	503	Y	51	TACTTCATCTTCTGACGGACCA	GTGGGAGAGAGAAAATGGTGTC	190	60s ribosomal protein	0	97.5%	3	P:gene expression; C:ribonucleoprotein complex; F:structural molecule activity	-	No
isotig12782	isogroup09646	isotig12782a	542	IS	1	6	gtgccg	3	271	288	157	306	Y	53	AACATTATCGTGACCGTGGAG	ACTACAAATTGACCAGCCACCT	241	uncharacterized protein at5g65660-like	0.05	91.0%	0	-		No
isotig14301	isogroup11165	isotig14301b	493	IS	2	3	ttc	5	45	59	63	491	N	47	TACTCGCCTCCTTCTTGTTCTT	TCCAAGCCATTTCTTGAGGTAT	257	probable indole-3-acetic acid-amido synthetase -like	0	83.5%	0	-		No
isotig14301	isogroup11165	isotig14301a	493	IS	2	6	ttcttg	3	27	44	63	491	N	47	CTACTCGCCTCCTTCTTGTTCT	TCCAAGCCATTTCTTGAGGTAT	258	probable indole-3-acetic acid-amido synthetase -like	0	83.5%	0	-		No
isotig14903	isogroup11767	isotig14903a	478	IS	1	3	ctt	6	278	295	143	256	N	52	TCTTACATTTAGGACCGGAGGA	AAGAAGGAGAGGGACCTCAGAT	295	uncharacterized protein	0	59.4%	8	P:biological_process; C:cellular_component; P:lipid biosynthetic process; P:metabolic process; C:membrane; F:catalytic activity; F:transferase activity, transferring acyl groups other than amino-acyl groups; P:fatty acid biosynthetic process		No
isotig15440	isogroup12304	isotig15440a	458	IS	1	6	ctgttc	3	70	87	244	351	N	48	GTTGTAGTGGAAGGTGTTGTGC	CTGCATCATCTGGATGTGTTTT	133	glucan endo- -beta-glucosidase-like protein	0	88.3%	1	F:catalytic activity	-	No
isotig15691	isogroup12555	isotig15691a	363	IS	2	2	tc	22	279	322	1	237	N	45	GTTCCATTCTACGTGCCTTTTC	ACACACACACACACACACACG	259	---NA---			0	-		No
contig07928	contig07928	contig07928a	1086		1	4	atct	3	870	881	107	385	N	37	GACCGCAAAAATTGTACATGAG	ATCTCTCGCTCGCTTTGTTTT	264	cysteine proteinase	0	91.4%	2	P:protein metabolic process; F:endopeptidase activity	-	No
contig10710	contig10710	contig10710a	1325		1	3	ttc	6	1008	1025	218	1225	Y	44	GCATCCTCTTCAGCTGTAACCT	GAGTGGAACCTGCTTTTTATGG	208	protein iws1 homolog	0	89.9%	0	-		No
contig10719	contig10719	contig10719a	586		1	3	tcc	4	57	68	2	406	Y	47	TATTATCCCTCTCACCACCACC	GCCAAGAGATGCAAAGAGAAGT	283	trihelix transcription factor gt-2-like	0	75.9%	2	P:regulation of transcription; F:DNA binding		No
contig10720	contig10720	contig10720a	734		1	4	ggtt	3	242	253	37	732	Y	43	CTCTCTGGCTTGTTCTCCTGAT	CAGTAGGCCAAAGAGCAGATTT	100	uncharacterized protein loc100793610	0	84.4%	0	-		No
GR7D2IN01A02EV	GR7D2IN01A02EV	GR7D2IN01A02EVa	469		1	2	ct	11	5	26	46	447	N	50				uncharacterized protein loc100306716	0	75.1%	2	F:disulfide oxidoreductase activity; P:cellular homeostasis	-	No
GR7D2IN01A04M4	GR7D2IN01A04M4	GR7D2IN01A04M4b	454		2	2	at	5	295	304	47	112	N	29	GAGGTTTGGGTTCAAATCATCA	GACAGCAACATTCTTGAGTTGG	194	---NA---			0	-		No
GR7D2IN01A04M4	GR7D2IN01A04M4	GR7D2IN01A04M4a	454		2	2	ta	5	284	293	47	112	N	29	TTCGATGGTCCAAGAGAAGACT	GCTTTTGTTCTTGAGAGGAGGA	191	---NA---			0	-		No
GR7D2IN01A06NA	GR7D2IN01A06NA	GR7D2IN01A06NAa	382		1	2	at	7	284	297	76	372	Y	32	AACAGATACCGTGCCAAGTTTT	GAGACAACAAGAGCAAGAAGTTGA	106	---NA---			0	-		No
GR7D2IN01A0792	GR7D2IN01A0793	GR7D2IN01A0792a	387		1	2	ag	5	138	147	148	387	N	42	TTGATTGACCAAACACAAGAGG	AAAGGACCATACTTTTGAGCCA	272	---NA---			0	-		No
GR7D2IN01A0ALS	GR7D2IN01A0ALS	GR7D2IN01A0ALSa	522		1	4	aaga	3	491	502	3	134	N	34				---NA---			0	-		No
GR7D2IN01A0AUI	GR7D2IN01A0AUI	GR7D2IN01A0AUIa	225		1	3	gca	4	39	50	1	174	Y	48	TTGAGCAGCCTGATATTTTGTC	AAACTATGTCGGAAATTGCACC	124	beta-glucosidase, putative [Ricinus communis]	885	90.0%	3	P:primary metabolic process; F:glucosidase activity; F:ion binding	-	No
GR7D2IN01A0L04	GR7D2IN01A0L05	GR7D2IN01A0L04a	481		1	4	aaat	3	189	200	157	315	Y	30	ATTTTTCCCAGAGGACTCAACA	CGATTTATTTACCTCAGCCACC	262	---NA---			0	-		No
GR7D2IN01A0QPD	GR7D2IN01A0QPD	GR7D2IN01A0QPDa	218		1	2	tc	5	161	170	159	203	Y	46	TTCTTCGTTATCTTCTCGCTCC	TAAATGAACCGCTGATGCTATG	164	---NA---			0	-		No
GR7D2IN01A0W2J	GR7D2IN01A0W2J	GR7D2IN01A0W2Ja	410		1	4	atac	3	353	364	274	408	Y	30				---NA---			0	-		No
GR7D2IN01A0X7U	GR7D2IN01A0X7U	GR7D2IN01A0X7Ua	451		1	2	ta	5	3	12	79	183	N	37				---NA---			0	-		No
GR7D2IN01A0Y1D	GR7D2IN01A0Y1D	GR7D2IN01A0Y1Da	298		1	2	ga	9	267	284	3	128	N	40				---NA---			0	-		No
GR7D2IN01A16EX	GR7D2IN01A16EX	GR7D2IN01A16EXa	446		1	2	ta	5	88	97	22	357	Y	40	TCAAAGTGCAGCACCAAACTAC	GGATAATGGCTAATCACGAAGC	148	ethanolamine-phosphate cytidylyltransferase	0	87.0%	2	P:metabolic process; F:transferase activity, transferring phosphorus-containing groups	-	No
GR7D2IN01A17N4	GR7D2IN01A17N5	GR7D2IN01A17N4a	391		1	2	ag	6	329	340	261	389	Y	54	AGAAGGTTTATCCCAAACCGAT	CTAAACTCCTGCTCTGCCTCTG	296	---NA---			0	-		No
GR7D2IN01A19CT	GR7D2IN01A19CT	GR7D2IN01A19CTb	219		2	4	agct	4	194	209	12	128	N	54				Tar1p [Medicago truncatula]	0.22	97.0%	0	-		No
GR7D2IN01A19CT	GR7D2IN01A19CT	GR7D2IN01A19CTa	219		2	2	ct	8	142	157	12	128	N	54	AAAAGCTCGTAGTTGGACCTTG	CTAGCTGCTTCTCTTCTCCGAA	174	Tar1p [Medicago truncatula]	0.22	97.0%	0	-		No
GR7D2IN01A1NB2	GR7D2IN01A1NB3	GR7D2IN01A1NB2a	485		1	3	aga	4	193	204	1	429	Y	52	TTTGATGGACTCACGGTCATAC	CTAAATGCGTTCTTTTCGAAGC	182	u-box domain-containing protein 16	0	77.0%	5	C:protein complex; C:intracellular membrane-bounded organelle; P:response to carbohydrate stimulus; P:protein modification by small protein conjugation; F:small conjugating protein ligase activity	-	No
GR7D2IN01A1NTS	GR7D2IN01A1NTS	GR7D2IN01A1NTSa	349		1	2	at	9	167	184	268	321	N	30	CATCATTAGCCACCAGCAATTA	ACTAATATTCAGAGGCGCCAAG	182	---NA---			0	-		No
GR7D2IN01A1OP0	GR7D2IN01A1OP1	GR7D2IN01A1OP0a	237		1	2	ag	6	225	236	145	204	N	36				---NA---			0	-		No
GR7D2IN01A1SRJ	GR7D2IN01A1SRJ	GR7D2IN01A1SRJb	478		2	2	tc	8	148	163	172	399	N	38	ACTGACATTGGCTCCTAACACC	CTGATAAAATGAGTGAGCTGCG	238	n-alpha-acetyltransferase auxiliary subunit-like	0	85.0%	2	C:intracellular membrane-bounded organelle; F:catalytic activity	-	No
GR7D2IN01A1SRJ	GR7D2IN01A1SRJ	GR7D2IN01A1SRJa	478		2	4	attt	3	17	28	172	399	N	38				n-alpha-acetyltransferase auxiliary subunit-like	0	85.0%	2	C:intracellular membrane-bounded organelle; F:catalytic activity	-	No
GR7D2IN01A26WF	GR7D2IN01A26WF	GR7D2IN01A26WFb	487		2	2	tg	8	315	330	217	465	Y	30	GTTTGCTTTCTATCTGCCGTTC	TAGCCTTAAACGTGTCAGCAAA	181	---NA---			0	-		No
GR7D2IN01A26WF	GR7D2IN01A26WF	GR7D2IN01A26WFa	487		2	2	ta	5	125	134	217	465	N	30	ACTAAGATTGGGCTACTGGCAA	GAACGGCAGATAGAAAGCAAAC	222	---NA---			0	-		No
GR7D2IN01A2AP0	GR7D2IN01A2AP1	GR7D2IN01A2AP0a	490		1	3	gga	4	360	371	144	386	Y	42	GTTGCTCTTACAATGGGGAAAG	GTCCCCAACTTTTAGATCCCTC	142	phospholipid-transporting atpase 9-like	0	80.4%	7	C:intrinsic to membrane; F:ATPase activity, coupled to transmembrane movement of ions; F:metal ion binding; P:purine ribonucleoside triphosphate biosynthetic process; F:phospholipid transporter activity; P:lipid transport; F:adenyl ribonucleotide binding	-	No
GR7D2IN01A2B0L	GR7D2IN01A2B0L	GR7D2IN01A2B0La	483		1	2	ct	5	389	398	44	481	Y	45	GTGAGCGTATTTTGGGACTAGG	TGTACCGACATCAATGGTGATT	134	nadp-dependent malic enzyme-like	0	97.1%	5	F:malic enzyme activity; C:intracellular part; P:dicarboxylic acid metabolic process; F:nucleotide binding; F:cation binding	-	No
GR7D2IN01A2HEH	GR7D2IN01A2HEH	GR7D2IN01A2HEHa	529		1	4	tatg	4	235	250	173	337	Y	33	TCTGCTAAAAACCTTACCGGAG	TGAACACCTATTTTCTTGCGTG	298	---NA---			0	-		No
GR7D2IN01A2HGJ	GR7D2IN01A2HGJ	GR7D2IN01A2HGJa	413		1	4	aaat	3	195	206	179	337	Y	28	TGTCTTTTGTGGGACGTCTATG	GGTGAATCATGTTAGAGGTGCTT	298	---NA---			0	-		No
GR7D2IN01A2IT9	GR7D2IN01A2IT10	GR7D2IN01A2IT9a	487		1	3	aag	4	224	235	71	394	Y	48	GCTGGTACGGTTCTTCTAATGG	CTCTCATTCTGAACATCGCTTG	266	uncharacterized protein loc100306529	0	75.6%	0	-		No
GR7D2IN01A2LFS	GR7D2IN01A2LFS	GR7D2IN01A2LFSa	483		1	3	gaa	4	156	167	202	351	N	34	GTTGTCGAGAATGATCAAGAGG	TATTTTAGCTTCCGACTGAGCC	159	---NA---			0	-		No
GR7D2IN01A2LL9	GR7D2IN01A2LL10	GR7D2IN01A2LL9a	488		1	3	gga	4	343	354	132	362	Y	45	ACCAAGGCAGGTGATGTATTCT	TGAGGGTATAATGCCCAAAGAT	129	vacuolar-processing enzyme	0	87.5%	2	P:protein metabolic process; F:endopeptidase activity	-	No
GR7D2IN01A2QON	GR7D2IN01A2QON	GR7D2IN01A2QONa	464		1	2	gt	5	165	174	318	416	N	34	ACAGAGGCTTGATGTCCAGAAT	CCCAATCAAGATAACCACATGA	193	---NA---			0	-		No
GR7D2IN01A2YP8	GR7D2IN01A2YP9	GR7D2IN01A2YP8a	287		1	3	tga	4	136	147	5	250	Y	40	TCTTGAAAGAGCATGACAAGGA	CTGAAAATCAAGCTTCTTGGCT	134	---NA---			0	-		No
GR7D2IN01A306J	GR7D2IN01A306J	GR7D2IN01A306Ja	359		1	3	ttc	5	345	359	142	231	N	30				---NA---			0	-		No
GR7D2IN01A31X9	GR7D2IN01A31X10	GR7D2IN01A31X9a	415		1	3	att	6	152	169	106	300	Y	35	CATGGTAATGTCCCCTTGAAAT	ATATATTCCGGTTCGTCCCTTT	214	protein da1-related 1-like isoform 2	0.1	82.2%	0	-		No
GR7D2IN01A37LL	GR7D2IN01A37LL	GR7D2IN01A37LLa	457		1	2	at	6	377	388	209	448	Y	40	AGGATACCGATCAGTTGGAAGA	CGGAAGAACAAAACGGAATAAC	152	---NA---			0	-		No
GR7D2IN01A39JL	GR7D2IN01A39JL	GR7D2IN01A39JLa	474		1	2	tg	7	207	220	53	283	Y	34	CTTTGGGCTAAAGTTTGTTTGG	CGATGATTGCATCTCTGATGTT	250	---NA---			0	-		No
GR7D2IN01A3AXH	GR7D2IN01A3AXH	GR7D2IN01A3AXHa	529		1	3	ggt	4	270	281	190	387	Y	51	CCTAGACTGGTGGTTTTCGTTC	AGTTTGATTCTTCCTCTGCCGT	276	protein early flowering 4-like	0	89.1%	0	-		No
GR7D2IN01A3O5M	GR7D2IN01A3O5M	GR7D2IN01A3O5Ma	480		1	2	tg	5	350	359	3	239	N	46	TCTTCTGATGAGCCCTTCTTTC	GGAAGGAGAAGATTCAGAGCAA	209	uncharacterized protein loc100306261	293	65333333333333.3	0	-		No
GR7D2IN01A3RRW	GR7D2IN01A3RRW	GR7D2IN01A3RRWb	489		2	2	tg	5	323	332	33	167	N	35	TGTTGGACATCACAGTTCATCA	AAGATTACCCAACTGGACATGG	279	---NA---			0	-		No
GR7D2IN01A3RRW	GR7D2IN01A3RRW	GR7D2IN01A3RRWa	489		2	2	ac	8	236	251	33	167	N	35	TGTTGGACATCACAGTTCATCA	AAGATTACCCAACTGGACATGG	279	---NA---			0	-		No
GR7D2IN01A3WBX	GR7D2IN01A3WBX	GR7D2IN01A3WBXa	444		1	2	ta	5	404	413	166	372	N	42				uncharacterized protein loc100817225	335	68.0%	0	-		No
GR7D2IN01A419N	GR7D2IN01A419N	GR7D2IN01A419Na	449		1	5	ccaca	3	434	448	98	223	N	38				---NA---			0	-		No
GR7D2IN01A45BV	GR7D2IN01A45BV	GR7D2IN01A45BVb	411		2	3	tgc	5	204	218	58	411	Y	55	CGGGGTCAGTTTTCAACATTAT	AGTTAGCAAGGTGGAGACCAAA	239	transferring glycosyl	0	78.2%	5	C:protein complex; P:1,3-beta-glucan metabolic process; F:UDP-glucosyltransferase activity; C:membrane; P:gametophyte development	-	No
GR7D2IN01A45BV	GR7D2IN01A45BV	GR7D2IN01A45BVa	411		2	3	cct	4	112	123	58	411	Y	55	TCCTCACTTCTCTCACCATGAA	ATAATGTTGAAAACTGACCCCG	109	transferring glycosyl	0	78.2%	5	C:protein complex; P:1,3-beta-glucan metabolic process; F:UDP-glucosyltransferase activity; C:membrane; P:gametophyte development	-	No
GR7D2IN01A47WE	GR7D2IN01A47WE	GR7D2IN01A47WEa	540		1	5	accaa	4	22	41	267	440	N	30				---NA---			0	-		No
GR7D2IN01A48WR	GR7D2IN01A48WR	GR7D2IN01A48WRa	481		1	5	caata	3	162	176	274	402	N	41	AGCGAGCACCAAATAATGAGAT	AATCCTGTTGGATGTGATAGGC	196	---NA---			0	-		No
GR7D2IN01A4B8S	GR7D2IN01A4B8S	GR7D2IN01A4B8Sa	439		1	3	gaa	4	142	153	344	439	N	44	TGTTTGATCGCATAGTGATTCC	CCAAGCGCAAACTACTTTTCTT	256	af299140_1myb-related transcription factor phan1	387	94.0%	3	P:regulation of gene expression; F:nucleic acid binding; C:intracellular membrane-bounded organelle	-	No
GR7D2IN01A4BC6	GR7D2IN01A4BC7	GR7D2IN01A4BC6a	503		1	4	aaga	4	320	335	51	137	N	30	CATGCTTGCCATTGTAGAAAAG	ATTCCATGAAAGGGAGCCTATT	286	---NA---			0	-		No
GR7D2IN01A4BPU	GR7D2IN01A4BPU	GR7D2IN01A4BPUa	481		1	3	gaa	4	310	321	262	402	Y	34	GGAACAGTCATCATTCACCAGA	CGTACAGCTGCATGGTTCTTAG	284	---NA---			0	-		No
GR7D2IN01A4FN9	GR7D2IN01A4FN10	GR7D2IN01A4FN9a	474		1	3	taa	4	263	274	246	359	Y	35	TCATGGCTGAATACCTGTATCG	GTTCGCTAGCTCGAAGAGTGTT	211	---NA---			0	-		No
GR7D2IN01A4G23	GR7D2IN01A4G24	GR7D2IN01A4G23a	508		1	3	aat	4	373	384	275	460	Y	38	AAACATCAACAAACGTGAGCAG	CATGTGATCATCGTTCTCCACT	238	---NA---			0	-		No
GR7D2IN01A4KY5	GR7D2IN01A4KY6	GR7D2IN01A4KY5a	506		1	2	ac	5	44	53	133	489	N	43	GTACTGCATTTCATGTTGGGAA	GAAGAAGCTGGGCTAACATTTG	210	ctp synthase	0	88.9%	3	F:ligase activity, forming carbon-nitrogen bonds; C:cell part; P:pyrimidine nucleotide metabolic process	-	No
GR7D2IN01A4P69	GR7D2IN01A4P69	GR7D2IN01A4P69a	517		1	4	aatt	3	125	136	265	387	N	33	TTCGAAGGTTGCAATCATACTG	TTTCCAAAGTTAGAGAAGCCCA	162	---NA---			0	-		No
GR7D2IN01A4P70	GR7D2IN01A4P70	GR7D2IN01A4P70a	255		1	4	ttta	3	174	185	27	131	N	36	TCTCTCAGCAGCCTAACAATGA	CCACTTCCGTTCTGTTGTATCA	133	---NA---			0	-		No
GR7D2IN01A4PFI	GR7D2IN01A4PFI	GR7D2IN01A4PFIa	467		1	3	agg	6	398	415	2	193	N	43	TCTGGTTGCTATCCCGATTAGT	CCACTGGTATACTCAACCCCAT	126	---NA---			0	-		No
GR7D2IN01A51VI	GR7D2IN01A51VI	GR7D2IN01A51VIa	478		1	3	tgt	4	301	312	36	476	Y	41	GTTCTTACTGGCCATCTGGTTC	TGATCTCAACTTTGGAACCCTT	114	brassinosteroid insensitive 1-associated receptor kinase 1	0.81	51.6%	2	F:binding; F:transferase activity	-	No
GR7D2IN01A54BK	GR7D2IN01A54BK	GR7D2IN01A54BKb	510		2	4	tatg	3	469	480	427	495	Y	36				---NA---			0	-		No
GR7D2IN01A54BK	GR7D2IN01A54BK	GR7D2IN01A54BKa	510		2	2	tg	6	457	468	427	495	Y	36				---NA---			0	-		No
GR7D2IN01A5GJ4	GR7D2IN01A5GJ4	GR7D2IN01A5GJ4b	382		2	2	ga	5	365	374	3	257	N	51				elongation of fatty acids protein	0	673.75	2	C:integral to membrane; P:biological_process		No
GR7D2IN01A5GJ4	GR7D2IN01A5GJ4	GR7D2IN01A5GJ4a	382		2	2	ga	5	159	168	3	257	Y	51	GTTTGAGGATGACCTGAGGAAC	GAAGCAACCTTCCATTGAGAAC	154	elongation of fatty acids protein	0	673.75	2	C:integral to membrane; P:biological_process		No
GR7D2IN01A5H91	GR7D2IN01A5H92	GR7D2IN01A5H91a	502		1	3	gaa	4	96	107	91	480	Y	42	AGAAAGGGAGCAGAAGTCACAG	AGCCTGAACAAGTTGAACACAA	163	dna-directed rna polymerase chloroplastic-like	0	81.0%	4	F:RNA polymerase activity; F:nucleic acid binding; P:gene expression; C:plastid	-	No
GR7D2IN01A5IB4	GR7D2IN01A5IB5	GR7D2IN01A5IB4a	400		1	3	atc	4	366	377	227	376	N	42	GCTATAATCCCTTGCGTTTTTG	GGTTCGTAAAAAGGGACAGTTT	149	---NA---			0	-		No
GR7D2IN01A5TH1	GR7D2IN01A5TH2	GR7D2IN01A5TH1a	322		1	2	at	13	247	272	114	275	Y	38				---NA---			0	-		No
GR7D2IN01A5W05	GR7D2IN01A5W06	GR7D2IN01A5W05a	467		1	2	at	5	119	128	34	165	Y	32	CACCTTCATTCTCAATCTGCTT	GGAGGTCCAAATTCTACCTGTG	183	---NA---			0	-		No
GR7D2IN01A64UA	GR7D2IN01A64UA	GR7D2IN01A64UAb	455		2	3	ctt	4	254	265	73	405	Y	44	AATTGGAGGCCTACTTGTTGAA	GTTCCAGCAACTTCCCATTAAG	246	---NA---			0	-		No
GR7D2IN01A64UA	GR7D2IN01A64UA	GR7D2IN01A64UAa	455		2	3	agg	4	137	148	73	405	Y	44	TTCGAAGCTGCCTTAAAAGAAC	CTATGGAGAAGGAGGATTGTGG	182	---NA---			0	-		No
GR7D2IN01A6B8Q	GR7D2IN01A6B8Q	GR7D2IN01A6B8Qa	475		1	4	cctc	3	3	14	146	475	N	44				---NA---			0	-		No
GR7D2IN01A6FQ7	GR7D2IN01A6FQ7	GR7D2IN01A6FQ7d	425		4	2	at	8	365	380	180	290	N	30	TGAGAGACAAAGTGGATTGAGG	TGTGATTAGTTTCCTTACGGAGC	131	---NA---			0	-		No
GR7D2IN01A6FQ7	GR7D2IN01A6FQ7	GR7D2IN01A6FQ7c	425		4	4	tata	4	364	379	180	290	N	30	TGAGAGACAAAGTGGATTGAGG	TGTGATTAGTTTCCTTACGGAGC	131	---NA---			0	-		No
GR7D2IN01A6FQ7	GR7D2IN01A6FQ7	GR7D2IN01A6FQ7b	425		4	2	gt	5	355	364	180	290	N	30	TGAGAGACAAAGTGGATTGAGG	TGTGATTAGTTTCCTTACGGAGC	131	---NA---			0	-		No
GR7D2IN01A6FQ7	GR7D2IN01A6FQ7	GR7D2IN01A6FQ7a	425		4	2	at	5	84	93	180	290	N	30	GGTTCAAAACCACTTTACAGGC	CCTCAATCCACTTTGTCTCTCA	262	---NA---			0	-		No
GR7D2IN01A6JMF	GR7D2IN01A6JMF	GR7D2IN01A6JMFa	508		1	5	aggct	3	168	182	179	475	N	44	GTCTTGGAAGAAGGAAAAAGCA	AGAAGTTGGGCCAGTACTTGAA	139	ethylene-responsive transcription factor erf003-like	0	612857142857142	6	P:regulation of transcription, DNA-dependent; P:transcription; P:regulation of transcription; C:nucleus; F:transcription factor activity; F:DNA binding		No
GR7D2IN01A6L4Q	GR7D2IN01A6L4Q	GR7D2IN01A6L4Qa	339		1	6	atacga	4	242	265	154	282	Y	37	CACAGTGGACAAATTCCGTAAA	ACTCCCCCTTCAAATTAATGCT	125	---NA---			0	-		No
GR7D2IN01A6NO3	GR7D2IN01A6NO4	GR7D2IN01A6NO3a	409		1	3	cat	4	102	113	1	213	Y	38	CCAGTTCATCATTGGTCTTTGA	CCATGACAATTGATATCCCTGA	204	curved dna-binding protein	0	79.7%	2	F:protein binding; P:cellular protein metabolic process	-	No
GR7D2IN01A6P6X	GR7D2IN01A6P6X	GR7D2IN01A6P6Xa	560		1	2	gt	5	289	298	135	272	N	37	CACGTAAGTTGCTGTTGTTGGT	TTATGATGGGGAGTTTGATTCC	244	---NA---			0	-		No
GR7D2IN01A6SH5	GR7D2IN01A6SH5	GR7D2IN01A6SH5e	398		5	2	ta	5	314	323	249	377	Y	25	TCCTTATGCTTGTTAGGCTACTCT	CAAACCGAGTTAAAAGCCTAGTTG	126	---NA---			0	-		No
GR7D2IN01A6SH5	GR7D2IN01A6SH5	GR7D2IN01A6SH5d	398		5	2	at	6	301	312	249	377	Y	25	TCCTTATGCTTGTTAGGCTACTCT	CAAACCGAGTTAAAAGCCTAGTTG	126	---NA---			0	-		No
GR7D2IN01A6SH5	GR7D2IN01A6SH5	GR7D2IN01A6SH5c	398		5	4	atac	3	289	300	249	377	Y	25	TCCTTATGCTTGTTAGGCTACTCT	CAAACCGAGTTAAAAGCCTAGTTG	126	---NA---			0	-		No
GR7D2IN01A6SH5	GR7D2IN01A6SH5	GR7D2IN01A6SH5b	398		5	2	ta	5	182	191	249	377	N	25	TCCTTATGCTTGTTAGGCTACTCT	CAAACCGAGTTAAAAGCCTAGTTG	228	---NA---			0	-		No
GR7D2IN01A6SH5	GR7D2IN01A6SH5	GR7D2IN01A6SH5a	398		5	2	at	6	79	90	249	377	N	25				---NA---			0	-		No
GR7D2IN01A6UX4	GR7D2IN01A6UX5	GR7D2IN01A6UX4a	385		1	2	ac	13	240	265	147	287	Y	34				---NA---			0	-		No
GR7D2IN01A7KTP	GR7D2IN01A7KTP	GR7D2IN01A7KTPa	378		1	2	ga	5	369	378	127	231	N	33				---NA---			0	-		No
GR7D2IN01A85FW	GR7D2IN01A85FW	GR7D2IN01A85FWa	501		1	3	gag	5	11	25	138	317	N	42				predicted protein [Populus trichocarpa]	4120	60.0%	0	-		No
GR7D2IN01A88HJ	GR7D2IN01A88HJ	GR7D2IN01A88HJa	559		1	2	ct	5	274	283	189	542	Y	39	GTGCTGTGATTTTGCTTTGTGT	TAAAATGGATGAAACAGGGGAC	300	---NA---			0	-		No
GR7D2IN01A8APX	GR7D2IN01A8APX	GR7D2IN01A8APXa	466		1	2	ct	5	71	80	225	422	N	49	AGAAGGTTGAATTGAAGCCAAG	TCATGTTACGGGTCAGTTTCAG	181	kinase family protein	1.69	80555555555555.5	4	F:calmodulin-dependent protein kinase activity; P:response to stimulus; P:protein modification process; F:adenyl ribonucleotide binding	EC:2.7.11.17	No
GR7D2IN01A8MGL	GR7D2IN01A8MGL	GR7D2IN01A8MGLa	270		1	3	gag	7	124	144	5	205	Y	49	AAGGGAAAGAAGCACACTGCTA	CATTCTCCTTCTTGAGCGAACT	128	---NA---			0	-		No
GR7D2IN01A8Q1Y	GR7D2IN01A8Q1Y	GR7D2IN01A8Q1Ya	429		1	2	at	5	157	166	46	243	Y	29	TGTAGTTCCCCCTAACTCCGTA	CTAGATTTGTTTTGCCTGAGCA	127	---NA---			0	-		No
GR7D2IN01A90QV	GR7D2IN01A90QV	GR7D2IN01A90QVa	503		1	3	tta	4	121	132	357	479	N	38	GTGTCTGAAGAACGAGGGAGTT	CTCAATGAGGGTTGAAACACAA	171	---NA---			0	-		No
GR7D2IN01A91MU	GR7D2IN01A91MU	GR7D2IN01A91MUb	461		2	3	ttc	4	375	386	117	356	N	43	AACGATTCGAACATCAACCTCT	ATGTGGGAAAGAAAGGAAGTCA	214	transcription factor	0	72.5%	3	P:regulation of transcription; F:transcription regulator activity; C:nucleus		No
GR7D2IN01A91MU	GR7D2IN01A91MU	GR7D2IN01A91MUa	461		2	3	ctt	4	362	373	117	356	N	43	AACGATTCGAACATCAACCTCT	ATGTGGGAAAGAAAGGAAGTCA	214	transcription factor	0	72.5%	3	P:regulation of transcription; F:transcription regulator activity; C:nucleus		No
GR7D2IN01A94FZ	GR7D2IN01A94FZ	GR7D2IN01A94FZa	507		1	2	tc	10	488	507	365	505	N	34				---NA---			0	-		No
GR7D2IN01A9IM9	GR7D2IN01A9IM10	GR7D2IN01A9IM9a	494		1	6	ttttta	3	407	424	109	198	N	28	AGTTTGAGTCCTCTGGTCTTGC	TTGGTATCATGAACCTACCTCA	122	---NA---			0	-		No
GR7D2IN01A9LD3	GR7D2IN01A9LD4	GR7D2IN01A9LD3a	512		1	3	aat	4	305	316	2	400	Y	42	AACGGCTCTAAAACTGATTGGA	ATCAAAGAATGTTGGCTGACCT	207	nac domain ipr003441	0	64.1%	2	P:regulation of transcription; F:DNA binding		No
GR7D2IN01A9MZ4	GR7D2IN01A9MZ4	GR7D2IN01A9MZ4b	597		2	2	at	5	417	426	298	405	N	30	AAGTTTGAAGGCTAAACCCAGA	CGGTTTTCACTGCTGTCATTTA	285	---NA---			0	-		No
GR7D2IN01A9MZ4	GR7D2IN01A9MZ4	GR7D2IN01A9MZ4a	597		2	2	ta	5	392	401	298	405	Y	30	AAGTTTGAAGGCTAAACCCAGA	CGGTTTTCACTGCTGTCATTTA	285	---NA---			0	-		No
GR7D2IN01AB13M	GR7D2IN01AB13M	GR7D2IN01AB13Ma	395		1	4	cctc	3	150	161	249	395	N	51	ACAGCTACACAGTCCGAGTCAA	AGCGTAGGGATTATTGGAGTCA	131	stress-induced receptor-like kinase	0	628.75	1	F:kinase activity	-	No
GR7D2IN01AB8MD	GR7D2IN01AB8MD	GR7D2IN01AB8MDa	251		1	2	at	5	221	230	71	193	N	31				---NA---			0	-		No
GR7D2IN01AB96E	GR7D2IN01AB96E	GR7D2IN01AB96Ea	489		1	3	gct	4	204	215	192	332	Y	41	CATCTCAGTATCACGCTGCTTC	TAATGATGTTCAAGCTTCCCCT	203	---NA---			0	-		No
GR7D2IN01ABW7Y	GR7D2IN01ABW7Y	GR7D2IN01ABW7Ya	335		1	2	ca	7	316	329	177	296	N	34				---NA---			0	-		No
GR7D2IN01AC4E2	GR7D2IN01AC4E2	GR7D2IN01AC4E2b	236		2	6	aaatac	3	190	207	3	74	N	15				---NA---			0	-		No
GR7D2IN01AC4E2	GR7D2IN01AC4E2	GR7D2IN01AC4E2a	236		2	2	at	9	77	94	3	74	N	15				---NA---			0	-		No
GR7D2IN01ACJDR	GR7D2IN01ACJDR	GR7D2IN01ACJDRa	319		1	2	ac	8	44	59	2	238	Y	39	ACCGTGCACCCACATAAAATA	GTCCACATTAACCCGGACTTTA	267	---NA---			0	-		No
GR7D2IN01ACJXF	GR7D2IN01ACJXF	GR7D2IN01ACJXFa	280		1	4	atta	3	260	271	88	183	N	28				---NA---			0	-		No
GR7D2IN01ACP9A	GR7D2IN01ACP9A	GR7D2IN01ACP9Aa	398		1	3	cag	4	198	209	1	315	Y	42	TTGGGATGTTATGGATAGAGGG	TTTATGGAACTTGAGGCAACCT	163	uncharacterized protein loc100255062	0	91.2%	0	-		No
GR7D2IN01ACRRS	GR7D2IN01ACRRS	GR7D2IN01ACRRSa	462		1	3	aag	4	254	265	237	422	Y	35	AACATGGAGAGAGTTATCCCCC	TATTTGCCTGTTCTTGTGGTTG	104	---NA---			0	-		No
GR7D2IN01ACU8C	GR7D2IN01ACU8C	GR7D2IN01ACU8Ca	264		1	2	at	9	20	37	126	200	N	28				---NA---			0	-		No
GR7D2IN01ACVKR	GR7D2IN01ACVKR	GR7D2IN01ACVKRb	474		2	2	ag	11	451	472	16	108	N	33				---NA---			0	-		No
GR7D2IN01ACVKR	GR7D2IN01ACVKR	GR7D2IN01ACVKRa	474		2	2	ca	9	430	447	16	108	N	33				---NA---			0	-		No
GR7D2IN01ACWQZ	GR7D2IN01ACWQZ	GR7D2IN01ACWQZa	482		1	3	ctt	4	16	27	2	271	Y	50				anthocyanin 3 -o-beta-glucosyltransferase	0	73.8%	1	F:transferase activity, transferring glycosyl groups	-	No
GR7D2IN01ACZV9	GR7D2IN01ACZV10	GR7D2IN01ACZV9a	374		1	2	gt	5	114	123	17	85	N	37	CCCGTTCCTAACGTAATCAATC	ACTGATTTAAGCGGAAGAGACG	207	---NA---			0	-		No
GR7D2IN01AD207	GR7D2IN01AD208	GR7D2IN01AD207a	365		1	2	ac	8	31	46	5	184	Y	39	GCAATGCATGAGGAGCATACTA	CCAAATTGCTGTATGGGGTACT	174	---NA---			0	-		No
GR7D2IN01ADAEQ	GR7D2IN01ADAEQ	GR7D2IN01ADAEQa	340		1	2	at	10	315	334	151	258	N	31				---NA---			0	-		No
GR7D2IN01ADAWB	GR7D2IN01ADAWB	GR7D2IN01ADAWBa	494		1	4	caag	3	333	344	178	459	Y	43	CTTCTTCTACCGTGGGTACTGG	CTTTCCTTTCTCCATGACCTTG	269	uncharacterized protein loc100815390	0	64.25%	0	-		No
GR7D2IN01ADHCR	GR7D2IN01ADHCR	GR7D2IN01ADHCRa	255		1	6	aatgtg	3	152	169	48	155	N	37	CTTCCTGCTCGACCAAAGTAGT	CTTGTTCTCAGAGTCGGCTTTT	169	---NA---			0	-		No
GR7D2IN01ADJJ5	GR7D2IN01ADJJ6	GR7D2IN01ADJJ5a	453		1	2	ga	5	81	90	104	451	N	40	GATTGCCGTAAAAAGGCTACAC	TCACCAAAGATGAGCTTCTCAA	189	kinase-like protein	0	87.9%	5	P:protein modification process; F:carbohydrate binding; F:protein kinase activity; P:cell recognition; F:adenyl ribonucleotide binding	-	No
GR7D2IN01ADNBF	GR7D2IN01ADNBF	GR7D2IN01ADNBFa	272		1	3	gct	5	232	246	90	191	N	44				uncharacterized protein loc100247963	1.31	78.75%	0	-		No
GR7D2IN01ADRTG	GR7D2IN01ADRTG	GR7D2IN01ADRTGa	375		1	4	agaa	3	86	97	2	100	Y	34	GGTAGGGTCTTACGAAGAAAAGC	ATTTTCTATATGCGGTGGCAAG	211	---NA---			0	-		No
GR7D2IN01ADWON	GR7D2IN01ADWON	GR7D2IN01ADWONa	372		1	4	ttaa	4	120	135	7	120	N	32	GCTAGGATCTTTGCAAGTGTCA	CAGTCAAATTTCTCCATCTCCC	182	uncharacterized protein loc100793978	224	96.0%	0	-		No
GR7D2IN01ADZ4Q	GR7D2IN01ADZ4Q	GR7D2IN01ADZ4Qb	277		2	2	at	9	252	269	80	214	N	32				---NA---			0	-		No
GR7D2IN01ADZ4Q	GR7D2IN01ADZ4Q	GR7D2IN01ADZ4Qa	277		2	5	ctgat	3	178	192	80	214	Y	32	GACAGGAGACAGCCTCAAGATT	GATGAGTTCCATTGTCTGTAAAGC	133	---NA---			0	-		No
GR7D2IN01ADZM0	GR7D2IN01ADZM1	GR7D2IN01ADZM0a	507		1	6	gggtca	6	448	483	167	322	N	55	TACGGCTCAAACTTGAACAATG	ACACTCGGACACTGACACTGA	198	ethylene responsive transcription factor 2b	0	72.5%	5	P:regulation of gene expression; P:transcription, DNA-dependent; F:nucleic acid binding; ; C:intracellular membrane-bounded organelle	-	No
GR7D2IN01AE045	GR7D2IN01AE046	GR7D2IN01AE045a	547		1	5	ttttc	3	407	421	140	328	N	40	ACATGAAGCGAGGTAATGAACC	GGTGGGGAAGCTAAGAGAAGAT	229	beclin 1 protein	0	90.7%	1	P:cellular catabolic process	-	No
GR7D2IN01AE2QK	GR7D2IN01AE2QK	GR7D2IN01AE2QKa	472		1	6	gcggct	4	34	57	2	232	Y	47	GTAATGGTTGAAGCAACGGTGT	TTCCTGCACGACTCTTCTGATA	187	mrna-decapping enzyme-like	0.04	62.0%	0	-		No
GR7D2IN01AE488	GR7D2IN01AE489	GR7D2IN01AE488a	527		1	3	ctt	5	150	164	281	526	N	39	GCTCCAACTGCTAAACCCTAAA	CAACATGGCAGACAACAAGAAT	234	anthranilate n-benzoyltransferase	0	64333333333333.3	1	F:acyltransferase activity	-	No
GR7D2IN01AE8JH	GR7D2IN01AE8JH	GR7D2IN01AE8JHa	446		1	2	ga	5	288	297	126	332	Y	45	TCCTCATGCTTCTCTCAATCAA	AGAAAATCAAACAAGAGGCAGC	137	---NA---			0	-		No
GR7D2IN01AEP3L	GR7D2IN01AEP3L	GR7D2IN01AEP3La	436		1	4	aaat	3	155	166	306	362	N	26				---NA---			0	-		No
GR7D2IN01AFDTE	GR7D2IN01AFDTE	GR7D2IN01AFDTEa	216		1	3	ttc	4	151	162	58	108	N	43	GCAACCCAATGGTTATTCTGAT	GTAACCGAAAGGGAAGCAATTT	131	---NA---			0	-		No
GR7D2IN01AFINI	GR7D2IN01AFINI	GR7D2IN01AFINIa	385		1	4	atca	3	67	78	141	230	N	36				---NA---			0	-		No
GR7D2IN01AFKTZ	GR7D2IN01AFKTZ	GR7D2IN01AFKTZa	457		1	3	gct	4	282	293	183	362	Y	36	ATCCTCATCGAAGAACACTGCT	CCTGCATTACCTCCCTATGTTC	181	uncharacterized protein loc100306348	13.3	99571428571428.5	0	-		No
GR7D2IN01AFL6N	GR7D2IN01AFL6N	GR7D2IN01AFL6Na	547		1	4	taaa	3	185	196	2	58	N	34	CCATATAGCATGTTGAAGGCAA	GGGGGTGATTTGAAAACTGTAA	215	---NA---			0	-		No
GR7D2IN01AFLJJ	GR7D2IN01AFLJJ	GR7D2IN01AFLJJa	453		1	2	ct	5	136	145	39	359	Y	43	GTGCTACCCTCAGTTGTGTCTG	CTCCATCATCTGCACATCAGTT	219	uncharacterized protein loc100796806	0	68.8%	0	-		No
GR7D2IN01AFNKB	GR7D2IN01AFNKB	GR7D2IN01AFNKBa	213		1	2	gt	5	13	22	57	206	N	43				---NA---			0	-		No
GR7D2IN01AFR4A	GR7D2IN01AFR4A	GR7D2IN01AFR4Aa	421		1	3	ctt	4	2	13	77	406	N	45				bifunctional dihydroflavonol 4-reductase flavanone 4-reductase	0	82.9%	8	P:DNA replication; C:chromosomal part; P:chromatin organization; F:nucleic acid binding; C:intracellular membrane-bounded organelle; F:oxidoreductase activity, acting on the CH-OH group of donors, NAD or NADP as acceptor; F:cofactor binding; F:DNA polymerase activity	EC:1.1.1.0	No
GR7D2IN01AFR9B	GR7D2IN01AFR9B	GR7D2IN01AFR9Ba	443		1	2	ca	5	170	179	308	436	N	39	AAGAATCCTGTTGGCATCAGTT	CCCGCTGCATAGATAAGATTTC	210	---NA---			0	-		No
GR7D2IN01AFUAF	GR7D2IN01AFUAF	GR7D2IN01AFUAFa	434		1	3	ctt	6	71	88	2	346	Y	51	TCCATAATCCTCAACACACCAG	AATATAGATTGGAGCGCATGGT	298	u3 small nucleolar rna-associated protein	0	83.7%	2	P:gene expression; C:cell part	-	No
GR7D2IN01AFWYU	GR7D2IN01AFWYU	GR7D2IN01AFWYUa	442		1	3	tgc	4	52	63	41	442	Y	49	CAGCGTTAATAGGACAGAGCG	CTAATTTGACCCTGGTTCATCC	259	transcription initiation factor tfiid subunit	0	78.0%	4	P:transcription, DNA-dependent; F:transcription regulator activity; F:nucleic acid binding; C:transcription factor complex	-	No
GR7D2IN01AG0F2	GR7D2IN01AG0F3	GR7D2IN01AG0F2a	402		1	2	gt	14	374	401	200	271	N	35				---NA---			0	-		No
GR7D2IN01AG2ZR	GR7D2IN01AG2ZR	GR7D2IN01AG2ZRa	495		1	2	ca	5	356	365	166	321	N	45	CGAAGGAACATATGTAATCGCA	GTCTTTTGGGGTTTTTGTAACG	286	---NA---			0	-		No
GR7D2IN01AG68D	GR7D2IN01AG68D	GR7D2IN01AG68Da	224		1	3	gat	4	59	70	2	109	Y	46	AAGCCACACAAGGAATGAAGAT	CCTTACTATGTCTGGACCTGGC	108	---NA---			0	-		No
GR7D2IN01AGA31	GR7D2IN01AGA32	GR7D2IN01AGA31a	466		1	4	ttag	4	271	286	290	382	N	31	TTTTAGTTTCCGTACAGCAGCA	AGGAACAAAGAGAGATGGGGAT	148	---NA---			0	-		No
GR7D2IN01AGLF2	GR7D2IN01AGLF3	GR7D2IN01AGLF2a	428		1	2	at	8	17	32	106	414	N	45				anthranilate synthase alpha	0	92.6%	3	P:tryptophan metabolic process; F:oxo-acid-lyase activity; C:cell part	EC:4.1.3.0	No
GR7D2IN01AGLIP	GR7D2IN01AGLIP	GR7D2IN01AGLIPa	503		1	5	tctgt	3	305	319	2	406	Y	41	TTCAGAGGCTTGTTTTACCTCC	TGATGCTTCAGCAATGGTAATC	286	kinesin- partial	0	84.3%	4	P:microtubule-based process; F:motor activity; F:adenyl ribonucleotide binding; C:microtubule cytoskeleton	-	No
GR7D2IN01AGRCN	GR7D2IN01AGRCN	GR7D2IN01AGRCNa	297		1	4	tctt	3	258	269	60	242	N	42				---NA---			0	-		No
GR7D2IN01AGSRS	GR7D2IN01AGSRS	GR7D2IN01AGSRSa	335		1	2	ag	5	135	144	220	267	N	48	CAGAGCACAAAAGAGTGAGGAA	TTCATTCTATCTCTCGCTTCCC	147	---NA---			0	-		No
GR7D2IN01AGTVD	GR7D2IN01AGTVD	GR7D2IN01AGTVDa	415		1	3	aca	4	123	134	150	287	N	39	ATTGCTCTGCTTGTAGAACGTG	CCTCCTTTTCGATTCATGGTAG	185	---NA---			0	-		No
GR7D2IN01AH0MS	GR7D2IN01AH0MS	GR7D2IN01AH0MSa	520		1	6	aaaaat	3	399	416	190	264	N	34	TCATGGTCAACGTAAGAAGCTG	GGCGTTTGGTACCTATGTTGTT	289	---NA---			0	-		No
GR7D2IN01AH55E	GR7D2IN01AH55E	GR7D2IN01AH55Ea	471		1	2	ag	5	262	271	294	470	N	45	CATTCCTCCAAGACCTTCAAAC	TAGTGTGGAATAGGGGTCTGCT	228	lanc-like protein 2	0	65.8%	2	F:catalytic activity; F:receptor activity		No
GR7D2IN01AH6HN	GR7D2IN01AH6HN	GR7D2IN01AH6HNa	500		1	2	ag	5	454	463	1	423	N	54	CTTCAGTAGGAATGAGGAGCGT	TCTGTTTCCATTACTCTGTCTCTG	140	phosphatidylinositol-4-phosphate 5-kinase 1-like	0	66.6%	1	F:phosphatidylinositol phosphate kinase activity	-	No
GR7D2IN01AHBFL	GR7D2IN01AHBFL	GR7D2IN01AHBFLa	485		1	3	aga	5	414	428	170	412	N	37	CATTGCAATCTGATACGGCTAA	TCGTTGGTCCTCAGGTTCTAGT	270	---NA---			0	-		No
GR7D2IN01AHGUC	GR7D2IN01AHGUC	GR7D2IN01AHGUCa	456		1	2	ca	6	116	127	99	287	Y	38	ATACAATCAAAGCTAGCCCCAA	TGAAGCCCAGTGTGAATAATTG	293	---NA---			0	-		No
GR7D2IN01AHRQ9	GR7D2IN01AHRQ10	GR7D2IN01AHRQ9a	522		1	2	gt	5	97	106	307	390	N	31				---NA---			0	-		No
GR7D2IN01AHXOB	GR7D2IN01AHXOB	GR7D2IN01AHXOBa	408		1	2	ga	5	19	28	129	314	N	39				uncharacterized protein	0	83.5%	1	F:binding		No
GR7D2IN01AHYAS	GR7D2IN01AHYAS	GR7D2IN01AHYASb	462		2	4	gaaa	3	445	456	357	461	Y	26				---NA---			0	-		No
GR7D2IN01AHYAS	GR7D2IN01AHYAS	GR7D2IN01AHYASa	462		2	4	aaga	3	400	411	357	461	Y	26	CAAAGTAGATTACTCTGCGGCAT	TTTTGGGTGTGGTGATAAGCTA	105	---NA---			0	-		No
GR7D2IN01AI0BB	GR7D2IN01AI0BB	GR7D2IN01AI0BBa	481		1	3	gct	4	158	169	38	481	Y	43	TATCGAGATGCTGTGGTTATGC	ATTTTCAGGGACTAGACCTCCC	255	allantoinase	0	92.5%	3	F:transition metal ion binding; P:allantoin metabolic process; F:hydrolase activity, acting on carbon-nitrogen (but not peptide) bonds, in cyclic amides	EC:3.5.2.0	No
GR7D2IN01AI9MP	GR7D2IN01AI9MP	GR7D2IN01AI9MPa	522		1	4	aaga	3	173	184	278	406	N	33	AACAGAAAGCTGATAAGCCCAA	GTGTTATTTTGGGAATCTGGGA	265	---NA---			0	-		No
GR7D2IN01AIAUM	GR7D2IN01AIAUM	GR7D2IN01AIAUMa	535		1	4	aaag	3	58	69	272	373	N	37				cdpk-related protein kinase-like	0	95.1%	4	F:metal ion binding; P:protein modification process; F:protein serine/threonine kinase activity; F:adenyl ribonucleotide binding	EC:2.7.11.0	No
GR7D2IN01AID1F	GR7D2IN01AID1F	GR7D2IN01AID1Fa	478		1	4	tttc	3	289	300	264	407	Y	37	ATGCATTTTGTAGGTCAGGGTT	AGTCAGTGTGCTCCTACGTCAA	193	---NA---			0	-		No
GR7D2IN01AIQ6M	GR7D2IN01AIQ6M	GR7D2IN01AIQ6Ma	501		1	2	ta	5	79	88	249	482	N	39	AAACACAATCCGTTCACTGAGA	TTGCAAGAAGTACCATTCATCG	173	chaperone binding	0	85.9%	1	C:membrane	-	No
GR7D2IN01AIUJ6	GR7D2IN01AIUJ7	GR7D2IN01AIUJ6a	411		1	2	ga	5	168	177	89	346	Y	45	ACGGACTGAATATTGTTCGCTT	CATTTGGCGATGATAGAACTGA	219	cytochrome p450	0	78.8%	3	F:oxidoreductase activity; P:metabolic process; F:iron ion binding	-	No
GR7D2IN01AIV6A	GR7D2IN01AIV6A	GR7D2IN01AIV6Aa	353		1	5	aatag	3	242	256	67	240	N	41	ATCTCGTGTAGCAGGATCCATT	AAGCAACAGAAGGTCCTCAACT	226	transcription initiation factor tfiid subunit	0	94.2%	3	F:transcription regulator activity; C:intracellular membrane-bounded organelle; P:transcription, DNA-dependent	-	No
GR7D2IN01AIXYC	GR7D2IN01AIXYC	GR7D2IN01AIXYCa	414		1	2	ca	5	83	92	116	349	N	37	GGCCTTTGTTATGAAGCTATCC	AAGTTCCACAGGAAGGACTTTG	144	---NA---			0	-		No
GR7D2IN01AIZ7R	GR7D2IN01AIZ7R	GR7D2IN01AIZ7Ra	353		1	2	ag	5	192	201	80	352	Y	45	AAATGAGACAGCAGGCACAGTA	CTGAAAAAGGATCTTGGAGCAT	257	disease resistance protein	0	63.5%	0	-		No
GR7D2IN01AJ8BP	GR7D2IN01AJ8BP	GR7D2IN01AJ8BPa	449		1	4	ttct	3	157	168	1	378	Y	46	GACACAAGGTCTCACCGATTTT	CAATCCCAGTGAGACATACGAA	164	phagocytic receptor 1b-like	0	84.4%	5	F:nucleic acid binding; C:intrinsic to membrane; P:gene expression; C:ribonucleoprotein complex; F:structural molecule activity	-	No
GR7D2IN01AJGXO	GR7D2IN01AJGXO	GR7D2IN01AJGXOa	510		1	3	cgg	4	380	391	256	498	Y	62	GACGAGCCTGACTGTGTACTTG	CAAATTGAAGAAGGGTAGACCG	250	dna-binding protein escarola-like	0	85.9%	0	-		No
GR7D2IN01AJJ0X	GR7D2IN01AJJ0X	GR7D2IN01AJJ0Xa	469		1	3	ctc	4	391	402	91	240	N	46	TCGAGCATCTACTGGCAGATTA	AGCATACCACGGCTCAGTATTT	181	probable gmp synthase	0	71.3%	2	F:hydrolase activity, acting on glycosyl bonds; P:DNA metabolic process	-	No
GR7D2IN01AJJMT	GR7D2IN01AJJMT	GR7D2IN01AJJMTa	201		1	2	tg	5	181	190	69	188	N	34				---NA---			0	-		No
GR7D2IN01AJOMB	GR7D2IN01AJOMB	GR7D2IN01AJOMBa	324		1	2	ga	5	113	122	53	322	Y	45	TGCAGACAAATGAAGAAGGAAG	TTTCCTAAGCTTAATCCTCCCC	181	uncharacterized protein loc100814684	0.02	76.4%	0	-		No
GR7D2IN01AJQ62	GR7D2IN01AJQ63	GR7D2IN01AJQ62a	513		1	4	agaa	3	162	173	11	247	Y	34	ACCTGCAATGAGCTATGTGATG	CTACCTATTCTCTGGCACCCAC	224	nodulation receptor kinase	0	82.7%	3	F:protein kinase activity; P:protein modification process; F:adenyl ribonucleotide binding	-	No
GR7D2IN01AJSZD	GR7D2IN01AJSZD	GR7D2IN01AJSZDa	439		1	3	cat	4	3	14	1	429	Y	53				basic leucine zipper transcription factor	0	64.5%	1	F:binding	-	No
GR7D2IN01AJY7U	GR7D2IN01AJY7U	GR7D2IN01AJY7Ua	503		1	4	actg	3	482	493	207	335	N	41				auxin efflux carrier family protein	1.61	99.7%	2	P:auxin transport; C:intrinsic to membrane	-	No
GR7D2IN01AK305	GR7D2IN01AK306	GR7D2IN01AK305a	498		1	3	ttc	4	439	450	68	187	N	45	CGGCATTCTGATCTTTTTCTTC	GCCCTCATAGACGGTAACTCTG	235	---NA---			0	-		No
GR7D2IN01AK4K8	GR7D2IN01AK4K9	GR7D2IN01AK4K8a	475		1	2	ca	6	228	239	329	430	N	37	TTCCATGCTAAGAAACAGCTCA	TTGTTATATGAACCTGAGGCCC	175	---NA---			0	-		No
GR7D2IN01AK6YN	GR7D2IN01AK6YN	GR7D2IN01AK6YNa	573		1	2	tc	5	488	497	33	182	N	40	AGGCCATGGACTAGTGTTGATT	GGTTACGCAAAGTGAAACTGAA	229	auxin influx carrier	0	92.5%	4	P:amine transport; P:hormone-mediated signaling pathway; C:intrinsic to membrane; F:secondary active transmembrane transporter activity	-	No
GR7D2IN01AK7YO	GR7D2IN01AK7YO	GR7D2IN01AK7YOa	526		1	4	aaat	3	482	493	211	399	N	33				---NA---			0	-		No
GR7D2IN01AK9PD	GR7D2IN01AK9PD	GR7D2IN01AK9PDb	510		2	2	at	9	471	488	196	432	N	34				---NA---			0	-		No
GR7D2IN01AK9PD	GR7D2IN01AK9PD	GR7D2IN01AK9PDa	510		2	4	gtat	3	403	414	196	432	Y	34	TCTTTATCATGGGTCACACTGG	CAAATATCAGACCCTAGTCATGTG	279	---NA---			0	-		No
GR7D2IN01AKBPF	GR7D2IN01AKBPF	GR7D2IN01AKBPFa	408		1	3	tga	4	278	289	155	277	N	44	ATTATCTCCATCCCAAGAAGCA	TAGCGAATCACTCCTTCCTTTC	253	---NA---			0	-		No
GR7D2IN01AKFRI	GR7D2IN01AKFRI	GR7D2IN01AKFRIa	339		1	4	cata	3	291	302	135	326	Y	37	TCTTGACCATTGGATCTGACAC	CATGTGTTCTATCCATCTATGTGC	166	---NA---			0	-		No
GR7D2IN01AKJWO	GR7D2IN01AKJWO	GR7D2IN01AKJWOb	427		2	4	ataa	3	287	298	1	93	N	27	AGGATTTACCTTTTGCCTGACA	CGTGGGATTACATAATTCGACATC	184	---NA---			0	-		No
GR7D2IN01AKJWO	GR7D2IN01AKJWO	GR7D2IN01AKJWOa	427		2	6	ttttta	3	32	49	1	93	Y	27	CTCGGATAGAAATGCAATGATG	TGTCAGGCAAAAGGTAAATCCT	163	---NA---			0	-		No
GR7D2IN01AKOAW	GR7D2IN01AKOAW	GR7D2IN01AKOAWa	516		1	2	ga	5	507	516	1	285	N	47				dual-specificity protein phosphatase-like partial	0	94.6%	3	F:structural molecule activity; P:cation transport; F:cation binding	-	No
GR7D2IN01AKUE0	GR7D2IN01AKUE1	GR7D2IN01AKUE0a	388		1	2	ta	5	164	173	3	290	Y	38	CGAGAATTAAGCCTCCAGCTAA	AGTGGTCAACATCAGCTAGCAA	258	spinster-like protein	0	80.1%	1	P:transport	-	No
GR7D2IN01AL008	GR7D2IN01AL009	GR7D2IN01AL008a	557		1	3	taa	4	173	184	345	410	N	36	AGGTTGTCCGGAAGATTGAGTA	CTTGAGGTCCAGCTAAAGTCGT	219	---NA---			0	-		No
GR7D2IN01AL3A0	GR7D2IN01AL3A1	GR7D2IN01AL3A0a	487		1	4	tctg	4	150	165	25	177	Y	39	AGATAGTCCCACGCCTTAACCT	TGATCTTAGACTCGCAGATGGA	127	---NA---			0	-		No
GR7D2IN01AL6NG	GR7D2IN01AL6NG	GR7D2IN01AL6NGa	503		1	6	aatccc	3	384	401	180	335	N	31	TAGGAAGCATTGAAAATGAGGG	CATTAAGGTTGTCTTTGGCAGA	241	---NA---			0	-		No
GR7D2IN01AL87N	GR7D2IN01AL87N	GR7D2IN01AL87Na	382		1	4	tgga	3	364	375	221	337	N	33				---NA---			0	-		No
GR7D2IN01AL9V8	GR7D2IN01AL9V9	GR7D2IN01AL9V8a	506		1	4	ttct	4	240	255	143	322	Y	37	AACCGCTTATTGTGTCTCCAAT	CTTCATTTTGAGAAAAGTGGGG	185	thiol-disulfide oxudoreductase dcc	0.74	92.6%	1	C:intracellular membrane-bounded organelle	-	No
GR7D2IN01ALA3K	GR7D2IN01ALA3K	GR7D2IN01ALA3Ka	459		1	3	aag	4	111	122	19	210	Y	33	CCTCATCTAGTTTGAGGGAATTTG	GCATCCTCTTTTGTAGTTTCCG	274	---NA---			0	-		No
GR7D2IN01ALC2R	GR7D2IN01ALC2R	GR7D2IN01ALC2Rb	463		2	3	aag	4	403	414	3	281	N	43	TTCGATGATGATGATGTTAGCC	AGTCCAAGCCCAATTCCAAATA	102	---NA---			0	-		No
GR7D2IN01ALC2R	GR7D2IN01ALC2R	GR7D2IN01ALC2Ra	463		2	3	gat	4	340	351	3	281	N	43	AGTGTAAGATTTGCGGACCTGT	CCTCTCGTTGTTGGTTTCTAGG	257	---NA---			0	-		No
GR7D2IN01ALE07	GR7D2IN01ALE08	GR7D2IN01ALE07a	348		1	4	taaa	3	260	271	1	93	N	37	TCATTAAATCCCCATCCTCATC	GGAGACTTAAAGGGGATTCGTT	244	galactolipase phospholipase	234	91.0%	3	P:primary metabolic process; F:binding; F:catalytic activity	-	No
GR7D2IN01ALHQY	GR7D2IN01ALHQY	GR7D2IN01ALHQYa	435		1	3	ttc	4	300	311	190	390	Y	40	GGAAAAGCTCTGGAAGATGAGA	GGATCTACAGAAGAACGGGATG	162	---NA---			0	-		No
GR7D2IN01ALQV2	GR7D2IN01ALQV2	GR7D2IN01ALQV2c	509		3	4	atga	3	223	234	334	432	N	37	GGAAATTAAGGCCACAGCATAG	ACTATGTTTTGGATCCTTGGGA	300	---NA---			0	-		No
GR7D2IN01ALQV2	GR7D2IN01ALQV2	GR7D2IN01ALQV2b	509		3	4	aaga	4	91	106	334	432	N	37	GATCTATGCAGTTTCCCAATCC	CTATGCTGTGGCCTTAATTTCC	102	---NA---			0	-		No
GR7D2IN01ALQV2	GR7D2IN01ALQV2	GR7D2IN01ALQV2a	509		3	3	gaa	6	78	95	334	432	N	37	GATCTATGCAGTTTCCCAATCC	CTATGCTGTGGCCTTAATTTCC	102	---NA---			0	-		No
GR7D2IN01ALRAN	GR7D2IN01ALRAN	GR7D2IN01ALRANa	506		1	4	aaag	4	11	26	66	476	N	40				transcription factor	0	72.7%	2	F:ligase activity; F:zinc ion binding		No
GR7D2IN01ALTZP	GR7D2IN01ALTZP	GR7D2IN01ALTZPa	493		1	3	ccg	6	376	393	3	476	Y	54	CAGGATTACGCACGACATTAAA	ACTCAGACAAGCCATCCAAACT	191	oligopeptide transporter opt family	0	85.2%	1	P:transport	-	No
GR7D2IN01AMJRQ	GR7D2IN01AMJRQ	GR7D2IN01AMJRQa	505		1	5	tttcc	3	341	355	197	433	Y	46	CATATGTCATCTGGACACGTCA	CACGACCATTAAGGATTGAACA	267	polygalacturonase-1 non-catalytic subunit beta	0	92.8%	4	C:extracellular region; C:external encapsulating structure; P:reproductive developmental process; P:external encapsulating structure organization	-	No
GR7D2IN01AMK7K	GR7D2IN01AMK7K	GR7D2IN01AMK7Kb	448		2	3	tcc	6	213	230	170	343	Y	35	CTTCTGAGCAGAAATCGAAGGT	AAGGTTAAATCAGGTGGCTTCA	195	---NA---			0	-		No
GR7D2IN01AMK7K	GR7D2IN01AMK7K	GR7D2IN01AMK7Ka	448		2	3	tct	5	198	212	170	343	Y	35	CTTCTGAGCAGAAATCGAAGGT	AAGGTTAAATCAGGTGGCTTCA	195	---NA---			0	-		No
GR7D2IN01AMO8K	GR7D2IN01AMO8K	GR7D2IN01AMO8Ka	508		1	2	ta	7	469	482	286	429	N	34				---NA---			0	-		No
GR7D2IN01AMT23	GR7D2IN01AMT24	GR7D2IN01AMT23a	494		1	6	acaaag	3	410	427	2	454	Y	46	CCTCTTATGGGCAGTAAACCAC	TCGGCAGCCAAAAGTATAGAAT	200	---NA---			0	-		No
GR7D2IN01AMV0C	GR7D2IN01AMV0C	GR7D2IN01AMV0Ca	497		1	2	ta	5	146	155	11	97	N	32	CCCAGCTGGTTAGTAGGGTAAA	CGGGCTTACTTCAACATTTTTC	187	---NA---			0	-		No
GR7D2IN01AMVKL	GR7D2IN01AMVKL	GR7D2IN01AMVKLb	397		2	6	ggagaa	3	28	45	3	194	Y	47	AGAAGCAGGAGCAGGAGCAG	CAAGGGAAGGTTCTCAAAGATG	263	uv excision repair protein	0	92.6%	4	F:DNA binding; P:ubiquitin-dependent protein catabolic process; C:intracellular membrane-bounded organelle; P:DNA repair	-	No
GR7D2IN01AMVKL	GR7D2IN01AMVKL	GR7D2IN01AMVKLa	397		2	6	agcagg	3	6	23	3	194	Y	47				uv excision repair protein	0	92.6%	4	F:DNA binding; P:ubiquitin-dependent protein catabolic process; C:intracellular membrane-bounded organelle; P:DNA repair	-	No
GR7D2IN01AMYOT	GR7D2IN01AMYOT	GR7D2IN01AMYOTa	298		1	3	gat	4	243	254	1	129	N	46	AGAACATCATGCTGAAATCCCT	TACCACCACTCTCAGCAACATT	175	chaperone protein dnaj	35.2	91.9%	3	P:cellular protein metabolic process; P:response to stimulus; F:protein binding	-	No
GR7D2IN01AN13M	GR7D2IN01AN13M	GR7D2IN01AN13Ma	507		1	4	aaca	3	479	490	14	106	N	33				---NA---			0	-		No
GR7D2IN01AN7FM	GR7D2IN01AN7FM	GR7D2IN01AN7FMa	445		1	2	ag	5	127	136	67	258	Y	40	ATTCTTATCGATGGCAGCTTGT	CCATGAAGAGAATTGACCGAAT	166	uncharacterized protein loc100802527	0	64.75%	0	-		No
GR7D2IN01AN9NQ	GR7D2IN01AN9NQ	GR7D2IN01AN9NQa	373		1	4	cttt	3	294	305	1	63	N	35	AGCTCGATCAGAAAACTCTTGC	TCCTTTCTTCTAAAGGGGAAGC	180	---NA---			0	-		No
GR7D2IN01ANAR9	GR7D2IN01ANAR10	GR7D2IN01ANAR9a	263		1	2	ct	11	114	135	7	138	Y	37	GACCATACCAAGGTTGAGGAAA	CCACAAGCATAGAATTCAGCAA	202	---NA---			0	-		No
GR7D2IN01ANHFB	GR7D2IN01ANHFB	GR7D2IN01ANHFBa	547		1	4	aaat	4	10	25	102	263	N	36				---NA---			0	-		No
GR7D2IN01ANHHO	GR7D2IN01ANHHO	GR7D2IN01ANHHOa	262		1	3	gat	4	12	23	39	131	N	47				uncharacterized protein loc100818532	0.49	89555555555555.5	0	-		No
GR7D2IN01ANIT5	GR7D2IN01ANIT6	GR7D2IN01ANIT5a	419		1	2	at	12	124	147	90	299	Y	31	AAAAAGGAGCAAGATATGCAGC	CTCCCTTGAATTGAATACCACC	280	---NA---			0	-		No
GR7D2IN01ANQ0P	GR7D2IN01ANQ0P	GR7D2IN01ANQ0Pa	462		1	2	at	5	452	461	33	266	N	42				---NA---			0	-		No
GR7D2IN01ANQQ1	GR7D2IN01ANQQ2	GR7D2IN01ANQQ1a	458		1	2	ca	11	80	101	217	375	N	37	GAGTCTTGGGGTCCTACACAAC	CTGTTGTTGCTGTTGATCAGGT	138	---NA---			0	-		No
GR7D2IN01ANS64	GR7D2IN01ANS64	GR7D2IN01ANS64b	373		2	5	cctat	3	232	246	44	265	Y	41	GAGGGCATTACACAGGAAAAAG	GAGGCTAGCTTGAGGAACAAAA	149	---NA---			0	-		No
GR7D2IN01ANS64	GR7D2IN01ANS64	GR7D2IN01ANS64a	373		2	2	ga	12	85	108	44	265	Y	41	TCTCTGGTTCGCTGTATCTGTC	CTTTTTCCTGTGTAATGCCCTC	128	---NA---			0	-		No
GR7D2IN01ANSLD	GR7D2IN01ANSLD	GR7D2IN01ANSLDa	377		1	3	taa	4	27	38	38	199	N	43	AAAAGAGGAGGATGTTGAAGGA	GCGCATTATAGAAGGAGCTGAT	276	uncharacterized protein ydl057w-like	0.01	70.8%	0	-		No
GR7D2IN01ANTHK	GR7D2IN01ANTHK	GR7D2IN01ANTHKa	380		1	4	atgg	3	137	148	1	225	Y	34	ACATTCAATGCAACAAGAGTGG	GGACAATTGATTTGAGCTACTCC	154	tir-nbs-lrr resistance protein	0	63.3%	4	P:defense response; P:apoptosis; F:ATP binding; F:nucleotide binding		No
GR7D2IN01ANW1L	GR7D2IN01ANW1L	GR7D2IN01ANW1La	235		1	3	acc	4	158	169	54	233	Y	55	CCTGAAAACTTGATCCATGACA	CCTCCGAAACGGTGGTATTAG	154	---NA---			0	-		No
GR7D2IN01ANX2L	GR7D2IN01ANX2L	GR7D2IN01ANX2La	468		1	3	tgt	4	31	42	1	309	Y	48	CTGGTGTGCTACTATCTGTCTGG	ATTCTCTCATCAGTGGAGACCC	230	protein iq-domain 1-like	0	86.0%	1	C:plastid	-	No
GR7D2IN01ANZ53	GR7D2IN01ANZ54	GR7D2IN01ANZ53a	499		1	3	ctt	5	23	37	55	249	N	42				uncharacterized protein loc100793610	0	63.9%	0	-		No
GR7D2IN01AO2Y4	GR7D2IN01AO2Y5	GR7D2IN01AO2Y4a	518		1	2	tg	5	173	182	249	389	N	29	TCCACCTAGTGGGATAAGATTTG	AGAGGGATTATGACAGGAAGCA	256	---NA---			0	-		No
GR7D2IN01AO2ZF	GR7D2IN01AO2ZF	GR7D2IN01AO2ZFa	492		1	6	ccaaac	3	126	143	231	473	N	44	CGAGCATGACACAGAGATTTTC	GGTCGATATCTCTGGAACCATC	219	uncharacterized protein loc100306619	693	65333333333333.3	0	-		No
GR7D2IN01AO4JR	GR7D2IN01AO4JR	GR7D2IN01AO4JRb	455		2	4	ttat	3	268	279	92	217	N	30	AAAATCTCTTCTGCTGGGAACA	CAATATTGCAGGGAAGTGATGA	287	---NA---			0	-		No
GR7D2IN01AO4JR	GR7D2IN01AO4JR	GR7D2IN01AO4JRa	455		2	2	ac	8	98	113	92	217	Y	30	ACTAATGCCTTTTGCTGGAGAA	TAAGTGTGCAAGATGAACGGAT	207	---NA---			0	-		No
GR7D2IN01AO6XC	GR7D2IN01AO6XC	GR7D2IN01AO6XCa	387		1	5	tcttc	3	128	142	108	272	Y	42	GTAACTTTACATGGTGGGCGTT	CAATATCGGTAACCCTTGCATT	171	---NA---			0	-		No
GR7D2IN01AOEH7	GR7D2IN01AOEH8	GR7D2IN01AOEH7a	438		1	2	gt	10	257	276	193	327	Y	29	CTAAACATGTTGTCGGGGCTTA	CAAGGGTAAAGATTCACAGAAGTG	279	---NA---			0	-		No
GR7D2IN01AOGGQ	GR7D2IN01AOGGQ	GR7D2IN01AOGGQa	438		1	2	at	12	96	119	2	82	N	41	CCGAAGTCACGAATCAACATTA	ACAGAGGTTTCCTTTCCCTTTC	223	---NA---			0	-		No
GR7D2IN01AOGWC	GR7D2IN01AOGWC	GR7D2IN01AOGWCc	428		3	6	gttacc	3	339	356	61	279	N	49	GTGGATGTGAGGAAGATGAACA	TTAAGCTCTTCAACATGGGGTT	134	saur family protein	0	89.9%	0	-		No
GR7D2IN01AOGWC	GR7D2IN01AOGWC	GR7D2IN01AOGWCb	428		3	3	gat	4	311	322	61	279	N	49	GTGGATGTGAGGAAGATGAACA	TTAAGCTCTTCAACATGGGGTT	134	saur family protein	0	89.9%	0	-		No
GR7D2IN01AOGWC	GR7D2IN01AOGWC	GR7D2IN01AOGWCa	428		3	3	gtg	6	250	267	61	279	Y	49	TTCGGAATATCCTTCAGATCGT	TTAAGCTCTTCAACATGGGGTT	189	saur family protein	0	89.9%	0	-		No
GR7D2IN01AOHAE	GR7D2IN01AOHAE	GR7D2IN01AOHAEa	434		1	5	ttata	3	338	352	130	237	N	25				---NA---			0	-		No
GR7D2IN01AOHCY	GR7D2IN01AOHCY	GR7D2IN01AOHCYa	295		1	2	ac	13	196	221	104	244	Y	37	CAACAGCCACTCGAGTCAAATA	ACGGTGAAGTGCTTTCACTATG	260	---NA---			0	-		No
GR7D2IN01AOLA3	GR7D2IN01AOLA4	GR7D2IN01AOLA3a	386		1	3	ata	4	77	88	65	181	Y	27	GCATGAGATACACCAAGATATGAG	GTGGTTTGTTTGAGATCCACAT	286	---NA---			0	-		No
GR7D2IN01AONR3	GR7D2IN01AONR4	GR7D2IN01AONR3a	272		1	3	tga	4	15	26	64	198	N	43				pentatricopeptide repeat-containing protein mitochondrial-like	0	67.4%	5	P:drug transmembrane transport; C:membrane; F:drug transmembrane transporter activity; P:transmembrane transport; F:antiporter activity		No
GR7D2IN01AOO2F	GR7D2IN01AOO2F	GR7D2IN01AOO2Fa	461		1	3	cag	4	206	217	203	394	Y	51	CCTCACCATCCTGTAAAATTCC	CACTTCTCCCAATCGATAAAGC	257	gck domain-containing protein	0	70.4%	1	C:cellular_component		No
GR7D2IN01AOOSJ	GR7D2IN01AOOSJ	GR7D2IN01AOOSJa	381		1	3	ttc	5	303	317	131	298	N	35	GACATTCAACCAAACCAGTTCA	CACCAATTTGTTCCCTTACGTT	238	---NA---			0	-		No
GR7D2IN01AOQNX	GR7D2IN01AOQNX	GR7D2IN01AOQNXa	392		1	4	tgat	3	23	34	19	363	Y	44				zeaxanthin epoxidase	0	87.6%	4	P:programmed cell death; P:response to stress; F:pyrophosphatase activity; F:adenyl ribonucleotide binding	-	No
GR7D2IN01AOS2U	GR7D2IN01AOS2U	GR7D2IN01AOS2Ua	363		1	2	ag	6	12	23	56	361	N	42				uncharacterized protein at2g34160	0	89.1%	1	F:binding	-	No
GR7D2IN01AOU3U	GR7D2IN01AOU3U	GR7D2IN01AOU3Ua	397		1	4	agat	3	182	193	250	396	N	41	TTCTTTTATGTGCCTGTGGATG	TTGCTTCCGTGCTAATGTTATG	215	---NA---			0	-		No
GR7D2IN01AOW02	GR7D2IN01AOW02	GR7D2IN01AOW02b	412		2	2	ca	5	329	338	200	313	N	31	ATGACGCCTAAGGATAACCAGA	GATCCATGTTGGATGTGAGGTA	159	---NA---			0	-		No
GR7D2IN01AOW02	GR7D2IN01AOW02	GR7D2IN01AOW02a	412		2	4	atac	3	304	315	200	313	N	31	ATGACGCCTAAGGATAACCAGA	GATCCATGTTGGATGTGAGGTA	159	---NA---			0	-		No
GR7D2IN01AOWMZ	GR7D2IN01AOWMZ	GR7D2IN01AOWMZa	309		1	5	ggagg	3	198	212	49	186	N	40	GCAAAATGAAGTAAGACCGTCC	GCACTGACGTAAAAACTTTCCC	186	---NA---			0	-		No
GR7D2IN01AP14Y	GR7D2IN01AP14Y	GR7D2IN01AP14Ya	481		1	3	cat	4	169	180	154	243	Y	32	CTTATTGCTTGTCACCATCCAA	CCCTGTTACGTTTCCATTTCAT	281	---NA---			0	-		No
GR7D2IN01AP224	GR7D2IN01AP225	GR7D2IN01AP224a	458		1	3	gag	5	174	188	1	426	Y	52	ATCGTGCTGATGTTGTTTCATC	CGATTACGATTTAGGATTTCGC	149	---NA---			0	-		No
GR7D2IN01AP58X	GR7D2IN01AP58X	GR7D2IN01AP58Xa	447		1	4	taaa	4	375	390	278	382	N	38	TTACATGCCCAGCATATAGTCG	ATTCATCTTTGCATGTTGGTGG	123	---NA---			0	-		No
GR7D2IN01AP7WH	GR7D2IN01AP7WH	GR7D2IN01AP7WHa	325		1	2	ga	5	33	42	2	208	Y	47	CACTTCCCTTGCTTCGAAAAT	GGATTGGATCTCTGCTACAACC	296	cop1-interacting protein 7 -like protein	0	86.3%	0	-		No
GR7D2IN01APDK7	GR7D2IN01APDK8	GR7D2IN01APDK7a	502		1	3	ccg	4	490	501	103	207	N	40				---NA---			0	-		No
GR7D2IN01APEFP	GR7D2IN01APEFP	GR7D2IN01APEFPa	488		1	3	tca	10	67	96	143	454	N	50	CGCTTCCAACCAGTACGATATT	CTACTAGTGTGTTGTCGCCGAA	193	uncharacterized protein loc100808774	0	67.6%	0	-		No
GR7D2IN01APFQM	GR7D2IN01APFQM	GR7D2IN01APFQMa	401		1	3	tta	4	92	103	283	393	N	22				---NA---			0	-		No
GR7D2IN01APSXY	GR7D2IN01APSXY	GR7D2IN01APSXYa	416		1	4	ttat	3	238	249	287	355	N	32	TGTTCTTGGAGCGACACATTAG	GCATGTGAGCTAGAGGCACTTA	255	---NA---			0	-		No
GR7D2IN01APTIW	GR7D2IN01APTIW	GR7D2IN01APTIWa	496		1	4	tgcg	3	217	228	1	345	Y	45	ATATGGTTGTGCTCTCCTTCGT	GAATTCATTCAAGAAGCCCAAG	282	probable wrky transcription factor 40	0	71.1%	2	F:DNA binding; P:gene expression	-	No
GR7D2IN01APW4F	GR7D2IN01APW4F	GR7D2IN01APW4Fa	384		1	4	tttc	3	330	341	10	135	N	33				---NA---			0	-		No
GR7D2IN01APX10	GR7D2IN01APX11	GR7D2IN01APX10a	459		1	3	acc	4	373	384	1	408	Y	47	GAAAATTCGAGTATGCTCAGGG	GTTTCGATTTCCTCAAGGTGTC	177	phospholipase d p1-like	0	78.3%	6	F:oxidoreductase activity; F:phospholipid binding; F:phospholipase activity; P:metabolic process; P:organ development; P:cellular response to starvation	-	No
GR7D2IN01AQ2UU	GR7D2IN01AQ2UU	GR7D2IN01AQ2UUb	289		2	2	ga	7	245	258	97	288	Y	45				---NA---			0	-		No
GR7D2IN01AQ2UU	GR7D2IN01AQ2UU	GR7D2IN01AQ2UUa	289		2	2	tc	6	192	203	97	288	Y	45	TGACGTGATAGTTGCTGCTCTT	TCTCTCTCTCTCCATACCTGCC	191	---NA---			0	-		No
GR7D2IN01AQ959	GR7D2IN01AQ959	GR7D2IN01AQ959a	518		1	3	gtc	4	208	219	1	504	Y	43	GGAATTTCCCTACAAGATTCCC	CAGGGAAGAGGAAAACTAGCAA	244	replication factor c subunit 1-like	0	612857142857142	1	F:binding	-	No
GR7D2IN01AQ974	GR7D2IN01AQ974	GR7D2IN01AQ974a	473		1	2	at	5	28	37	170	304	N	23				---NA---			0	-		No
GR7D2IN01AQD9Y	GR7D2IN01AQD9Y	GR7D2IN01AQD9Yb	476		2	3	atc	4	442	453	134	388	N	39				uncharacterized protein	0	81.8%	3	P:gene expression; C:ribonucleoprotein complex; F:structural molecule activity	-	No
GR7D2IN01AQD9Y	GR7D2IN01AQD9Y	GR7D2IN01AQD9Ya	476		2	3	tct	4	360	371	134	388	Y	39	CTCATCATCTTCGTCAACATCC	TCACCAATGAGGTAAAGAGGAGA	110	uncharacterized protein	0	81.8%	3	P:gene expression; C:ribonucleoprotein complex; F:structural molecule activity	-	No
GR7D2IN01AQH4L	GR7D2IN01AQH4L	GR7D2IN01AQH4La	441		1	3	ttc	5	357	371	267	440	Y	37	AAAGGCCATACTGTTTGCAGAT	AGCCATTCATGAACATGGTGAA	110	---NA---			0	-		No
GR7D2IN01AQRAC	GR7D2IN01AQRAC	GR7D2IN01AQRACa	511		1	2	tg	5	135	144	134	268	Y	44	TTTTCCTTGTAACTCTCGCACTC	CACGTAATCTCTACACGCAAGC	151	---NA---			0	-		No
GR7D2IN01AQROI	GR7D2IN01AQROI	GR7D2IN01AQROIa	416		1	4	cttc	3	20	31	3	65	Y	41				---NA---			0	-		No
GR7D2IN01AR1HG	GR7D2IN01AR1HG	GR7D2IN01AR1HGa	501		1	4	agaa	3	48	59	128	325	N	39	ACAGGCCTGATCAAAGGAAG	ACCTGTCTGCTGTGAAGACAAA	101	trna dimethylallyltransferase 2-like	1.46	74.0%	2	F:binding; F:transferase activity	-	No
GR7D2IN01AR7A9	GR7D2IN01AR7A10	GR7D2IN01AR7A9a	219		1	3	tct	4	90	101	37	183	Y	36	TAGGATGTGCACAAATGAAACC	GGGAACAGGAAAGAGAATGTTG	119	---NA---			0	-		No
GR7D2IN01AR8DT	GR7D2IN01AR8DT	GR7D2IN01AR8DTa	396		1	4	aaat	3	2	13	134	289	N	36				---NA---			0	-		No
GR7D2IN01ARA7Y	GR7D2IN01ARA7Y	GR7D2IN01ARA7Ya	436		1	3	ctc	4	22	33	118	246	N	41				---NA---			0	-		No
GR7D2IN01ARKKL	GR7D2IN01ARKKL	GR7D2IN01ARKKLa	521		1	3	ctt	4	386	397	18	284	N	41	GTTGCCCCATAAGCTACGTTAC	TACGGAGGATTTGCGTTTTACT	228	---NA---			0	-		No
GR7D2IN01ARKYI	GR7D2IN01ARKYI	GR7D2IN01ARKYIa	469		1	3	tcc	4	78	89	154	303	N	38	GCGAATGATCAAGACAAGACAG	TCTTGTGTACATGGATGAAGGG	141	---NA---			0	-		No
GR7D2IN01ARR4R	GR7D2IN01ARR4R	GR7D2IN01ARR4Rc	272		3	4	catg	4	98	113	129	245	N	37	TGAAACAAGGAAACTCTCAGCA	TTCTCAAGCAAGATGGAAGTCA	226	---NA---			0	-		No
GR7D2IN01ARR4R	GR7D2IN01ARR4R	GR7D2IN01ARR4Rb	272		3	4	tatg	5	78	97	129	245	N	37	TGAAACAAGGAAACTCTCAGCA	TTCTCAAGCAAGATGGAAGTCA	226	---NA---			0	-		No
GR7D2IN01ARR4R	GR7D2IN01ARR4R	GR7D2IN01ARR4Ra	272		3	2	at	5	71	80	129	245	N	37	TGAAACAAGGAAACTCTCAGCA	TTCTCAAGCAAGATGGAAGTCA	226	---NA---			0	-		No
GR7D2IN01ARRHG	GR7D2IN01ARRHG	GR7D2IN01ARRHGa	305		1	2	ca	10	35	54	26	142	Y	36	ATAAAGGGATGGAATGGACTTC	CTAAATTTCCCAGAACTTCCCC	101	---NA---			0	-		No
GR7D2IN01ARSEU	GR7D2IN01ARSEU	GR7D2IN01ARSEUa	528		1	2	tc	7	493	506	152	250	N	32				---NA---			0	-		No
GR7D2IN01ARVVQ	GR7D2IN01ARVVQ	GR7D2IN01ARVVQa	461		1	3	aag	4	401	412	151	303	N	38	ACTGAGAGACAACCGACAGTCA	TCTCTGCTTCAATTATCTGTGC	141	---NA---			0	-		No
GR7D2IN01AS7SO	GR7D2IN01AS7SO	GR7D2IN01AS7SOa	511		1	5	ctttt	3	275	289	41	166	N	37	TCTTGAAAAGCTTCCTCTTTGG	CTCCTAGGCCGATATAGCTCAA	278	---NA---			0	-		No
GR7D2IN01AS8OK	GR7D2IN01AS8OK	GR7D2IN01AS8OKa	241		1	4	atgc	3	85	96	17	241	Y	40	AAAGGACCATGCTTTCCTATCA	TAAACCTGATGTTGAAAGGGCT	161	3 -5 exonuclease domain-containing protein	0	74666666666666.6	4	C:cell part; F:binding; P:cellular nitrogen compound metabolic process; F:exonuclease activity	-	No
GR7D2IN01ASAIZ	GR7D2IN01ASAIZ	GR7D2IN01ASAIZa	356		1	5	aaaat	3	26	40	95	226	N	45	GGACTCAAGGGAAGAGAGCC	AGAGAGAAGCTGCGCAGTAGTT	136	---NA---			0	-		No
GR7D2IN01ASDVQ	GR7D2IN01ASDVQ	GR7D2IN01ASDVQa	491		1	2	tg	7	476	489	37	306	N	42				---NA---			0	-		No
GR7D2IN01ASHCZ	GR7D2IN01ASHCZ	GR7D2IN01ASHCZa	484		1	4	cttt	3	17	28	38	253	N	41				---NA---			0	-		No
GR7D2IN01ASL7H	GR7D2IN01ASL7H	GR7D2IN01ASL7Ha	534		1	4	taat	3	485	496	271	432	N	33	TTTCAGACAACTGCTTTGTTGG	TAAATGAGCGCCAGGATTTT	164	---NA---			0	-		No
GR7D2IN01ASR5X	GR7D2IN01ASR5X	GR7D2IN01ASR5Xa	499		1	3	gtc	4	1	12	1	267	Y	46				heat shock protein binding	0	81.3%	3	P:cellular protein metabolic process; P:response to stimulus; F:protein binding	-	No
GR7D2IN01ASSTT	GR7D2IN01ASSTT	GR7D2IN01ASSTTa	505		1	3	tga	4	28	39	272	373	N	40	GAAGACCTAGTTATGAGAGGCG	GGGTTCAAACTTACACTGAGCC	186	---NA---			0	-		No
GR7D2IN01ASU9P	GR7D2IN01ASU9P	GR7D2IN01ASU9Pa	311		1	3	gag	5	287	301	63	311	Y	53				homolog subfamily b member	0	77.0%	1	F:heat shock protein binding		No
GR7D2IN01ASX9I	GR7D2IN01ASX9I	GR7D2IN01ASX9Ia	510		1	3	att	4	144	155	450	509	N	35	TATACATTACGGGAAAAAGCCC	CGCTGTTTAAAACTCCATTTCC	112	---NA---			0	-		No
GR7D2IN01ASXAD	GR7D2IN01ASXAD	GR7D2IN01ASXADa	513		1	3	cct	4	378	389	112	513	Y	50	TGTCCCTGCTAGGGGTATAGAA	TCAACAACATCTTCATTCCTGG	228	g2 mitotic-specific cyclin s13-6	0.04	76666666666666.6	2	P:cell cycle; C:intracellular membrane-bounded organelle	-	No
GR7D2IN01AT0Z3	GR7D2IN01AT0Z4	GR7D2IN01AT0Z3a	451		1	5	tttct	3	67	81	2	91	Y	37	ATCTCTTGTTGCATCTGTCACC	GGCAAAAACACTCTTTTGCTCT	194	---NA---			0	-		No
GR7D2IN01AT3S6	GR7D2IN01AT3S7	GR7D2IN01AT3S6a	458		1	3	ctt	4	322	333	6	413	Y	42	AATGGATGCTTCCTTACCTTGA	AGAAGGCTGGAAGTTCAACAAG	220	uncharacterized protein loc100795398	0	78.1%	0	-		No
GR7D2IN01AT4Z1	GR7D2IN01AT4Z2	GR7D2IN01AT4Z1a	287		1	2	ta	5	191	200	149	286	Y	26				---NA---			0	-		No
GR7D2IN01AT6TI	GR7D2IN01AT6TI	GR7D2IN01AT6TIa	487		1	3	tcc	4	375	386	48	440	Y	48	GAAGGCAGAAGCAAAGTCATCT	GTGGGGATTCAAAGTATGGAGA	224	uncharacterized rna-binding protein	0	68.4%	2	F:zinc ion binding; C:intracellular		No
GR7D2IN01AT9D9	GR7D2IN01AT9D10	GR7D2IN01AT9D9a	217		1	2	tg	6	152	163	107	205	Y	43	CAAGTCACATGGGAGCAAATTA	TTTCCTTTGTAAATCCACCACG	105	---NA---			0	-		No
GR7D2IN01ATI61	GR7D2IN01ATI62	GR7D2IN01ATI61a	437		1	2	ct	9	69	86	241	273	N	31	CACATACGAGTGCCTGGATAAA	CGTTCTTACGTGGATCATCAGA	254	---NA---			0	-		No
GR7D2IN01ATJGX	GR7D2IN01ATJGX	GR7D2IN01ATJGXd	425		4	2	ac	5	412	421	40	393	N	47				---NA---			0	-		No
GR7D2IN01ATJGX	GR7D2IN01ATJGX	GR7D2IN01ATJGXc	425		4	3	gag	5	157	171	40	393	Y	47	CAACATCACCACCATTGTTTCT	CACAAGGAGAAGGAGAACGAGT	139	---NA---			0	-		No
GR7D2IN01ATJGX	GR7D2IN01ATJGX	GR7D2IN01ATJGXb	425		4	6	aggagg	3	155	172	40	393	Y	47	CAACATCACCACCATTGTTTCT	CACAAGGAGAAGGAGAACGAGT	139	---NA---			0	-		No
GR7D2IN01ATJGX	GR7D2IN01ATJGX	GR7D2IN01ATJGXa	425		4	3	aag	4	145	156	40	393	Y	47	CAACATCACCACCATTGTTTCT	CACAAGGAGAAGGAGAACGAGT	139	---NA---			0	-		No
GR7D2IN01ATJI2	GR7D2IN01ATJI3	GR7D2IN01ATJI2a	391		1	2	tg	10	364	383	96	179	N	34				---NA---			0	-		No
GR7D2IN01ATN8Y	GR7D2IN01ATN8Y	GR7D2IN01ATN8Ya	460		1	4	gctg	3	227	238	2	202	N	42	TTTCACATAAGACAATGGGTGC	GCCCCTGTGCTCATAGATTAAC	108	phd and ring finger domain-containing protein	0	60.5%	0	-		No
GR7D2IN01ATNOL	GR7D2IN01ATNOL	GR7D2IN01ATNOLa	467		1	2	ac	5	54	63	48	125	Y	29	TCAAGGTTAAGAATCCTTCCCA	TGGGAAGAATATGTGGTGAGTG	236	---NA---			0	-		No
GR7D2IN01ATP7H	GR7D2IN01ATP7H	GR7D2IN01ATP7Ha	415		1	3	atg	4	33	44	47	415	N	42	AATGTTTCGGCCACAAAAAC	TGAGACTCTGAAGAGGTTTCCC	116	uncharacterized protein loc100789168	0	80.9%	0	-		No
GR7D2IN01ATPD0	GR7D2IN01ATPD1	GR7D2IN01ATPD0a	486		1	3	aga	6	265	282	107	247	N	38	CTGCAAATCCCTTTCTGTCTCT	TGTGTTTGTGGCTCACACATTA	265	---NA---			0	-		No
GR7D2IN01ATPPN	GR7D2IN01ATPPN	GR7D2IN01ATPPNa	497		1	5	aaaat	3	305	319	38	256	N	31	AAGGTGGTATGCATCATCTTCA	CGTGCTTTTCAACAATCATGTC	170	---NA---			0	-		No
GR7D2IN01ATSHB	GR7D2IN01ATSHB	GR7D2IN01ATSHBa	457		1	4	tcca	3	368	379	201	308	N	37	CTGTTCGCTTATTTTCCAGAGG	AGGGCATCCTACACAGTGCTAT	196	---NA---			0	-		No
GR7D2IN01ATSVT	GR7D2IN01ATSVT	GR7D2IN01ATSVTa	335		1	4	aaga	3	12	23	26	184	N	44				---NA---			0	-		No
GR7D2IN01AU9QT	GR7D2IN01AU9QT	GR7D2IN01AU9QTa	411		1	2	at	5	357	366	3	77	N	23				---NA---			0	-		No
GR7D2IN01AUFPR	GR7D2IN01AUFPR	GR7D2IN01AUFPRa	201		1	2	ag	12	165	188	19	75	N	40				---NA---			0	-		No
GR7D2IN01AUK1E	GR7D2IN01AUK1E	GR7D2IN01AUK1Ea	386		1	2	ca	5	228	237	250	357	N	38	TAATCTTGCCTGGGAAGTCATT	TGCTCAGCAGAATTGAAGTAGG	158	---NA---			0	-		No
GR7D2IN01AUT1Y	GR7D2IN01AUT1Y	GR7D2IN01AUT1Ya	561		1	6	ctgtta	5	483	512	365	526	Y	52				---NA---			0	-		No
GR7D2IN01AV7H0	GR7D2IN01AV7H0	GR7D2IN01AV7H0c	388		3	3	cgc	6	91	108	213	362	N	51	ACAAAGGTAGAACCACCACCAC	AAGTTGCAGTCCAAGATCCATT	222	c2h2 zinc finger protein	0	96.7%	2	C:cell part; F:transition metal ion binding	-	No
GR7D2IN01AV7H0	GR7D2IN01AV7H0	GR7D2IN01AV7H0b	388		3	6	ccgcct	3	57	74	213	362	N	51	ACAAAGGTAGAACCACCACCAC	AAGTTGCAGTCCAAGATCCATT	222	c2h2 zinc finger protein	0	96.7%	2	C:cell part; F:transition metal ion binding	-	No
GR7D2IN01AV7H0	GR7D2IN01AV7H0	GR7D2IN01AV7H0a	388		3	3	acc	8	23	46	213	362	N	51				c2h2 zinc finger protein	0	96.7%	2	C:cell part; F:transition metal ion binding	-	No
GR7D2IN01AV7WC	GR7D2IN01AV7WC	GR7D2IN01AV7WCa	476		1	3	ttc	4	80	91	1	405	Y	43	CCTTATCCTTTGTGCAAACTCTG	TGACATTGTTCCTCCTGATGTC	188	probable serine threonine-protein kinase at1g54610-like	0	80.4%	3	F:protein kinase activity; P:protein modification process; F:adenyl ribonucleotide binding	-	No
GR7D2IN01AV8W2	GR7D2IN01AV8W3	GR7D2IN01AV8W2a	331		1	4	gcaa	3	279	290	184	330	Y	36	CCTTGCTGATACTAACGGTGAA	AATGGAAAGTCGTCAGGAGTGT	168	---NA---			0	-		No
GR7D2IN01AVEIO	GR7D2IN01AVEIO	GR7D2IN01AVEIOa	400		1	3	cat	4	30	41	132	203	N	32				---NA---			0	-		No
GR7D2IN01AVOEE	GR7D2IN01AVOEE	GR7D2IN01AVOEEa	549		1	4	ttgt	3	480	491	367	510	Y	34	GATTTATGCCCAAGAAAGCAAG	AGAACTCAAGCAAGGAATTTGC	187	---NA---			0	-		No
GR7D2IN01AVPZS	GR7D2IN01AVPZS	GR7D2IN01AVPZSa	506		1	4	aaac	3	454	465	363	506	Y	38				---NA---			0	-		No
GR7D2IN01AVU1K	GR7D2IN01AVU1K	GR7D2IN01AVU1Ka	503		1	3	agc	5	142	156	3	158	Y	48	CTCCGAACTCTCTCTGTCCAGT	GCTTCAAACGGAAAGGTAAATG	266	---NA---			0	-		No
GR7D2IN01AW0Q1	GR7D2IN01AW0Q1	GR7D2IN01AW0Q1b	510		2	2	at	5	320	329	172	495	Y	36	GAATCTCAGTGCAAAATCCACA	ATAGCGCAAACCAAGACAAGAT	194	uracil phosphoribosyltransferase	0.26	96.6%	2	F:nucleoside kinase activity; F:adenyl ribonucleotide binding	-	No
GR7D2IN01AW0Q1	GR7D2IN01AW0Q1	GR7D2IN01AW0Q1a	510		2	3	gat	4	121	132	172	495	N	36	GACATCCGAGATTGATTTTGGT	TGTGGATTTTGCACTGAGATTC	150	uracil phosphoribosyltransferase	0.26	96.6%	2	F:nucleoside kinase activity; F:adenyl ribonucleotide binding	-	No
GR7D2IN01AW7WJ	GR7D2IN01AW7WJ	GR7D2IN01AW7WJa	508		1	3	aat	4	151	162	286	369	N	32	AAAAACATGGGAGTCACTGGTC	ACAAAAAGAGCAGGTAGCAAGG	291	---NA---			0	-		No
GR7D2IN01AWDZJ	GR7D2IN01AWDZJ	GR7D2IN01AWDZJa	503		1	4	tatt	3	175	186	269	379	N	31	CATAGATCAGCAGCATCTCAGC	CTTGTCATTAGCTTGAGAGCCA	233	---NA---			0	-		No
GR7D2IN01AWE73	GR7D2IN01AWE73	GR7D2IN01AWE73b	431		2	4	atga	3	320	331	2	310	N	42	TTTCTGGGTTTGATCTTGAGGT	TTCTTCGTTGCTGGGATAATCT	215	---NA---			0	-		No
GR7D2IN01AWE73	GR7D2IN01AWE73	GR7D2IN01AWE73a	431		2	3	ggt	4	192	203	2	310	Y	42	CTTTTCGAGGTGAGATTTCTGG	TTCTTCGTTGCTGGGATAATCT	230	---NA---			0	-		No
GR7D2IN01AWF68	GR7D2IN01AWF69	GR7D2IN01AWF68a	372		1	3	aga	4	248	259	1	174	N	46	CTGACTGAGGCGTCTTAGAGGT	CATTCCAGCATTTGTCTGTGTT	270	uncharacterized protein loc100797841	0.48	74.75%	0	-		No
GR7D2IN01AWGNX	GR7D2IN01AWGNX	GR7D2IN01AWGNXa	466		1	4	tctt	3	352	363	1	135	N	37	TGATTCTCTCAAACTTCAGCCA	CCTAACCAAGAAAAATTGACGC	294	---NA---			0	-		No
GR7D2IN01AWKL2	GR7D2IN01AWKL3	GR7D2IN01AWKL2a	561		1	5	atttt	3	107	121	166	390	N	35	CAGCAAGAGTTTAAGTTCCCTGA	TATATAGGCATGCGCCCTAACT	102	---NA---			0	-		No
GR7D2IN01AWO7T	GR7D2IN01AWO7T	GR7D2IN01AWO7Ta	353		1	2	ag	5	90	99	26	259	Y	47	AGTTTGTACGAGGCAACTGTGA	GAGACTTCTGATTGGGGATTTG	263	---NA---			0	-		No
GR7D2IN01AWQTV	GR7D2IN01AWQTV	GR7D2IN01AWQTVa	479		1	3	ttg	6	232	249	30	203	N	38	TGGGTTAGAGATTGGTTTGCTT	CCCAGTCCAGGATAAAGTCAAG	250	---NA---			0	-		No
GR7D2IN01AX3ZL	GR7D2IN01AX3ZL	GR7D2IN01AX3ZLa	424		1	3	aga	4	137	148	42	251	Y	50	CTAAGGATGATTGACGAGACCC	GTCAAGAGAGACAGGAGGGAGA	144	f-box protein at2g27310-like	172	75333333333333.3	0	-		No
GR7D2IN01AX44F	GR7D2IN01AX44F	GR7D2IN01AX44Fa	490		1	4	ttgg	3	251	262	147	320	Y	35	GTGTTGCTTGCTTGTTATTGGA	CGATCCCAGGTTGACTAGAAAG	284	---NA---			0	-		No
GR7D2IN01AXHGK	GR7D2IN01AXHGK	GR7D2IN01AXHGKb	504		2	5	tcccc	3	104	118	298	480	N	44	TTTCTTCCCTCTCCTCTCCTCT	ATGAAGACCCTGCAGAAACAAT	174	uncharacterized protein	0	87.5%	2	P:biological_process; C:cellular_component		No
GR7D2IN01AXHGK	GR7D2IN01AXHGK	GR7D2IN01AXHGKa	504		2	5	cctct	3	65	79	298	480	N	44	GAGGGGAGCACTAAAAGACAAA	ATGAAGACCCTGCAGAAACAAT	196	uncharacterized protein	0	87.5%	2	P:biological_process; C:cellular_component		No
GR7D2IN01AXKXJ	GR7D2IN01AXKXJ	GR7D2IN01AXKXJa	461		1	4	gaca	3	44	55	11	145	Y	36				---NA---			0	-		No
GR7D2IN01AXUB6	GR7D2IN01AXUB7	GR7D2IN01AXUB6a	538		1	2	ca	5	403	412	2	442	Y	36	TCAGAAATCACCAAATCCACTG	AGTGCAGTGAGGAAGTTTAGGC	106	---NA---			0	-		No
GR7D2IN01AXW8R	GR7D2IN01AXW8R	GR7D2IN01AXW8Ra	456		1	4	aaag	3	239	250	12	113	N	38	GTCCATCGTCGACACTACAAAA	AGTCTGCATGGCAGAGATATGA	122	---NA---			0	-		No
GR7D2IN01AXXT9	GR7D2IN01AXXT10	GR7D2IN01AXXT9a	295		1	3	gcc	4	264	275	76	294	Y	52				---NA---			0	-		No
GR7D2IN01AY975	GR7D2IN01AY976	GR7D2IN01AY975a	536		1	5	aattc	3	343	357	318	464	Y	41	ATCACAATGATCACACTCTCGC	TGATTTGTCCAACCTGACTTTG	175	---NA---			0	-		No
GR7D2IN01AYH69	GR7D2IN01AYH69	GR7D2IN01AYH69b	216		2	2	ac	5	69	78	108	182	N	37				---NA---			0	-		No
GR7D2IN01AYH69	GR7D2IN01AYH69	GR7D2IN01AYH69a	216		2	4	agaa	3	1	12	108	182	N	37				---NA---			0	-		No
GR7D2IN01AYT15	GR7D2IN01AYT16	GR7D2IN01AYT15a	516		1	2	ta	6	365	376	95	268	N	25	TGAGCGTTCTTTGAACTTGGTA	AAGCTGGAAGTCCACTAAATCG	184	---NA---			0	-		No
GR7D2IN01AYUNL	GR7D2IN01AYUNL	GR7D2IN01AYUNLb	434		2	4	aaag	3	100	111	242	325	N	31	TTCATATCAAAGCTTGAGGCG	GGGCATGACTGGTTATCAATTT	284	---NA---			0	-		No
GR7D2IN01AYUNL	GR7D2IN01AYUNL	GR7D2IN01AYUNLa	434		2	3	ttc	4	82	93	242	325	N	31	TTCATATCAAAGCTTGAGGCG	GGGCATGACTGGTTATCAATTT	284	---NA---			0	-		No
GR7D2IN01AZ3FN	GR7D2IN01AZ3FN	GR7D2IN01AZ3FNa	372		1	3	gaa	5	162	176	232	360	N	38	ATGATTCAAAGGCTTCCACAGT	CAGTTCATCTTCATCAAATGCG	248	---NA---			0	-		No
GR7D2IN01AZ4R3	GR7D2IN01AZ4R4	GR7D2IN01AZ4R3a	495		1	4	cagc	3	352	363	26	199	N	46	TATTGGTCACAACACGTCCTTC	TGGTACTGCTGCCTTACTCAAA	297	sphingolipid delta -desaturase des1-like	0	69.5%	2	P:sphingolipid metabolic process; F:oxidoreductase activity, acting on paired donors, with incorporation or reduction of molecular oxygen	-	No
GR7D2IN01AZ519	GR7D2IN01AZ520	GR7D2IN01AZ519a	293		1	3	agg	7	99	119	17	241	Y	54	GTCTTGAGGGTGAATATCGAGG	CAGTTGTCGTTCTCACTTTTCG	179	---NA---			0	-		No
GR7D2IN01AZ60X	GR7D2IN01AZ60X	GR7D2IN01AZ60Xa	349		1	2	ct	6	253	264	123	320	Y	52	TGGATTATACCGAACAGGCTTC	AGATGAAAAGAAGTCAGTCGCC	161	---NA---			0	-		No
GR7D2IN01AZBQI	GR7D2IN01AZBQI	GR7D2IN01AZBQIa	470		1	2	tc	9	1	18	286	468	N	47				poly -binding protein 3-like	36.4	71.5%	1	F:RNA binding		No
GR7D2IN01AZESB	GR7D2IN01AZESB	GR7D2IN01AZESBa	231		1	2	ga	5	88	97	18	164	Y	45	GGCTCTCTCCTTTAGCTTACCC	TACTTCTGTGCACAACGAGCTT	123	c-14 sterol	0	96.9%	4	P:steroid biosynthetic process; P:reproductive developmental process; F:oxidoreductase activity, acting on the CH-CH group of donors, NAD or NADP as acceptor; C:cell part	EC:1.3.1.0	No
GR7D2IN01AZET8	GR7D2IN01AZET9	GR7D2IN01AZET8a	269		1	2	gt	9	73	90	18	152	Y	28	GGTTCGACATCTTAGCATGAAA	CTCTTTTTCCTTTGACCGGATT	148	---NA---			0	-		No
GR7D2IN01AZGVR	GR7D2IN01AZGVR	GR7D2IN01AZGVRa	511		1	3	ctt	4	227	238	68	478	Y	49	TCCAGTACTTGAACCTGTCCCT	CAACCAAGACGATGATGAAAGA	258	---NA---			0	-		No
GR7D2IN01AZK9Y	GR7D2IN01AZK9Y	GR7D2IN01AZK9Ya	488		1	3	ata	4	33	44	375	488	N	31				---NA---			0	-		No
GR7D2IN01AZQEB	GR7D2IN01AZQEB	GR7D2IN01AZQEBa	477		1	4	attt	5	61	80	36	143	Y	32	GTTGTCCGTGGCTTCATTTTAT	TGGCGCAACACAACTAGTTTAC	214	---NA---			0	-		No
GR7D2IN01AZT32	GR7D2IN01AZT33	GR7D2IN01AZT32a	253		1	4	taaa	4	35	50	121	252	N	42				---NA---			0	-		No
GR7D2IN01AZTVL	GR7D2IN01AZTVL	GR7D2IN01AZTVLa	492		1	4	acct	3	289	300	72	299	N	45	TGTACAACCAAACGGCACTAAC	TGGCTATGTCTGTGAATGTTCC	177	vacuolar protein sorting-associated protein	0	68.2%	0	-		No
GR7D2IN01AZVEN	GR7D2IN01AZVEN	GR7D2IN01AZVENb	318		2	4	aact	3	167	178	2	88	N	31				---NA---			0	-		No
GR7D2IN01AZVEN	GR7D2IN01AZVEN	GR7D2IN01AZVENa	318		2	3	taa	4	132	143	2	88	N	31				---NA---			0	-		No
GR7D2IN01B05QT	GR7D2IN01B05QT	GR7D2IN01B05QTa	502		1	2	tc	8	418	433	283	465	Y	38	CAAATCCTCCCTTCTTCCTCTT	CGAAACGGAAGGGAAAGTTAAT	137	---NA---			0	-		No
GR7D2IN01B066N	GR7D2IN01B066N	GR7D2IN01B066Na	482		1	2	ga	7	461	474	3	152	N	44				uncharacterized protein	0	84.9%	2	P:biological_process; C:cellular_component		No
GR7D2IN01B08WW	GR7D2IN01B08WW	GR7D2IN01B08WWa	461		1	3	att	4	365	376	80	160	N	24				---NA---			0	-		No
GR7D2IN01B0B2U	GR7D2IN01B0B2U	GR7D2IN01B0B2Ub	534		2	2	ta	6	462	473	10	330	N	31				---NA---			0	-		No
GR7D2IN01B0B2U	GR7D2IN01B0B2U	GR7D2IN01B0B2Ua	534		2	5	ttctt	3	296	310	10	330	Y	31	TTCCCTGGTTCTTAGTCACGTT	CAATCTTTGTGGCTGTAATGGA	145	---NA---			0	-		No
GR7D2IN01B0CR6	GR7D2IN01B0CR7	GR7D2IN01B0CR6a	490		1	2	ta	5	175	184	261	377	N	22				---NA---			0	-		No
GR7D2IN01B0EBQ	GR7D2IN01B0EBQ	GR7D2IN01B0EBQa	516		1	3	cct	4	132	143	246	386	N	47	TTCTCTCCTTCGTCAACCTCTC	GCAAACCTTAGAAAGCATCAGC	249	---NA---			0	-		No
GR7D2IN01B0GHI	GR7D2IN01B0GHI	GR7D2IN01B0GHIb	296		2	3	aga	4	178	189	1	129	N	47	CTGGTTTTACCATTTCCAGCTC	TCTTCAGGACCCATACCAGTCT	218	udp-glycosyltransferase 83a1-like	15.8	583333333333333	1	F:transferase activity	-	No
GR7D2IN01B0GHI	GR7D2IN01B0GHI	GR7D2IN01B0GHIa	296		2	3	gga	4	161	172	1	129	N	47	CTGGTTTTACCATTTCCAGCTC	TCTTCAGGACCCATACCAGTCT	218	udp-glycosyltransferase 83a1-like	15.8	583333333333333	1	F:transferase activity	-	No
GR7D2IN01B0LBI	GR7D2IN01B0LBI	GR7D2IN01B0LBIa	474		1	2	ag	5	203	212	351	458	N	36	ACACAAGAATTTATTCCACGGC	GGTGTGGTTCTATCACAACGAA	291	---NA---			0	-		No
GR7D2IN01B0P5H	GR7D2IN01B0P5H	GR7D2IN01B0P5Ha	499		1	2	ta	5	404	413	309	431	Y	36	GGTAAATGCAAGACCTGGAAAG	GCCATGCTCCCTTGTCTACTTA	102	---NA---			0	-		No
GR7D2IN01B10VB	GR7D2IN01B10VB	GR7D2IN01B10VBa	468		1	3	cat	4	179	190	122	250	Y	40	CATGTCAACCATTTCAGCACTT	GTTGTCAAAAGCAAACTGGTCA	141	---NA---			0	-		No
GR7D2IN01B15PA	GR7D2IN01B15PA	GR7D2IN01B15PAa	435		1	2	tc	5	425	434	219	371	N	35				---NA---			0	-		No
GR7D2IN01B17FQ	GR7D2IN01B17FQ	GR7D2IN01B17FQa	355		1	3	caa	4	67	78	4	354	Y	49	GCCAACAATCTTCAACCTTCTC	AAGCTTGAAAGAACCTGACTGC	188	scarecrow-like protein 8-like	0.49	58444444444444.4	2	P:transcription; P:regulation of transcription		No
GR7D2IN01B1BCR	GR7D2IN01B1BCR	GR7D2IN01B1BCRa	464		1	4	aagc	3	338	349	85	444	Y	49	GCTGCTATTGTAATCTTGTGCG	GACCGTTCATAACATGGATGC	283	nac domain ipr003441	0	59.0%	2	P:regulation of transcription; F:DNA binding		No
GR7D2IN01B1MUR	GR7D2IN01B1MUR	GR7D2IN01B1MURb	261		2	5	ttttc	3	192	206	138	260	Y	30	TCAGCCTATTGCTTTTTCTCGT	CATAATGTCACAACATTGCCCA	209	---NA---			0	-		No
GR7D2IN01B1MUR	GR7D2IN01B1MUR	GR7D2IN01B1MURa	261		2	4	tttc	4	3	18	138	260	N	30				---NA---			0	-		No
GR7D2IN01B1P81	GR7D2IN01B1P82	GR7D2IN01B1P81a	462		1	4	ttct	3	315	326	257	400	Y	44	CATGCTATGTGACTGCCATTTT	GAGAAAGCAACTTGACCGACTT	186	---NA---			0	-		No
GR7D2IN01B1ZW6	GR7D2IN01B1ZW7	GR7D2IN01B1ZW6a	461		1	2	ga	5	417	426	173	367	N	38	GCGGAACAATGTGCATTATAGA	TCTTTTTCTAGGTCTGCCTCTCTT	147	---NA---			0	-		No
GR7D2IN01B200Q	GR7D2IN01B200Q	GR7D2IN01B200Qb	502		2	2	ct	5	298	307	210	341	Y	37	ACATCCATCGCTCTGTTTCTCT	TCCTAGGATGATTGGCCTTTTA	185	---NA---			0	-		No
GR7D2IN01B200Q	GR7D2IN01B200Q	GR7D2IN01B200Qa	502		2	2	tc	5	252	261	210	341	Y	37	ACTGTTCGCAGGAGGAGTCTAT	TCCTAGGATGATTGGCCTTTTA	282	---NA---			0	-		No
GR7D2IN01B206R	GR7D2IN01B206R	GR7D2IN01B206Ra	514		1	4	tttc	3	72	83	217	348	N	33				low quality protein: sucrose-phosphate synthase-like	0	59.8%	2	F:nucleic acid binding; F:zinc ion binding		No
GR7D2IN01B22UV	GR7D2IN01B22UV	GR7D2IN01B22UVa	505		1	4	aaac	3	318	329	37	183	N	40	AAGAAGCATGAGTGCAGAAACA	TTGCTTACCGAGAAACAAAGGT	300	---NA---			0	-		No
GR7D2IN01B24AF	GR7D2IN01B24AF	GR7D2IN01B24AFa	454		1	4	taaa	3	309	320	3	119	N	37	TCAATCTTTTGGTAGCCCAACT	CCGAGGCCTAATGTTACCTCTA	292	---NA---			0	-		No
GR7D2IN01B28JD	GR7D2IN01B28JD	GR7D2IN01B28JDa	429		1	3	ggt	4	338	349	255	383	Y	51	AACATTTGCAGAGAAAAGGCTC	GTGCTCCTAATGCTCCAACTC	296	formin-like protein 20-like	0	81.2%	3	P:cytoskeleton organization; C:membrane; F:cytoskeletal protein binding	-	No
GR7D2IN01B2CJF	GR7D2IN01B2CJF	GR7D2IN01B2CJFa	495		1	5	aaaga	3	1	15	211	366	N	38				---NA---			0	-		No
GR7D2IN01B2IAQ	GR7D2IN01B2IAQ	GR7D2IN01B2IAQa	537		1	4	ttaa	3	519	530	55	222	N	29				---NA---			0	-		No
GR7D2IN01B2KBH	GR7D2IN01B2KBH	GR7D2IN01B2KBHa	542		1	4	gttt	4	301	316	279	362	Y	31	TCCTAAGTTGCGGAAACAGATT	GTATCACTTGGCACCTCGAAAG	285	---NA---			0	-		No
GR7D2IN01B2LXA	GR7D2IN01B2LXA	GR7D2IN01B2LXAa	410		1	5	ttttg	4	247	266	299	364	N	34	GTGCTGCTCATTAACGCAACT	CATCCTTTTGACTTTGAGGAGG	141	---NA---			0	-		No
GR7D2IN01B341N	GR7D2IN01B341N	GR7D2IN01B341Na	500		1	2	at	8	428	443	2	130	N	45	CAGAGATGAAGTGAAATGCAGC	TAGTCAATTTCTCACGCAGTCG	156	hydroxycinnamoyl shikimate quinate hydroxycinnamoyltransferase-like protein	0	64.7%	3	P:polyamine biosynthetic process; P:pollen wall assembly; F:N-acyltransferase activity	-	No
GR7D2IN01B35W2	GR7D2IN01B35W3	GR7D2IN01B35W2a	483		1	4	aatc	3	468	479	101	241	N	38				---NA---			0	-		No
GR7D2IN01B3DDI	GR7D2IN01B3DDI	GR7D2IN01B3DDIb	510		2	2	ag	8	489	504	176	487	N	37				---NA---			0	-		No
GR7D2IN01B3DDI	GR7D2IN01B3DDI	GR7D2IN01B3DDIa	510		2	2	ct	5	65	74	176	487	N	37	TCCTTTTGTCTCTTCCTATGGC	GGATATCATGCTGCATTGTGTT	186	---NA---			0	-		No
GR7D2IN01B3I2D	GR7D2IN01B3I2D	GR7D2IN01B3I2Da	496		1	2	ac	10	174	193	207	362	N	47	TATGGGCGTAAGAAGCTAATGG	GGAGCTCTTCAGGAACCAGTAA	246	flavanone 3-dioxygenase-like	0	77.8%	2	F:catalytic activity; P:metabolic process	-	No
GR7D2IN01B3JCX	GR7D2IN01B3JCX	GR7D2IN01B3JCXa	397		1	3	ttg	4	302	313	37	387	Y	46	CTGCATTCCTTTTAGGTGCTCT	GTCCATCCCACCAAACATAAAA	226	pyrophosphate-energized membrane proton pump 2	0	95.5%	6	F:oxidoreductase activity, acting on the CH-CH group of donors, NAD or NADP as acceptor; P:hydrogen transport; C:cell part; P:metabolic process; F:P-P-bond-hydrolysis-driven transmembrane transporter activity; F:pyrophosphatase activity	EC:1.3.1.0	No
GR7D2IN01B3TRX	GR7D2IN01B3TRX	GR7D2IN01B3TRXa	454		1	3	atc	4	267	278	289	438	N	34	CACACAACGTATATTGCGCTTT	ATAAATGTTCGCCTCCACTGTT	136	---NA---			0	-		No
GR7D2IN01B3WDY	GR7D2IN01B3WDY	GR7D2IN01B3WDYa	500		1	3	tct	4	48	59	65	406	N	47	CTCTAAAGCCTAAACCGCCATA	GAGAAAAGGTACACCGAAAACG	112	probable inactive poly	0	76.0%	1	F:transferase activity, transferring pentosyl groups	EC:2.4.2.0	No
GR7D2IN01B411G	GR7D2IN01B411G	GR7D2IN01B411Ga	491		1	3	tta	6	474	491	15	302	N	38				---NA---			0	-		No
GR7D2IN01B4175	GR7D2IN01B4176	GR7D2IN01B4175a	407		1	4	ttca	3	31	42	232	369	N	40	GCACAATTTCCAGCATCTGTAT	GGTGCCTCTCTTTTAACATTGG	171	myosin-like protein	0	88.1%	0	-		No
GR7D2IN01B41VA	GR7D2IN01B41VA	GR7D2IN01B41VAa	507		1	2	at	5	411	420	3	113	N	30				---NA---			0	-		No
GR7D2IN01B42RS	GR7D2IN01B42RS	GR7D2IN01B42RSa	204		1	2	at	9	64	81	58	138	Y	29				---NA---			0	-		No
GR7D2IN01B44QF	GR7D2IN01B44QF	GR7D2IN01B44QFa	278		1	4	tttc	4	234	249	188	277	Y	36				---NA---			0	-		No
GR7D2IN01B48A0	GR7D2IN01B48A1	GR7D2IN01B48A0a	473		1	3	gag	6	127	144	2	304	Y	44	TTATTGGGTTCGAGGGATATTG	TAACTTCCTTTCCTTCCCCTTC	271	coiled-coil domain-containing protein 109a	0	69714285714285.7	0	-		No
GR7D2IN01B4J7H	GR7D2IN01B4J7H	GR7D2IN01B4J7Ha	457		1	2	tg	5	197	206	207	455	N	37	GGAAGGCTATTCTTCAGCTTCA	CAAGCATATGACTACTGGCAGG	210	rrna intron-encoded homing endonuclease	25	69.0%	0	-		No
GR7D2IN01B4KV6	GR7D2IN01B4KV7	GR7D2IN01B4KV6a	466		1	3	aga	4	264	275	4	465	Y	42	CATTATGAACGTGACCCTTGTG	CTCAGCATTGAGATCTGAGCAC	234	nuclear factor related to kappa-b-binding protein	0	91.5%	2	P:biological_process; C:cellular_component		No
GR7D2IN01B4P62	GR7D2IN01B4P63	GR7D2IN01B4P62a	316		1	4	aaag	5	276	295	234	314	Y	33				---NA---			0	-		No
GR7D2IN01B4SI9	GR7D2IN01B4SI10	GR7D2IN01B4SI9a	471		1	2	ag	5	401	410	144	320	N	45	CTTACACCTCCACGAGGTCTTC	ATTGGGATTACCCTCCAATTCT	119	uncharacterized protein loc100253865	0	73.8%	0	-		No
GR7D2IN01B4UDM	GR7D2IN01B4UDM	GR7D2IN01B4UDMa	333		1	2	ct	9	278	295	7	93	N	38				---NA---			0	-		No
GR7D2IN01B4X04	GR7D2IN01B4X05	GR7D2IN01B4X04a	313		1	3	gag	4	112	123	2	136	Y	46	AACACCAAAGGGATAAGAGCAA	CAACATCATCATCTAGGTGCGT	240	---NA---			0	-		No
GR7D2IN01B50FL	GR7D2IN01B50FL	GR7D2IN01B50FLa	508		1	3	gaa	5	108	122	1	357	Y	45	CCAGGTTAAGATACTGGGCTTG	CAACCAACACCAAATTCTGCTA	251	f-box family protein	0	88.7%	3	P:regulation of gene expression; F:transition metal ion binding; F:nucleic acid binding	-	No
GR7D2IN01B52AJ	GR7D2IN01B52AJ	GR7D2IN01B52AJa	460		1	3	atc	7	65	85	194	391	N	43	GCAAGTGCTAAAGCATGAACAA	ATGAACCAGCTGTCTGCAAGTA	249	nadh dehydrogenase	0	95.9%	0	-		No
GR7D2IN01B5JDQ	GR7D2IN01B5JDQ	GR7D2IN01B5JDQc	404		3	3	cga	4	345	356	168	404	Y	44	GGTCTCCTTTCTCATCTTCCCT	GGAGGCTCCNGAATGACTCT	105	3-ketoacyl- synthase	0	91.7%	3	P:fatty acid metabolic process; C:cell part; F:transferase activity, transferring acyl groups other than amino-acyl groups	EC:2.3.1.0	No
GR7D2IN01B5JDQ	GR7D2IN01B5JDQ	GR7D2IN01B5JDQb	404		3	3	ttc	4	132	143	168	404	N	44	CACAAAGAAATCCCTCATGGTT	CTACCCTGTTCATATTCCCGAG	173	3-ketoacyl- synthase	0	91.7%	3	P:fatty acid metabolic process; C:cell part; F:transferase activity, transferring acyl groups other than amino-acyl groups	EC:2.3.1.0	No
GR7D2IN01B5JDQ	GR7D2IN01B5JDQ	GR7D2IN01B5JDQa	404		3	2	at	5	75	84	168	404	N	44	CACAAAGAAATCCCTCATGGTT	CTACCCTGTTCATATTCCCGAG	173	3-ketoacyl- synthase	0	91.7%	3	P:fatty acid metabolic process; C:cell part; F:transferase activity, transferring acyl groups other than amino-acyl groups	EC:2.3.1.0	No
GR7D2IN01B5LVE	GR7D2IN01B5LVE	GR7D2IN01B5LVEa	559		1	3	taa	4	314	325	12	122	N	29				---NA---			0	-		No
GR7D2IN01B5TJJ	GR7D2IN01B5TJJ	GR7D2IN01B5TJJa	416		1	2	tc	10	237	256	196	381	Y	38	ATACAGGGTTTTAGTCCAGCCA	ATAGGTCACGGTTTAGCACCAC	219	---NA---			0	-		No
GR7D2IN01B60T3	GR7D2IN01B60T4	GR7D2IN01B60T3a	539		1	6	gcgtga	3	496	513	143	256	N	40	CAACCTTGTTTCATCACTTGGA	GTGATGGTATTGCTCTCGCTCT	225	---NA---			0	-		No
GR7D2IN01B616W	GR7D2IN01B616W	GR7D2IN01B616Wa	301		1	4	ggga	4	242	257	232	300	Y	41	AAAGTGAGTGACAAAAGGGCAT	GTCTGGGCTGAGTTTCACTGAT	256	---NA---			0	-		No
GR7D2IN01B61PC	GR7D2IN01B61PC	GR7D2IN01B61PCa	563		1	4	taat	3	157	168	372	461	N	34	CATTCAACCATGATTCAACCAC	TAATGAAGTAGGAGAGGAGCGG	223	---NA---			0	-		No
GR7D2IN01B62D6	GR7D2IN01B62D6	GR7D2IN01B62D6b	532		2	2	at	5	408	417	2	397	N	39	AGGAGTTGTAGAAAGCGTTTGG	CAATACGAAGATGGTGTCATCG	160	squamosa promoter-binding	0	89.6%	4	P:regulation of gene expression; F:cation binding; F:nucleic acid binding; C:intracellular membrane-bounded organelle	-	No
GR7D2IN01B62D6	GR7D2IN01B62D6	GR7D2IN01B62D6a	532		2	4	aatt	3	387	398	2	397	N	39	AGGAGTTGTAGAAAGCGTTTGG	CAATACGAAGATGGTGTCATCG	160	squamosa promoter-binding	0	89.6%	4	P:regulation of gene expression; F:cation binding; F:nucleic acid binding; C:intracellular membrane-bounded organelle	-	No
GR7D2IN01B6C4H	GR7D2IN01B6C4H	GR7D2IN01B6C4Ha	373		1	4	atgc	3	87	98	91	201	N	34	CGTTACCCCCAAGGTATCTAAG	TCTAAATGGATCAATCCCAAGC	192	---NA---			0	-		No
GR7D2IN01B6HQX	GR7D2IN01B6HQX	GR7D2IN01B6HQXa	459		1	2	ag	5	59	68	226	420	N	43	GAAGATCAAGAACCCTCCACAC	TGCTATGATGAAAGAGGAGCAA	269	ubiquitin domain-containing protein	51.8	62.1%	0	-		No
GR7D2IN01B6K35	GR7D2IN01B6K36	GR7D2IN01B6K35a	409		1	2	gc	6	164	175	330	407	N	43	GCAAGTAAATGCAAAAGCAGTG	TGAAGTAAATGGAGCAAGGGAT	179	---NA---			0	-		No
GR7D2IN01B6L3U	GR7D2IN01B6L3U	GR7D2IN01B6L3Ua	410		1	5	ttatt	3	393	407	28	111	N	29				---NA---			0	-		No
GR7D2IN01B6QHT	GR7D2IN01B6QHT	GR7D2IN01B6QHTa	231		1	4	aata	3	114	125	115	177	N	31	GAAGCAGATTTAATTAGCCCCA	GTACCAAACCTGAGTCCAGAGG	194	---NA---			0	-		No
GR7D2IN01B6UDS	GR7D2IN01B6UDS	GR7D2IN01B6UDSa	291		1	4	acaa	3	200	211	2	121	N	42	ATACTTGGACAGCCCCTTCTCT	TTCTAGATTATGCCGTGAAGGTC	221	---NA---			0	-		No
GR7D2IN01B76M9	GR7D2IN01B76M10	GR7D2IN01B76M9a	421		1	3	tcc	4	255	266	120	344	Y	49	TCAGAGGAAGTGTCGTTCTTCA	CCTCGCCAATTACTACCAACTC	111	spliceosomal protein	0	81.8%	2	F:binding; C:plastid	-	No
GR7D2IN01B797O	GR7D2IN01B797O	GR7D2IN01B797Oa	512		1	2	ta	5	483	492	204	404	N	43				---NA---			0	-		No
GR7D2IN01B7DC3	GR7D2IN01B7DC4	GR7D2IN01B7DC3a	477		1	2	tg	5	83	92	72	164	Y	38	CTGCGTTCTTCATCTTCTTCCT	GTAAGATTTCAGCAAAATGCCC	283	---NA---			0	-		No
GR7D2IN01B7I7U	GR7D2IN01B7I7U	GR7D2IN01B7I7Ua	534		1	3	ttc	5	26	40	343	525	N	40				calmodulin binding	0	85.4%	3	P:cellular process; P:response to stress; C:intrinsic to membrane	-	No
GR7D2IN01B7JVA	GR7D2IN01B7JVA	GR7D2IN01B7JVAa	459		1	3	ttc	4	89	100	1	405	Y	49	TAGCAGGCTCACCTTTCTTCTT	TACCCGTTAAGGCTGCTAGTTC	189	conserved hypothetical protein [Ricinus communis]	3800	53.0%	0	-		No
GR7D2IN01B7KGP	GR7D2IN01B7KGP	GR7D2IN01B7KGPa	402		1	4	tcaa	3	11	22	60	257	N	35				---NA---			0	-		No
GR7D2IN01B7O6T	GR7D2IN01B7O6T	GR7D2IN01B7O6Ta	268		1	3	cga	6	158	175	1	153	N	61	TGGAAGAGTTCCTGAATAAGGC	AAGGGACTTTGTTGTGCGAG	104	---NA---			0	-		No
GR7D2IN01B7P90	GR7D2IN01B7P91	GR7D2IN01B7P90a	470		1	6	ctcaag	3	298	315	52	255	N	48	GCGTTTTCAGTTTATTGAGCCT	GACCCAAAGTTGTAACTGAGCC	298	---NA---			0	-		No
GR7D2IN01B7PCD	GR7D2IN01B7PCD	GR7D2IN01B7PCDa	383		1	2	at	7	352	365	90	161	N	39				---NA---			0	-		No
GR7D2IN01B7PFR	GR7D2IN01B7PFR	GR7D2IN01B7PFRa	393		1	4	tttc	3	112	123	274	378	N	46	AGTGTTCTTAAGTCGTCTCGCC	ATCACATTTGGATTAACCTGGG	195	---NA---			0	-		No
GR7D2IN01B83CW	GR7D2IN01B83CW	GR7D2IN01B83CWa	454		1	4	tctt	3	202	213	54	155	N	35	ATAGAACGATGCTTGAAGAGGC	AGTTATGTGAACTTGCAACGGA	239	---NA---			0	-		No
GR7D2IN01B874J	GR7D2IN01B874J	GR7D2IN01B874Ja	467		1	3	cat	4	454	465	319	465	Y	41				---NA---			0	-		No
GR7D2IN01B89D9	GR7D2IN01B89D10	GR7D2IN01B89D9a	413		1	4	agtg	3	267	278	26	145	N	41	ATTCACCTCCTTCATGCTTTGT	AATCCCATGCCTCAGTATTTTG	295	---NA---			0	-		No
GR7D2IN01B8CE4	GR7D2IN01B8CE5	GR7D2IN01B8CE4a	357		1	3	tga	5	65	79	249	356	N	38	GGACCCTTGCAATAAGTCACAT	CTTCATCCTCAGTCATTTGCAG	227	uncharacterized protein loc100806103	0	68.0%	1	F:calcium ion binding		No
GR7D2IN01B8DZO	GR7D2IN01B8DZO	GR7D2IN01B8DZOa	498		1	4	ttct	3	99	110	197	286	N	37	CCAGTACCCAATTTCACCAACT	ATTCCATCAGGCTATCAGCATT	140	uncharacterized protein loc100248155	0	67.75%	1	F:binding		No
GR7D2IN01B8GB0	GR7D2IN01B8GB1	GR7D2IN01B8GB0a	518		1	3	tgg	4	415	426	109	489	Y	48	GCAATTCATCTTGATCTCCACA	GATCAAAAATCCTAATGCGGTG	292	plant cell wall protein 88	0	60.3%	1	C:membrane	-	No
GR7D2IN01B8GS9	GR7D2IN01B8GS10	GR7D2IN01B8GS9a	431		1	3	gaa	5	415	429	134	334	N	49				unknown [Lotus japonicus]	2200	61.0%	0	-		No
GR7D2IN01B8I7L	GR7D2IN01B8I7L	GR7D2IN01B8I7La	474		1	2	ag	5	433	442	2	232	N	50	CAGTTGCCACAGTAGAGACCTG	CTCCTCTCATTGGCTTCCTCT	141	pi-plc x domain-containing protein at5g67130-like	0	93.3%	3	F:phospholipase activity; P:primary metabolic process; F:phosphoric ester hydrolase activity	-	No
GR7D2IN01B8KMU	GR7D2IN01B8KMU	GR7D2IN01B8KMUa	427		1	2	ag	5	416	425	95	253	N	44				uncharacterized protein loc100778129	0	79.1%	1	F:binding	-	No
GR7D2IN01B8PT0	GR7D2IN01B8PT0	GR7D2IN01B8PT0b	501		2	4	atgc	3	487	498	291	500	Y	33				---NA---			0	-		No
GR7D2IN01B8PT0	GR7D2IN01B8PT0	GR7D2IN01B8PT0a	501		2	4	atac	4	471	486	291	500	Y	33				---NA---			0	-		No
GR7D2IN01B8SX8	GR7D2IN01B8SX9	GR7D2IN01B8SX8a	518		1	2	ct	5	113	122	322	495	N	42	CTTTCTTTTCCTTTCCCCAGTT	ACCAGGGAGGGATTTAGACAGT	170	uncharacterized protein loc100813077	0	61.5%	0	-		No
GR7D2IN01B8YP8	GR7D2IN01B8YP9	GR7D2IN01B8YP8a	490		1	3	atg	5	353	367	23	241	N	46	GGATGTCAACATTCAACCTCAA	CTTCCTTCAGTTTTGGTAACCG	166	uncharacterized protein loc100783702	0	84.4%	0	-		No
GR7D2IN01B90KF	GR7D2IN01B90KF	GR7D2IN01B90KFa	498		1	2	ct	5	20	29	66	497	N	43				phospholipase d epsilon-like	0	80.5%	4	F:metal ion binding; F:phospholipase activity; C:cell part; P:glycerophospholipid metabolic process	-	No
GR7D2IN01B92C5	GR7D2IN01B92C6	GR7D2IN01B92C5a	383		1	3	gat	4	40	51	220	294	N	43	AGAAGCAAGGCTGAAACTTGAC	GGTGCCTGAGATGAACTTTTTC	230	pathogen-induced calmodulin-binding protein	0	72.7%	2	F:catalytic activity; F:phosphoprotein phosphatase activity		No
GR7D2IN01B97KN	GR7D2IN01B97KN	GR7D2IN01B97KNb	407		2	3	aga	5	354	368	186	335	N	36	ATTTCGGATGCTAGCTTTATCG	GAATCCAGTAAGCTCAAACTCCA	154	---NA---			0	-		No
GR7D2IN01B97KN	GR7D2IN01B97KN	GR7D2IN01B97KNa	407		2	4	tatt	4	196	211	186	335	Y	36	CTCAGTTACTGGCTGCTTGTTG	CGATAAAGCTAGCATCCGAAAT	228	---NA---			0	-		No
GR7D2IN01B9AGA	GR7D2IN01B9AGA	GR7D2IN01B9AGAa	429		1	4	tttc	3	117	128	210	269	N	33	GGCGCATACTATACATGCTTTG	ATCGTTCGATTTATCTTACGCC	263	---NA---			0	-		No
GR7D2IN01B9BZ9	GR7D2IN01B9BZ10	GR7D2IN01B9BZ9a	301		1	3	cag	5	100	114	61	300	Y	54	GCAACTAAGGAGACGCAAAAGT	TATAATGACGGCGGATACATCA	200	---NA---			0	-		No
GR7D2IN01B9IAX	GR7D2IN01B9IAX	GR7D2IN01B9IAXb	468		2	4	ttat	4	98	113	227	382	N	34	CCTTCACGTGCTGTTTCTTTAC	GGGGAATCTAGATATCATTGCG	257	---NA---			0	-		No
GR7D2IN01B9IAX	GR7D2IN01B9IAX	GR7D2IN01B9IAXa	468		2	2	ta	5	76	85	227	382	N	34	CCTTCACGTGCTGTTTCTTTAC	GGGGAATCTAGATATCATTGCG	257	---NA---			0	-		No
GR7D2IN01B9MMH	GR7D2IN01B9MMH	GR7D2IN01B9MMHa	489		1	3	ctt	4	365	376	67	321	N	49	ACGCCAACCTCAAGATACTCTC	TGTTCCGTCCAAATCACAGATA	295	transcription factor bhlh96-like	0	58.7%	3	P:regulation of transcription; F:transcription regulator activity; C:nucleus		No
GR7D2IN01B9NCK	GR7D2IN01B9NCK	GR7D2IN01B9NCKa	367		1	2	ag	5	66	75	195	296	N	48	CACTTCCAGTTAGGAGGGACAC	AGCATTAGAGGAGGCCAATACA	288	uncharacterized protein loc100813278	0	91.0%	0	-		No
GR7D2IN01B9NLL	GR7D2IN01B9NLL	GR7D2IN01B9NLLa	445		1	4	atca	3	29	40	244	411	N	35				---NA---			0	-		No
GR7D2IN01B9NPR	GR7D2IN01B9NPR	GR7D2IN01B9NPRa	278		1	2	ag	18	243	278	120	278	Y	27				---NA---			0	-		No
GR7D2IN01B9YTA	GR7D2IN01B9YTA	GR7D2IN01B9YTAa	396		1	6	taaaaa	3	38	55	40	183	N	30				---NA---			0	-		No
GR7D2IN01B9ZE7	GR7D2IN01B9ZE7	GR7D2IN01B9ZE7b	451		2	2	at	9	433	450	2	376	N	47				saur family protein	0	89.5%	0	-		No
GR7D2IN01B9ZE7	GR7D2IN01B9ZE7	GR7D2IN01B9ZE7a	451		2	3	acc	4	195	206	2	376	Y	47	CGAAGTCTATGGCTACCACTCC	AGAATCAAGAAGAGAAGCACGC	265	saur family protein	0	89.5%	0	-		No
GR7D2IN01BA6IC	GR7D2IN01BA6IC	GR7D2IN01BA6ICa	357		1	2	ac	15	188	217	118	264	Y	34	CTCGTGGTTATGGATCAAGGAT	CCTCAACCATTATTATGGCACC	215	---NA---			0	-		No
GR7D2IN01BABDA	GR7D2IN01BABDA	GR7D2IN01BABDAa	439		1	4	tctt	5	146	165	86	232	Y	35	GTTCTTTCGTTTTTCTCCCCTT	AGTCGAACCCCAAGTAAAATCA	103	---NA---			0	-		No
GR7D2IN01BADX0	GR7D2IN01BADX1	GR7D2IN01BADX0a	467		1	4	tttc	3	164	175	185	331	N	35	CTGAGGCCAAAAATCTGGTAAC	ACCAAACTTGGGATAGACCTCA	236	---NA---			0	-		No
GR7D2IN01BAF11	GR7D2IN01BAF12	GR7D2IN01BAF11a	526		1	4	aata	3	421	432	256	411	N	37				---NA---			0	-		No
GR7D2IN01BAI1W	GR7D2IN01BAI1W	GR7D2IN01BAI1Wa	471		1	3	ctt	4	349	360	198	404	Y	44	GGTGAAATCAATGAAACTGGGT	AATGTAGATGATGATGGCTTGG	150	---NA---			0	-		No
GR7D2IN01BALDA	GR7D2IN01BALDA	GR7D2IN01BALDAa	487		1	2	tg	7	134	147	263	418	N	37	CCCTTTAACAGGCTTTGATGTC	GCTGCATTGCATACTTGTTTTC	156	---NA---			0	-		No
GR7D2IN01BAQSH	GR7D2IN01BAQSH	GR7D2IN01BAQSHa	443		1	3	aag	4	19	30	87	443	N	50				udp-	0	85.1%	1	F:UDP-glucosyltransferase activity	-	No
GR7D2IN01BAST0	GR7D2IN01BAST1	GR7D2IN01BAST0a	208		1	2	at	6	3	14	124	186	N	34				---NA---			0	-		No
GR7D2IN01BAV2L	GR7D2IN01BAV2L	GR7D2IN01BAV2La	510		1	4	agta	3	233	244	127	381	Y	46	TAAGAAGTGAGCCAAAACAGCA	TGAAGAAGAAGGGTCTTAAGCG	217	magnesium transporter nipa2-like	0	93.6%	0	-		No
GR7D2IN01BAW4K	GR7D2IN01BAW4K	GR7D2IN01BAW4Ka	426		1	2	tc	5	228	237	251	373	N	37	TTAATATTGTATATGCCGCCCC	ATACGAGCCATAAATTGGTTGG	119	---NA---			0	-		No
GR7D2IN01BAX5P	GR7D2IN01BAX5P	GR7D2IN01BAX5Pb	521		2	3	aag	4	445	456	3	476	Y	51	CAGATTCGAAACGTCAGTACCA	GAGCTCAACCTGAATCTCCTGT	151	o-glycosyl hydrolases family 17 protein	0	88.4%	3	P:primary metabolic process; F:ion binding; F:beta-glucosidase activity	EC:3.2.1.21	No
GR7D2IN01BAX5P	GR7D2IN01BAX5P	GR7D2IN01BAX5Pa	521		2	3	agg	5	430	444	3	476	Y	51	CAGATTCGAAACGTCAGTACCA	GAGCTCAACCTGAATCTCCTGT	151	o-glycosyl hydrolases family 17 protein	0	88.4%	3	P:primary metabolic process; F:ion binding; F:beta-glucosidase activity	EC:3.2.1.21	No
GR7D2IN01BAXT7	GR7D2IN01BAXT8	GR7D2IN01BAXT7a	533		1	3	gag	4	480	491	7	531	Y	47	TTTTCACCAGATTGTTCCACAC	GCGCTACTCTCCAAAACAGATT	127	u3 small nucleolar rna-associated protein	0	85.5%	2	P:ribosome biogenesis; C:nuclear lumen	-	No
GR7D2IN01BB25K	GR7D2IN01BB25K	GR7D2IN01BB25Ka	501		1	5	tctct	3	193	207	3	293	Y	50	TTTTCTCCACTCAATTGGTCCT	ACTGCTCTCATCTCCAAGAAGG	233	uncharacterized zinc finger cchc domain-containing protein	0	84.9%	1	F:transition metal ion binding	-	No
GR7D2IN01BBD3Y	GR7D2IN01BBD3Y	GR7D2IN01BBD3Ya	467		1	2	ct	5	134	143	238	432	N	48	TCTGCAGATTATTTCCCCCTAA	GGAGATGTGGTCCATTCATTTT	198	---NA---			0	-		No
GR7D2IN01BBFVR	GR7D2IN01BBFVR	GR7D2IN01BBFVRa	340		1	4	attt	6	107	130	255	338	N	31	GGATTGCGGTGTTGCTTTAGTA	ACTGAATCCTCCGAATCATCAC	280	---NA---			0	-		No
GR7D2IN01BBHAW	GR7D2IN01BBHAW	GR7D2IN01BBHAWa	456		1	3	tgc	4	182	193	44	241	Y	36	GTGCAAGGAGACAATGAATCAA	ATGTTGTGTTTGCAACTTGGAG	271	---NA---			0	-		No
GR7D2IN01BC162	GR7D2IN01BC162	GR7D2IN01BC162a	488		1	3	att	4	256	267	291	371	N	33	AGTTGCCTCAACTGTGGAATTT	TTGCAACTAGAAGCATCTAACCC	210	---NA---			0	-		No
GR7D2IN01BC557	GR7D2IN01BC557	GR7D2IN01BC557a	474		1	5	caggc	3	137	151	113	316	Y	41				---NA---			0	-		No
GR7D2IN01BCB4W	GR7D2IN01BCB4W	GR7D2IN01BCB4Wa	361		1	2	tc	5	285	294	28	216	N	44	AGTGAACAGGTGCTCAGAATCA	TTGAGATCTGTGCCAATTCTTG	252	---NA---			0	-		No
GR7D2IN01BCBFL	GR7D2IN01BCBFL	GR7D2IN01BCBFLd	447		4	2	at	6	387	398	71	241	N	34	ACATCCACACACACACACACAC	TGCTTGGTCTCTCTACACTTTCA	265	---NA---			0	-		No
GR7D2IN01BCBFL	GR7D2IN01BCBFL	GR7D2IN01BCBFLc	447		4	4	taat	3	363	374	71	241	N	34	ACATCCACACACACACACACAC	TGCTTGGTCTCTCTACACTTTCA	265	---NA---			0	-		No
GR7D2IN01BCBFL	GR7D2IN01BCBFL	GR7D2IN01BCBFLb	447		4	3	agc	6	242	259	71	241	N	34	ACATCCACACACACACACACAC	TGCTTGGTCTCTCTACACTTTCA	265	---NA---			0	-		No
GR7D2IN01BCBFL	GR7D2IN01BCBFL	GR7D2IN01BCBFLa	447		4	2	ca	9	164	181	71	241	Y	34	ATTCACCAGACGATCAACATCC	CAGTTTGTTTTGCACTTTGCTG	135	---NA---			0	-		No
GR7D2IN01BCBU7	GR7D2IN01BCBU8	GR7D2IN01BCBU7a	444		1	3	ttc	4	121	132	3	200	Y	48	GGAGTAGATTTGTTGCTGAGCC	AAACCGTAGCTTTCCCTTTTTC	251	transcription factor bhlh148-like	1510	81.0%	0	-		No
GR7D2IN01BCCBZ	GR7D2IN01BCCBZ	GR7D2IN01BCCBZa	499		1	3	aag	4	58	69	133	480	N	49	TATTAAACATGTCTGGCGGGAT	GGCAAAAAGGACAGACTATTGG	265	ribosomal protein	0	79.0%	2	C:plastid envelope; C:chloroplast thylakoid	-	No
GR7D2IN01BCEBL	GR7D2IN01BCEBL	GR7D2IN01BCEBLa	479		1	3	agc	4	163	174	346	453	N	42	TCGGTGACTCTGGTAGAACTGA	GCTGCAAATTAGAGTTTGGCTT	248	uncharacterized protein loc100777877	0	86.2%	0	-		No
GR7D2IN01BCG8A	GR7D2IN01BCG8A	GR7D2IN01BCG8Aa	476		1	2	tc	8	120	135	85	267	Y	39	CTTCCTTCATGTTCATTCCACA	AGAGTTTGGTGAGTTTGGGAAA	184	---NA---			0	-		No
GR7D2IN01BCJKZ	GR7D2IN01BCJKZ	GR7D2IN01BCJKZa	374		1	3	gca	6	190	207	94	252	Y	36	GCACTGTACAGGAAAGAATCCC	CTGAGGCAGATCTTGACATGAA	260	---NA---			0	-		No
GR7D2IN01BCPZY	GR7D2IN01BCPZY	GR7D2IN01BCPZYa	456		1	3	gcc	5	93	107	49	399	Y	58	GATAGTGTCCCTAGCGCAGATG	AAGTTCGAGGATGATGTGGTCT	272	---NA---			0	-		No
GR7D2IN01BCVRZ	GR7D2IN01BCVRZ	GR7D2IN01BCVRZa	463		1	3	cgg	5	82	96	25	246	Y	47	CTGATGTGTAGATGCTGGAAGC	GGAGAAGCAATAGCAGAAGGAA	101	---NA---			0	-		No
GR7D2IN01BCXAM	GR7D2IN01BCXAM	GR7D2IN01BCXAMb	492		2	2	tc	8	167	182	239	490	N	44	AGCTCTCGTAATTGCCATCTTC	AGGCATTAACATCGAGACCAGT	269	ist1-like protein	0	79.8%	2	P:biological_process; C:cellular_component		No
GR7D2IN01BCXAM	GR7D2IN01BCXAM	GR7D2IN01BCXAMa	492		2	3	cct	4	93	104	239	490	N	44	CAAAGAGCCTTTTGCGTATTTC	ACAGGACATGAGCTCTCTGTGA	129	ist1-like protein	0	79.8%	2	P:biological_process; C:cellular_component		No
GR7D2IN01BCXXG	GR7D2IN01BCXXG	GR7D2IN01BCXXGa	408		1	4	catc	3	125	136	77	298	Y	42	TAGAAACAAAAGGCTGGCCTAC	GGAATGAGCACCATTAGGTAGC	227	(+)-neomenthol dehydrogenase	0	82.8%	2	F:catalytic activity; P:metabolic process	-	No
GR7D2IN01BCZFQ	GR7D2IN01BCZFQ	GR7D2IN01BCZFQc	281		3	2	ta	5	271	280	76	162	N	26				---NA---			0	-		No
GR7D2IN01BCZFQ	GR7D2IN01BCZFQ	GR7D2IN01BCZFQb	281		3	5	tacta	3	258	272	76	162	N	26				---NA---			0	-		No
GR7D2IN01BCZFQ	GR7D2IN01BCZFQ	GR7D2IN01BCZFQa	281		3	2	ta	11	235	256	76	162	N	26				---NA---			0	-		No
GR7D2IN01BD1R1	GR7D2IN01BD1R2	GR7D2IN01BD1R1a	513		1	5	tccaa	3	176	190	2	310	Y	42	GATAACGTGGAATTTCTAGCCG	TTAACTGGGGCTATCCTTAGCA	241	dicer-like protein	0	69.7%	2	F:nucleic acid binding; F:hydrolase activity	-	No
GR7D2IN01BD3R7	GR7D2IN01BD3R8	GR7D2IN01BD3R7a	413		1	3	tct	5	34	48	5	385	Y	44	GGGCTGGCTTCCTCTTTACTAT	GAGGATTTCTCGTGGAATTCAG	233	fad-linked oxidoreductase	0	75.0%	3	F:adenyl nucleotide binding; P:metabolic process; F:oxidoreductase activity, acting on X-H and Y-H to form an X-Y bond, with oxygen as acceptor	EC:1.21.3.0	No
GR7D2IN01BD7W4	GR7D2IN01BD7W5	GR7D2IN01BD7W4a	347		1	2	at	13	322	347	137	220	N	31				---NA---			0	-		No
GR7D2IN01BDF7V	GR7D2IN01BDF7V	GR7D2IN01BDF7Va	467		1	2	gc	5	80	89	106	315	N	43	CCGTTTAGCTCTTTCCAAGGTA	CCAAGGAGCAATATGTGAACAA	277	metal-dependent phosphohydrolase	0	83.6%	3	F:catalytic activity; P:biological_process; C:cellular_component		No
GR7D2IN01BDFJZ	GR7D2IN01BDFJZ	GR7D2IN01BDFJZa	511		1	4	aaag	3	44	55	180	443	N	36	GGGAATGCAAGAGTATTTTTCG	TGAACATAGGGCAATGAAGTTG	210	---NA---			0	-		No
GR7D2IN01BDKLI	GR7D2IN01BDKLI	GR7D2IN01BDKLIa	356		1	3	aga	4	287	298	134	196	N	37	GGGCCAGATATGTATCCTGAAA	AAGTGAGGATGAGCTTCTTTGC	147	dna mismatch repair protein	0.17	82.5%	3	F:adenyl ribonucleotide binding; F:double-stranded DNA binding; P:DNA repair	-	No
GR7D2IN01BDOEW	GR7D2IN01BDOEW	GR7D2IN01BDOEWa	408		1	4	aaag	3	290	301	243	317	Y	37	ACAATAGACATGCAAATCGTGC	CCACGGTTTTTCCATTAGATGT	295	---NA---			0	-		No
GR7D2IN01BDZCR	GR7D2IN01BDZCR	GR7D2IN01BDZCRa	412		1	5	aaaag	3	319	333	181	273	N	41				---NA---			0	-		No
GR7D2IN01BE3HL	GR7D2IN01BE3HL	GR7D2IN01BE3HLa	466		1	3	aga	6	333	350	256	438	Y	36	CTGCAAATCCCTTTCTGTCTCT	TTGATAAAGGAAACACAGGGTG	169	---NA---			0	-		No
GR7D2IN01BEDL5	GR7D2IN01BEDL6	GR7D2IN01BEDL5a	211		1	4	aggc	3	200	211	18	122	N	56				---NA---			0	-		No
GR7D2IN01BEDUZ	GR7D2IN01BEDUZ	GR7D2IN01BEDUZa	492		1	5	aaatt	4	4	23	193	438	N	45				hydroxymethylglutaryl- mitochondrial-like	0	93.1%	1	F:oxo-acid-lyase activity	EC:4.1.3.0	No
GR7D2IN01BEJ05	GR7D2IN01BEJ06	GR7D2IN01BEJ05a	457		1	3	agg	9	101	127	2	319	Y	42	CAACAACATGAAATGGCTGTCT	ATGGATTTGCATCCTCAAGTCT	204	ring finger protein	0	73.6%	1	F:metal ion binding	-	No
GR7D2IN01BEJCZ	GR7D2IN01BEJCZ	GR7D2IN01BEJCZa	226		1	2	ac	5	217	226	113	151	N	37				---NA---			0	-		No
GR7D2IN01BEJLZ	GR7D2IN01BEJLZ	GR7D2IN01BEJLZa	377		1	5	attcc	3	95	109	69	233	Y	36	CACGGAATTGAAACAAGAACAG	TTGGAACATGTGGTCAGTAAGG	149	---NA---			0	-		No
GR7D2IN01BF46L	GR7D2IN01BF46L	GR7D2IN01BF46La	508		1	3	gaa	6	341	358	2	304	N	42	AAGCCTTCAACTTTCAGGTCAG	AATTAGTCGTGCCATAACCACC	165	unknown [Lotus japonicus]	0	65.0%	0	-		No
GR7D2IN01BF5EB	GR7D2IN01BF5EB	GR7D2IN01BF5EBa	510		1	3	ctc	4	140	151	29	397	Y	53	CATTAGCAAGCTTGTTTTCCCT	GGTTCAGCCTCACTTGCTCTAT	284	auxin-induced protein 5ng4-like	0	95.4%	1	C:cell part	-	No
GR7D2IN01BF5JI	GR7D2IN01BF5JI	GR7D2IN01BF5JIa	294		1	2	tc	9	56	73	129	182	N	39	AAGAGTCTGCTTCCAGGTTCAC	ACTTTCCAGTGCCAGCAGTAAT	202	---NA---			0	-		No
GR7D2IN01BFAGH	GR7D2IN01BFAGH	GR7D2IN01BFAGHa	271		1	2	ga	10	91	110	34	165	Y	35				---NA---			0	-		No
GR7D2IN01BFFCV	GR7D2IN01BFFCV	GR7D2IN01BFFCVa	442		1	4	aaag	3	193	204	80	334	Y	37	ACACACGCACACACTTTCTTTT	TTGCAACGACACTCAGAAAGTT	164	---NA---			0	-		No
GR7D2IN01BFJKF	GR7D2IN01BFJKF	GR7D2IN01BFJKFa	409		1	2	tc	6	43	54	170	397	N	48	ACAAATCAAGAAATCAGGCCAC	AGATGACTTTGCTTCTGCCTTC	284	---NA---			0	-		No
GR7D2IN01BFJTL	GR7D2IN01BFJTL	GR7D2IN01BFJTLa	513		1	3	ggc	5	149	163	409	513	N	49	GCTCTGAAGGGAAAGAAGAACA	GATCTTGAGCTCTCCACCAGTT	157	uncharacterized protein loc100811711	0	63.25%	0	-		No
GR7D2IN01BFRID	GR7D2IN01BFRID	GR7D2IN01BFRIDa	476		1	3	gaa	4	203	214	2	145	N	41	GCAAAAACGAAGGTAGATACGG	TTACACCTTTGCAGCTTGGTAA	247	---NA---			0	-		No
GR7D2IN01BFSLW	GR7D2IN01BFSLW	GR7D2IN01BFSLWa	454		1	2	tc	5	274	283	3	203	N	42	TCCTGACTTTCTCCCTTAGCAG	GTTGCCGATAGTGATGCAGTAA	275	enhancer of mrna-decapping protein 4-like	0	64.1%	0	-		No
GR7D2IN01BFUOA	GR7D2IN01BFUOA	GR7D2IN01BFUOAa	515		1	5	gtaat	3	206	220	1	96	N	34	CACCTAAGGATGGAACCCACTA	GAACGGTTGTCACAATTTGGTA	171	---NA---			0	-		No
GR7D2IN01BG1YC	GR7D2IN01BG1YC	GR7D2IN01BG1YCa	306		1	4	cttc	3	196	207	141	260	Y	36	ACTAACCCGAATCCAACTCTGA	GTTCATGGTTTTATCTCGGAAG	169	---NA---			0	-		No
GR7D2IN01BG2I8	GR7D2IN01BG2I9	GR7D2IN01BG2I8a	454		1	3	caa	6	143	160	59	454	Y	44	AGGTTGATCCGAAAGTGACAAT	GCTTCCTGTACTTGTTGCTGTG	178	---NA---			0	-		No
GR7D2IN01BG45T	GR7D2IN01BG45T	GR7D2IN01BG45Ta	485		1	4	caac	3	319	330	117	218	N	39	GATGATCACAGCTAGTTTCCCC	GCACTGTAAGCACACCATGATT	276	---NA---			0	-		No
GR7D2IN01BG748	GR7D2IN01BG749	GR7D2IN01BG748a	470		1	3	tct	5	142	156	200	439	N	41	GCCTCCACTATGCTATACCCAC	GGAAGGAAACAAGCCTAAAGGT	189	---NA---			0	-		No
GR7D2IN01BGF57	GR7D2IN01BGF58	GR7D2IN01BGF57a	524		1	5	tcctc	4	24	43	1	294	Y	48				palmitoyltransferase erf2	0	71.4%	2	C:membrane; F:transition metal ion binding	-	No
GR7D2IN01BGFKS	GR7D2IN01BGFKS	GR7D2IN01BGFKSb	489		2	2	ac	6	393	404	284	367	N	42	TGTGGGTGAGTGATTTCTATGC	TGCCTATAAAGCCAGAGAGTGA	287	---NA---			0	-		No
GR7D2IN01BGFKS	GR7D2IN01BGFKS	GR7D2IN01BGFKSa	489		2	2	tg	5	117	126	284	367	N	42	ATTTCATAATGCGAGCGTATCC	GCATAGAAATCACTCACCCACA	153	---NA---			0	-		No
GR7D2IN01BGI4G	GR7D2IN01BGI4G	GR7D2IN01BGI4Ga	458		1	6	cgccac	3	394	411	181	456	Y	50	TCATCCTTGAGAAGGGACATCT	AAGAATGGGAATGATGAGTTGG	298	---NA---			0	-		No
GR7D2IN01BGQ5B	GR7D2IN01BGQ5B	GR7D2IN01BGQ5Ba	291		1	2	ag	5	128	137	11	124	N	51	GGAGAGGGAAGAAAACGAAAAT	GTTGAATTTCCTGGAGAAGGC	150	---NA---			0	-		No
GR7D2IN01BGWEU	GR7D2IN01BGWEU	GR7D2IN01BGWEUa	562		1	4	tagt	3	535	546	49	138	N	35				---NA---			0	-		No
GR7D2IN01BGZPA	GR7D2IN01BGZPA	GR7D2IN01BGZPAa	464		1	2	ta	6	101	112	132	344	N	44	GCGGTGCTTAATATGATAGCAGTT	AAAGACAGGCTGGTTTCCTTG	279	---NA---			0	-		No
GR7D2IN01BH0KW	GR7D2IN01BH0KW	GR7D2IN01BH0KWa	511		1	3	gat	4	272	283	2	289	Y	38	CTCTATCACTCATCGTATGCGG	ACAGACTTGTTGCTGATCCAGA	155	dna-(apurinic or apyrimidinic site) lyase	1730	84.5%	2	P:DNA repair; F:nuclease activity		No
GR7D2IN01BH0N4	GR7D2IN01BH0N4	GR7D2IN01BH0N4b	535		2	3	aat	4	226	237	278	424	N	25				---NA---			0	-		No
GR7D2IN01BH0N4	GR7D2IN01BH0N4	GR7D2IN01BH0N4a	535		2	2	at	6	76	87	278	424	N	25				---NA---			0	-		No
GR7D2IN01BH3OA	GR7D2IN01BH3OA	GR7D2IN01BH3OAa	465		1	4	aaat	3	318	329	209	352	Y	32	CCTATGATTCTCACGGGTTCAT	TTTCCATTACGCCTATCTGAGG	269	---NA---			0	-		No
GR7D2IN01BHB7F	GR7D2IN01BHB7F	GR7D2IN01BHB7Fb	485		2	3	ctt	4	435	446	129	449	Y	40				protein trph-like	0	71142857142857.1	1	F:catalytic activity	-	No
GR7D2IN01BHB7F	GR7D2IN01BHB7F	GR7D2IN01BHB7Fa	485		2	3	aga	4	333	344	129	449	Y	40	ACAGGAACCCATCACTGAATTT	GGAATGGGTTTTCTTGAGTCAG	149	protein trph-like	0	71142857142857.1	1	F:catalytic activity	-	No
GR7D2IN01BHDZG	GR7D2IN01BHDZG	GR7D2IN01BHDZGa	309		1	3	tat	5	124	138	112	291	Y	36	CCTTAGTTTGTGCTCACATTGG	GGAGGGGAGGCAGATTAGTAGT	203	---NA---			0	-		No
GR7D2IN01BHEHZ	GR7D2IN01BHEHZ	GR7D2IN01BHEHZa	497		1	2	ga	5	420	429	56	331	N	41	GGAGAAAAAGCTGACACATTCC	AGTCAATTGTAGGAAGTCCCGA	274	---NA---			0	-		No
GR7D2IN01BHHYP	GR7D2IN01BHHYP	GR7D2IN01BHHYPa	474		1	4	tctt	3	150	161	198	437	N	44	GAAGAACTGTTGCTCCTGGTTT	CGCAAGAACAATGTCTATGGAA	143	actin-related protein 2 3 complex subunit	0	87.5%	2	C:intracellular non-membrane-bounded organelle; P:regulation of actin polymerization or depolymerization	-	No
GR7D2IN01BHNX6	GR7D2IN01BHNX7	GR7D2IN01BHNX6a	428		1	4	agac	3	360	371	222	335	N	36	GAAAAGGCATAAACCCATGAAG	TAAACTGTGACACCCATTTGGA	110	---NA---			0	-		No
GR7D2IN01BHOV3	GR7D2IN01BHOV4	GR7D2IN01BHOV3a	503		1	3	ctt	4	2	13	51	503	N	54				lob domain-containing protein 41-like	0	94.5%	0	-		No
GR7D2IN01BHPZI	GR7D2IN01BHPZI	GR7D2IN01BHPZIa	395		1	6	ctggtg	3	221	238	123	386	Y	44	ATCATTCGGCTCTCTTCTCTTG	TACTGCAGAAACTCAAACTGGG	185	---NA---			0	-		No
GR7D2IN01BHRJM	GR7D2IN01BHRJM	GR7D2IN01BHRJMa	256		1	2	ta	5	215	224	148	189	N	27				---NA---			0	-		No
GR7D2IN01BHT3J	GR7D2IN01BHT3J	GR7D2IN01BHT3Ja	412		1	4	aaag	3	26	37	214	405	N	41				---NA---			0	-		No
GR7D2IN01BHVIU	GR7D2IN01BHVIU	GR7D2IN01BHVIUb	348		2	4	gcat	3	316	327	17	229	N	36				---NA---			0	-		No
GR7D2IN01BHVIU	GR7D2IN01BHVIU	GR7D2IN01BHVIUa	348		2	2	ag	9	184	201	17	229	Y	36	CTTGAAGGTCAGAAATTAGCCG	GTAGGGGGTTTGGTATGATGAA	234	---NA---			0	-		No
GR7D2IN01BHXIR	GR7D2IN01BHXIR	GR7D2IN01BHXIRa	509		1	3	att	6	54	71	405	488	N	34				pentatricopeptide repeat-containing protein mitochondrial-like	0	79.1%	0	-		No
GR7D2IN01BI6G5	GR7D2IN01BI6G6	GR7D2IN01BI6G5a	210		1	2	at	13	21	46	112	210	N	42				---NA---			0	-		No
GR7D2IN01BICE9	GR7D2IN01BICE10	GR7D2IN01BICE9a	365		1	4	cttc	3	113	124	1	192	Y	42	CAATCAGAATCCTCAGTGCTTG	TGTCCATAAGGTCCTATCAGGG	278	annotation was added to scaffolds in november 2011~long chain fatty alcohol oxidase fao1	0	82.0%	3	F:oxidoreductase activity, acting on the CH-OH group of donors, oxygen as acceptor; F:adenyl nucleotide binding; P:small molecule metabolic process	EC:1.1.3.0	No
GR7D2IN01BIEY5	GR7D2IN01BIEY6	GR7D2IN01BIEY5a	401		1	3	tct	6	197	214	1	231	Y	40	AATTTGTTCAGCTTTGGACACC	GGCTCAAGTATGCTCCACTTCT	268	---NA---			0	-		No
GR7D2IN01BIFI8	GR7D2IN01BIFI9	GR7D2IN01BIFI8a	529		1	4	aata	3	68	79	112	375	N	41	AACTACATGACAGCAAAGCCAA	ATTTCACCCTACTGAAGAGGCA	255	lipase class 3 family protein	0	66.2%	1	C:intracellular membrane-bounded organelle	-	No
GR7D2IN01BIL6J	GR7D2IN01BIL6J	GR7D2IN01BIL6Ja	505		1	4	atgt	3	487	498	8	271	N	44				endo- -beta-glucanase	6.23	92.9%	2	P:primary metabolic process; F:hydrolase activity, hydrolyzing O-glycosyl compounds	EC:3.2.1.0	No
GR7D2IN01BIYGC	GR7D2IN01BIYGC	GR7D2IN01BIYGCa	518		1	2	tg	5	330	339	302	430	Y	44	GCATTACATTCGCATCAACCTA	CTAAATCTCAACCTTTGCGGAT	206	---NA---			0	-		No
GR7D2IN01BJ1JM	GR7D2IN01BJ1JM	GR7D2IN01BJ1JMa	467		1	2	ta	5	362	371	176	331	N	30	CGTCTAGGATGTATGTCTCTGTGG	GAACTAGTTGGAGATTCNGTTTGG	229	---NA---			0	-		No
GR7D2IN01BJ5SU	GR7D2IN01BJ5SU	GR7D2IN01BJ5SUa	393		1	3	tgg	4	147	158	32	247	Y	54	GCACTACTATTGGTCGAGGGTG	GCAGCTTTCATCTTCATGTGAG	258	---NA---			0	-		No
GR7D2IN01BJ6EC	GR7D2IN01BJ6EC	GR7D2IN01BJ6ECa	522		1	2	gt	5	512	521	388	492	N	34				---NA---			0	-		No
GR7D2IN01BJ9JV	GR7D2IN01BJ9JV	GR7D2IN01BJ9JVa	450		1	2	gc	8	159	174	19	180	Y	39	CATTGGCATTCACTAACCTCAA	CTTAGAGTGGGCTTGTTTTGCT	255	---NA---			0	-		No
GR7D2IN01BJKL6	GR7D2IN01BJKL7	GR7D2IN01BJKL6a	210		1	2	ag	10	17	36	57	209	N	45				---NA---			0	-		No
GR7D2IN01BJNQP	GR7D2IN01BJNQP	GR7D2IN01BJNQPa	303		1	2	tc	12	233	256	44	274	Y	50	TAATGTGTCACCGCAGGTGTAT	AGACGTTACGCTGTCTGTGTGT	102	---NA---			0	-		No
GR7D2IN01BJR7Z	GR7D2IN01BJR7Z	GR7D2IN01BJR7Za	479		1	2	ag	5	271	280	129	230	N	41	ACGAATTAAGATTGAGCCTTGC	GGTCCAAAATCTATTGACCCAA	237	---NA---			0	-		No
GR7D2IN01BJU3Y	GR7D2IN01BJU3Y	GR7D2IN01BJU3Ya	404		1	3	gct	4	238	249	2	394	Y	43	GGTACACCTCTTCTTGCCAATC	CAGATACAATCTCAGCCTGCAC	235	---NA---			0	-		No
GR7D2IN01BJVOD	GR7D2IN01BJVOD	GR7D2IN01BJVODa	330		1	3	ttc	6	286	303	134	172	N	38				---NA---			0	-		No
GR7D2IN01BJWNU	GR7D2IN01BJWNU	GR7D2IN01BJWNUb	348		2	2	ga	8	319	334	34	207	N	41				---NA---			0	-		No
GR7D2IN01BJWNU	GR7D2IN01BJWNU	GR7D2IN01BJWNUa	348		2	4	aatg	3	25	36	34	207	N	41				---NA---			0	-		No
GR7D2IN01BJZPL	GR7D2IN01BJZPL	GR7D2IN01BJZPLa	267		1	3	tcc	4	96	107	13	267	Y	50	CTTTATGGATCTTCGGGAACAG	GAGGGTGAGTTTGAGATGAAGG	197	alpha beta-hydrolase domain-containing protein	0	88.8%	3	P:primary metabolic process; F:carboxylesterase activity; C:plastid	EC:3.1.1.0; EC:3.1.1.1	No
GR7D2IN01BK0TU	GR7D2IN01BK0TU	GR7D2IN01BK0TUa	473		1	2	ca	5	286	295	284	442	Y	39	TCTTCAACATCAAAACACGGAC	TGATGACTGCGTTGGAAAATAC	191	---NA---			0	-		No
GR7D2IN01BK204	GR7D2IN01BK205	GR7D2IN01BK204a	328		1	2	ta	15	297	326	81	200	N	33				---NA---			0	-		No
GR7D2IN01BK4EK	GR7D2IN01BK4EK	GR7D2IN01BK4EKa	483		1	3	ggc	6	93	110	2	403	Y	53	CAGCAGAGTAGGGAGAGTAGCC	GTGCTGATCCAAACCCAATAAT	246	rna-binding protein	0	93.4%	1	F:nucleic acid binding	-	No
GR7D2IN01BK60R	GR7D2IN01BK60R	GR7D2IN01BK60Ra	356		1	2	ag	7	72	85	238	354	N	33	CAGAATCAAGGGGGAGAGAATA	TTTCATTCTAGTGGAGGAAGCC	243	---NA---			0	-		No
GR7D2IN01BK6SM	GR7D2IN01BK6SM	GR7D2IN01BK6SMa	396		1	3	agc	4	376	387	1	348	N	51				uncharacterized protein loc100795537 isoform 2	0	83.5%	0	-		No
GR7D2IN01BK7DA	GR7D2IN01BK7DA	GR7D2IN01BK7DAa	344		1	3	aca	4	103	114	158	250	N	40	CCCCACCACCATCTACACTAAT	ACATTTCAACAAGGCCTGAACT	167	---NA---			0	-		No
GR7D2IN01BKFY1	GR7D2IN01BKFY2	GR7D2IN01BKFY1a	428		1	6	aggggc	4	102	125	18	428	Y	49	TCTGGACCATCTCAAACTCCTT	AGAAGCAGAATCATCATCAGCA	171	meiotic recombination	0	626666666666666	1	P:cellular process	-	No
GR7D2IN01BKGJA	GR7D2IN01BKGJA	GR7D2IN01BKGJAa	530		1	4	aagc	3	90	101	269	427	N	42	TATTCCGCAGAGAGATAATGGG	CTCAGTGTTCTACCGATGCTTG	279	protein ndr1-like	132	606666666666666	0	-		No
GR7D2IN01BKH94	GR7D2IN01BKH94	GR7D2IN01BKH94b	299		2	5	attct	3	189	203	27	104	N	35	GATTCTCTTAGTCCGTCCTTGAA	ATAAGAGGGAGGTGCAGAAACA	111	---NA---			0	-		No
GR7D2IN01BKH94	GR7D2IN01BKH94	GR7D2IN01BKH94a	299		2	2	tc	7	151	164	27	104	N	35	GCATGTGTAGAAGAAGACTTTGGA	TCAAGGGTTGAGGGAGAATAGA	117	---NA---			0	-		No
GR7D2IN01BKN5K	GR7D2IN01BKN5K	GR7D2IN01BKN5Ka	557		1	4	tttc	3	334	345	151	294	N	23	CTTGTTCATCCAAGCATAAGCG	CACATTGATACCGAAGTCCAAA	180	---NA---			0	-		No
GR7D2IN01BKRHV	GR7D2IN01BKRHV	GR7D2IN01BKRHVa	468		1	2	at	7	321	334	205	408	Y	41	ATTGGTAGGCACATAAACCTCG	CATCAGCCATTAGTTGACCAAA	118	predicted protein [Populus trichocarpa]	6610	91.0%	0	-		No
GR7D2IN01BKRRA	GR7D2IN01BKRRA	GR7D2IN01BKRRAa	368		1	4	taat	3	289	300	134	229	N	29	GGTTATGCGTTAGGCTCAACTT	CGAACCATACACAATTTCAAGC	169	---NA---			0	-		No
GR7D2IN01BKYK9	GR7D2IN01BKYK10	GR7D2IN01BKYK9a	525		1	3	ttc	6	502	519	377	523	Y	42				---NA---			0	-		No
GR7D2IN01BL58V	GR7D2IN01BL58V	GR7D2IN01BL58Va	427		1	5	aaaac	3	236	250	148	291	Y	30				---NA---			0	-		No
GR7D2IN01BL91M	GR7D2IN01BL91M	GR7D2IN01BL91Ma	455		1	3	gat	5	294	308	153	455	Y	44	GCAGACAAACCTACAGGGAAAC	GAATATGCTCAAACCAGAAGGC	131	wrky transcription	0	66.6%	2	F:DNA binding; P:gene expression	-	No
GR7D2IN01BLBFX	GR7D2IN01BLBFX	GR7D2IN01BLBFXa	453		1	5	ttcag	3	277	291	10	156	N	40	TTTAGGAGGATATGTGGATGGG	CAGCATTTGAATCTGTGCCTAA	158	---NA---			0	-		No
GR7D2IN01BLDQ5	GR7D2IN01BLDQ5	GR7D2IN01BLDQ5c	294		3	2	ag	11	154	175	25	87	N	39	AGGTTTGTGTGTGTGTGTGTGA	TTTGACAAGAGTTCTGCAAGGA	156	---NA---			0	-		No
GR7D2IN01BLDQ5	GR7D2IN01BLDQ5	GR7D2IN01BLDQ5b	294		3	6	gagaga	4	153	176	25	87	N	39	TAATTAGCCCCACTAATGGCAG	TTTGACAAGAGTTCTGCAAGGA	181	---NA---			0	-		No
GR7D2IN01BLDQ5	GR7D2IN01BLDQ5	GR7D2IN01BLDQ5a	294		3	2	tg	8	138	153	25	87	N	39	TAATTAGCCCCACTAATGGCAG	TTTGACAAGAGTTCTGCAAGGA	181	---NA---			0	-		No
GR7D2IN01BLMNU	GR7D2IN01BLMNU	GR7D2IN01BLMNUa	454		1	3	cca	4	391	402	287	439	Y	51	GATTCGGGTCAGACTTGTCAAT	AAACAGGAATGGGAAAGAAAGG	150	---NA---			0	-		No
GR7D2IN01BLWV8	GR7D2IN01BLWV9	GR7D2IN01BLWV8a	554		1	4	aaga	3	434	445	65	184	N	34	GTATTCCCGTAAATCAATGCGT	TCTGTTCGGGATTACCGTTTAC	155	---NA---			0	-		No
GR7D2IN01BLXL8	GR7D2IN01BLXL9	GR7D2IN01BLXL8a	544		1	5	ttttg	3	282	296	391	543	N	35	AAGGCAAGTCTGGCCAATATAA	TCCTGTTATTTGATGGATGCTG	138	---NA---			0	-		No
GR7D2IN01BM2TL	GR7D2IN01BM2TL	GR7D2IN01BM2TLa	532		1	6	tcgtcc	3	65	82	133	246	N	41	TCGAATTCATCAGGCTCACTAA	GTTGAGCATTTTGTTTTCCCTC	232	pentatricopeptide repeat-containing protein	0.01	80.1%	1	F:binding		No
GR7D2IN01BM67I	GR7D2IN01BM67I	GR7D2IN01BM67Ia	472		1	3	agc	4	316	327	178	414	Y	40	GAAAGGGTGGTCTGCTACAAAG	CTTTGGCTGGTCAAAATCTACA	155	serpin-like protein	0	84.7%	2	F:endopeptidase inhibitor activity; F:catalytic activity	-	No
GR7D2IN01BM7UR	GR7D2IN01BM7UR	GR7D2IN01BM7URa	324		1	6	ggggat	3	33	50	37	201	N	50	TATTTGTGTAGGAGGAACGCAC	TTGTTTTTCAGCTGTACGCAGT	202	uncharacterized protein loc100252791	9320	58.0%	1	F:calcium ion binding		No
GR7D2IN01BM8NC	GR7D2IN01BM8NC	GR7D2IN01BM8NCa	523		1	3	aag	4	97	108	196	393	N	46	CCGAGAAGAAGATCTCAAAGGA	GGTGGGCTTCTTGTTATACCTG	224	histone h2b	0	100.0%	4	C:chromatin; F:nucleic acid binding; P:nucleosome organization; C:intracellular membrane-bounded organelle	-	No
GR7D2IN01BMATY	GR7D2IN01BMATY	GR7D2IN01BMATYb	491		2	2	ga	5	260	269	127	237	N	38	TGACGGACACTTGGATTATGAG	TAAATACTGGACCACGGGTCAT	261	---NA---			0	-		No
GR7D2IN01BMATY	GR7D2IN01BMATY	GR7D2IN01BMATYa	491		2	2	ag	8	239	254	127	237	N	38	TGACGGACACTTGGATTATGAG	TAAATACTGGACCACGGGTCAT	261	---NA---			0	-		No
GR7D2IN01BMCA9	GR7D2IN01BMCA9	GR7D2IN01BMCA9c	323		3	2	ag	8	21	36	159	245	N	37	GGGTGTCTGTGTGTGTGTGA	CATTAAAGCCAGGAAGGAGAAA	267	---NA---			0	-		No
GR7D2IN01BMCA9	GR7D2IN01BMCA9	GR7D2IN01BMCA9b	323		3	6	gagaga	3	20	37	159	245	N	37	CGGGTGTCTGTGTGTGTGTG	CATTAAAGCCAGGAAGGAGAAA	268	---NA---			0	-		No
GR7D2IN01BMCA9	GR7D2IN01BMCA9	GR7D2IN01BMCA9a	323		3	2	tg	6	9	20	159	245	N	37				---NA---			0	-		No
GR7D2IN01BMEGF	GR7D2IN01BMEGF	GR7D2IN01BMEGFa	470		1	3	ttc	4	115	126	251	406	N	36	CGCTTCTTTGTCTCATCAATCA	GGTGTTCATCAATCTGGAACCT	228	---NA---			0	-		No
GR7D2IN01BMKPB	GR7D2IN01BMKPB	GR7D2IN01BMKPBa	278		1	5	caaag	3	59	73	116	244	N	45	CTTCCCACCATAACAATGATGA	CAAGTTCAAATCCTGAAGGAGG	210	---NA---			0	-		No
GR7D2IN01BMP34	GR7D2IN01BMP35	GR7D2IN01BMP34a	461		1	3	tgt	5	32	46	68	313	N	45	CGGACAGACATTTACTGTGGAA	TCAGCTGGAGATTAAAAGAGCC	155	cytidine deaminase	0	98.0%	2	F:hydrolase activity, acting on carbon-nitrogen (but not peptide) bonds, in cyclic amidines; F:transition metal ion binding	EC:3.5.4.0	No
GR7D2IN01BMUYK	GR7D2IN01BMUYK	GR7D2IN01BMUYKa	326		1	2	at	14	299	326	240	326	Y	41				---NA---			0	-		No
GR7D2IN01BN300	GR7D2IN01BN301	GR7D2IN01BN300a	442		1	4	ttag	3	68	79	151	426	N	39	TCCATAAGGCCTCAAGGTTAGT	AGAAGGGACAATGTAGAGTCGC	181	---NA---			0	-		No
GR7D2IN01BN4VM	GR7D2IN01BN4VM	GR7D2IN01BN4VMa	501		1	2	ag	5	274	283	76	210	N	45	CGTTTCTTCATGCTTCTCTCCT	CAATGTCATCCCATGCTTCTTA	216	---NA---			0	-		No
GR7D2IN01BND0R	GR7D2IN01BND0R	GR7D2IN01BND0Ra	344		1	2	gt	8	215	230	240	344	N	38	ACGTCATCAACAGAGAGCTGAA	TGATCAGTCACACCAACAAACA	257	---NA---			0	-		No
GR7D2IN01BNE2F	GR7D2IN01BNE2F	GR7D2IN01BNE2Fa	413		1	4	tttc	3	402	413	9	347	N	46				thioredoxin-like 1- chloroplastic-like	0	77.9%	1	P:cellular homeostasis	-	No
GR7D2IN01BNEUM	GR7D2IN01BNEUM	GR7D2IN01BNEUMa	306		1	3	tgc	6	97	114	148	300	N	43	CCTTGATCGTCTGCTGAGAGTA	TCGGCATCATTATCTCCCTTAT	214	---NA---			0	-		No
GR7D2IN01BNH4C	GR7D2IN01BNH4C	GR7D2IN01BNH4Ca	479		1	3	ttc	6	36	53	54	479	N	49	TACCCATGACAGAGGCATCA	ATGGGATTCCTTAAAGGGGTTA	267	reticuline oxidase-like	0	65.9%	1	F:catalytic activity	-	No
GR7D2IN01BNIH7	GR7D2IN01BNIH8	GR7D2IN01BNIH7a	412		1	4	attt	5	207	226	46	159	N	35	GTCTGAAAAATGGCTTCTCCAC	CGTCATGAAGTCCTTATTGTGC	291	---NA---			0	-		No
GR7D2IN01BNKWM	GR7D2IN01BNKWM	GR7D2IN01BNKWMa	506		1	4	tctg	4	351	366	311	451	Y	33	GGAATTTCCAGACAAGTTGAGG	TTCTCTTGACCATTTGGGTCTT	282	e3 ubiquitin-protein ligase upl4-like	2900	100.0%	0	-		No
GR7D2IN01BNR3F	GR7D2IN01BNR3F	GR7D2IN01BNR3Fa	487		1	2	ct	5	41	50	150	398	N	55	AAATCTTTTCCCCCTCCTCC	CCATGACCAACACTTAAATCCA	153	phd finger protein	51.9	68333333333333.3	1	F:binding	-	No
GR7D2IN01BNSGX	GR7D2IN01BNSGX	GR7D2IN01BNSGXa	485		1	3	tca	4	318	329	204	449	Y	39	TCGATATACTTTTTCGCCACCT	CCGTATCGATCTAATAGGGGTG	160	serine threonine protein phosphatase 2a 57 kda regulatory subunit b iota isoform	0	88.9%	3	C:protein serine/threonine phosphatase complex; F:protein phosphatase regulator activity; P:signal transmission	-	No
GR7D2IN01BNULR	GR7D2IN01BNULR	GR7D2IN01BNULRa	496		1	3	ttc	4	81	92	78	227	Y	36	CCTTTTCTCTCTCCCTTCCTTT	TGTGTTGAACAGGATTTTCTGG	209	---NA---			0	-		No
GR7D2IN01BNZMX	GR7D2IN01BNZMX	GR7D2IN01BNZMXa	334		1	4	cagc	3	97	108	1	327	Y	51	ATGGATGGCCAAGAAGAGATT	GAAGAGAGGAGGGAGAAGAAGG	281	sphingolipid delta 4 desaturase c-4 hydroxylase protein	0	92.1%	4	P:sphingolipid metabolic process; C:intrinsic to membrane; F:oxidoreductase activity, acting on paired donors, with incorporation or reduction of molecular oxygen; P:fatty acid metabolic process	-	No
GR7D2IN01BNZTE	GR7D2IN01BNZTE	GR7D2IN01BNZTEb	459		2	3	aac	5	181	195	288	389	N	29	ATAATGAAAAGCAAGGCTGCAC	CTATGGCATGCTAATGTTGCTC	273	---NA---			0	-		No
GR7D2IN01BNZTE	GR7D2IN01BNZTE	GR7D2IN01BNZTEa	459		2	3	aat	4	169	180	288	389	N	29	ATAATGAAAAGCAAGGCTGCAC	CTATGGCATGCTAATGTTGCTC	273	---NA---			0	-		No
GR7D2IN01BO1HM	GR7D2IN01BO1HM	GR7D2IN01BO1HMa	224		1	2	ga	13	193	218	1	165	N	42				---NA---			0	-		No
GR7D2IN01BO1WW	GR7D2IN01BO1WW	GR7D2IN01BO1WWa	472		1	3	gac	6	10	27	234	440	N	51				calmodulin-like protein	0	73.9%	1	F:oxidoreductase activity	-	No
GR7D2IN01BO3BK	GR7D2IN01BO3BK	GR7D2IN01BO3BKa	491		1	3	cca	4	77	88	225	491	N	49	TCAAATACTGACTTGGTGGGTG	ATCCATTCAAAACCTCAGTCGT	217	serine threonine-protein kinase srk2e-like isoform 2	0	95.0%	4	P:protein modification process; P:response to stress; F:protein kinase activity; F:adenyl ribonucleotide binding	-	No
GR7D2IN01BO6XQ	GR7D2IN01BO6XQ	GR7D2IN01BO6XQa	290		1	3	tcc	4	234	245	108	287	Y	44	CCCACTCTGAAAATATCGGAAG	TGGGATTATATTTGCTGGGAAG	148	u3 small nucleolar rna-associated protein	0	76.8%	2	P:ribosome biogenesis; C:nuclear lumen	-	No
GR7D2IN01BO9TP	GR7D2IN01BO9TP	GR7D2IN01BO9TPa	452		1	2	at	6	143	154	8	91	N	24				---NA---			0	-		No
GR7D2IN01BOARP	GR7D2IN01BOARP	GR7D2IN01BOARPa	412		1	3	gta	4	365	376	167	256	N	36				---NA---			0	-		No
GR7D2IN01BOBAN	GR7D2IN01BOBAN	GR7D2IN01BOBANa	471		1	4	taat	5	338	357	1	57	N	42	ATGTTGATTCAAGAAAGTCCGC	CAAACACAATAGGATATGGGCA	252	germin-like protein	0	76.7%	5	C:extracellular region; F:transition metal ion binding; P:metabolic process; F:catalytic activity; F:antioxidant activity	-	No
GR7D2IN01BOFR5	GR7D2IN01BOFR5	GR7D2IN01BOFR5b	514		2	2	ct	6	473	484	185	445	N	39				uncharacterized protein loc100776380	0	82.7%	0	-		No
GR7D2IN01BOFR5	GR7D2IN01BOFR5	GR7D2IN01BOFR5a	514		2	5	ttttc	3	52	66	185	445	N	39				uncharacterized protein loc100776380	0	82.7%	0	-		No
GR7D2IN01BOG7X	GR7D2IN01BOG7X	GR7D2IN01BOG7Xa	396		1	4	ttct	4	136	151	201	335	N	43	TCAACGATCAACCCAACTAATG	TCTTCAACCCCATTTTTCTCAC	218	---NA---			0	-		No
GR7D2IN01BOI94	GR7D2IN01BOI95	GR7D2IN01BOI94a	238		1	3	tga	4	182	193	1	174	N	55	CGTTTAGTGGGAAACTTAGGCA	CAGGTTTAATGGGATTTCTGGA	141	transcription repressor kan1-like	0	74.4%	2	P:regulation of transcription; F:DNA binding		No
GR7D2IN01BOMFJ	GR7D2IN01BOMFJ	GR7D2IN01BOMFJa	464		1	4	tggc	3	322	333	148	381	Y	39	TAAACAGAAGCCATGACCAATG	GAGATTAATCAAGGCATGGACC	295	structural maintenance of chromosomes protein	0	91.3%	2	F:adenyl ribonucleotide binding; C:intracellular non-membrane-bounded organelle	-	No
GR7D2IN01BONSN	GR7D2IN01BONSN	GR7D2IN01BONSNa	384		1	4	ataa	3	226	237	227	286	N	30	GAACCCCACAAACCTACCATAA	GCTCTCCTTAGCTTTGTTAAAACC	269	---NA---			0	-		No
GR7D2IN01BOU00	GR7D2IN01BOU01	GR7D2IN01BOU00a	501		1	5	aaata	3	130	144	2	115	N	34	TCCTTCAACAACAATATGCAGC	GAAGGTGAAGATACGTTTTCCG	181	endothelin-converting enzyme 2-like	0	74.2%	1	F:transferase activity	-	No
GR7D2IN01BOY24	GR7D2IN01BOY25	GR7D2IN01BOY24a	384		1	3	ttc	4	307	318	3	137	N	41	TCCAAATAATCCTCTCCTTCCA	GAAAAGCGGCAAATAAGAGAGA	281	group ii intron splicing factor crs1-like	0	88.5%	1	F:nucleic acid binding	-	No
GR7D2IN01BP4A5	GR7D2IN01BP4A6	GR7D2IN01BP4A5a	429		1	3	aga	6	29	46	190	381	N	29	GATGTAATTATTTACCCCACCG	CCCCCACTGCAATTAATAAAGA	294	---NA---			0	-		No
GR7D2IN01BP7J6	GR7D2IN01BP7J7	GR7D2IN01BP7J6a	257		1	5	caaaa	3	236	250	140	208	N	35				---NA---			0	-		No
GR7D2IN01BPF23	GR7D2IN01BPF24	GR7D2IN01BPF23a	477		1	3	gaa	4	107	118	3	392	Y	47	ACCTTCAAAATTGGGCTAGTGA	TGCTTTATCGACTCTCTGTGGA	147	protein transparent testa 12-like	0	85.5%	0	-		No
GR7D2IN01BPHUX	GR7D2IN01BPHUX	GR7D2IN01BPHUXa	558		1	4	ttat	5	303	322	287	499	Y	33	ATCGTGGACGATAATTGAAGGT	CATACTTCCACCTCCCTGACTC	247	---NA---			0	-		No
GR7D2IN01BPJF1	GR7D2IN01BPJF2	GR7D2IN01BPJF1a	410		1	3	agg	8	118	141	44	400	Y	49	GAAGATGCTCTAATGGCTTTGG	TGAGCATCTGCAAGAACTGATT	264	---NA---			0	-		No
GR7D2IN01BPKQ8	GR7D2IN01BPKQ9	GR7D2IN01BPKQ8a	461		1	5	aatta	3	347	361	54	260	N	28	GGCCAATCATTAAACCAGAAAC	GGGATGACAAAGGAAGTTGAAA	251	---NA---			0	-		No
GR7D2IN01BPL05	GR7D2IN01BPL06	GR7D2IN01BPL05a	470		1	3	gct	4	135	146	176	319	N	35	GAGCATAGTGACATCATGCGAT	CGAGCAGAACAAATAAGCAGTG	284	---NA---			0	-		No
GR7D2IN01BPOYU	GR7D2IN01BPOYU	GR7D2IN01BPOYUa	486		1	2	at	5	278	287	355	432	N	25	GGAAAAACCTTCTCCCTTTCTT	GGTCAAACCCAAATTCTGAAAC	136	---NA---			0	-		No
GR7D2IN01BPVRW	GR7D2IN01BPVRW	GR7D2IN01BPVRWa	349		1	4	attg	3	33	44	15	119	Y	35				peroxisomal biogenesis factor	292	76.1%	4	F:nucleoside-triphosphatase activity; P:protein targeting to peroxisome; P:fatty acid catabolic process; F:adenyl ribonucleotide binding	EC:3.6.1.15	No
GR7D2IN01BPW81	GR7D2IN01BPW82	GR7D2IN01BPW81a	509		1	4	ttta	3	213	224	21	200	N	37	GGGATATGGAGCTGGAAAACTT	CCCAAAAAGATGCACATCACTA	242	---NA---			0	-		No
GR7D2IN01BQ03C	GR7D2IN01BQ03C	GR7D2IN01BQ03Ca	366		1	3	gag	4	310	321	166	327	Y	48				methyltransferase-like protein mitochondrial-like	0.01	85666666666666.6	3	F:transferase activity, transferring one-carbon groups; P:gene expression; F:transition metal ion binding	-	No
GR7D2IN01BQ2OM	GR7D2IN01BQ2OM	GR7D2IN01BQ2OMa	485		1	2	ga	5	258	267	409	483	N	42	ATTCACATCTGAGCAGGGATTT	CCCAGTCAAGACACAGGTCATA	238	---NA---			0	-		No
GR7D2IN01BQBVX	GR7D2IN01BQBVX	GR7D2IN01BQBVXa	510		1	3	aga	4	398	409	29	121	N	51	CAGAATCTGAGTGACCGAGTTG	TACCTCAACCGTGTATTTCGTG	299	bcl-2-associated athanogene 7	0	57.0%	0	-		No
GR7D2IN01BQHFS	GR7D2IN01BQHFS	GR7D2IN01BQHFSa	334		1	5	aaaac	3	171	185	38	196	Y	33	TGAACACGAAAACATCTCAACC	AACTTGCAGGTTATACTCCGAGA	238	---NA---			0	-		No
GR7D2IN01BQM1A	GR7D2IN01BQM1A	GR7D2IN01BQM1Aa	395		1	6	aagaaa	3	15	32	2	115	Y	39				---NA---			0	-		No
GR7D2IN01BQVBL	GR7D2IN01BQVBL	GR7D2IN01BQVBLb	477		2	2	ac	16	440	471	40	141	N	36				---NA---			0	-		No
GR7D2IN01BQVBL	GR7D2IN01BQVBL	GR7D2IN01BQVBLa	477		2	2	ac	5	220	229	40	141	N	36	ATTTCTGTTTGGCTCCTGAGAG	GTGGGATAGCAACGTACAGTGA	132	---NA---			0	-		No
GR7D2IN01BR165	GR7D2IN01BR166	GR7D2IN01BR165a	504		1	3	atg	4	482	493	72	482	N	53				uncharacterized protein	0	56.1%	2	P:biological_process; C:cellular_component		No
GR7D2IN01BR33O	GR7D2IN01BR33O	GR7D2IN01BR33Oa	391		1	3	att	4	349	360	166	363	Y	34				---NA---			0	-		No
GR7D2IN01BRCBR	GR7D2IN01BRCBR	GR7D2IN01BRCBRa	391		1	2	at	5	150	159	241	390	N	37	GTGTGCAGGGCAAATATAGACA	TCTTCAGTGAGTTAAATCGCCA	106	---NA---			0	-		No
GR7D2IN01BRFLP	GR7D2IN01BRFLP	GR7D2IN01BRFLPa	212		1	3	atg	6	150	167	125	187	Y	37				---NA---			0	-		No
GR7D2IN01BRNX6	GR7D2IN01BRNX7	GR7D2IN01BRNX6a	521		1	2	ga	6	444	455	1	276	N	51	TCTTCCCAACTAAGCTCTCCTG	GAAATTCAATTCATCGGCTCTC	175	---NA---			0	-		No
GR7D2IN01BRQ7U	GR7D2IN01BRQ7U	GR7D2IN01BRQ7Uc	493		3	4	tatg	4	446	461	17	280	N	42	ACCTGAAGTCCATTTCCAGAGA	GGTATCCGGTAGATAGATGACTGA	117	ft-like protein	0	85.7%	0	-		No
GR7D2IN01BRQ7U	GR7D2IN01BRQ7U	GR7D2IN01BRQ7Ub	493		3	2	at	5	439	448	17	280	N	42	ACCTGAAGTCCATTTCCAGAGA	GGTATCCGGTAGATAGATGACTGA	117	ft-like protein	0	85.7%	0	-		No
GR7D2IN01BRQ7U	GR7D2IN01BRQ7U	GR7D2IN01BRQ7Ua	493		3	3	atc	6	261	278	17	280	Y	42	TTCGTACGGTATCACCTCTTGA	TCTCTGGAAATGGACTTCAGGT	181	ft-like protein	0	85.7%	0	-		No
GR7D2IN01BRRTA	GR7D2IN01BRRTA	GR7D2IN01BRRTAa	494		1	2	at	7	404	417	1	429	Y	38				probable beta- -xylosyltransferase irx9-like	0	82.4%	2	F:glucuronosyltransferase activity; C:cell part	EC:2.4.1.17	No
GR7D2IN01BRT4T	GR7D2IN01BRT4T	GR7D2IN01BRT4Ta	487		1	3	cgc	4	438	449	3	308	N	47	CATGATGCCAATTCTAACTCCA	TCATCACTTTCTTGACGGGG	241	peptide nitrate transporter	0	80.5%	2	P:peptide transport; C:intrinsic to membrane	-	No
GR7D2IN01BRVKY	GR7D2IN01BRVKY	GR7D2IN01BRVKYa	348		1	4	atgc	3	101	112	97	300	Y	34	CATGCAGTTCTCCATGATGTTT	ATCAGTTCATTCGTCTTGGCTT	220	---NA---			0	-		No
GR7D2IN01BRY4M	GR7D2IN01BRY4M	GR7D2IN01BRY4Ma	232		1	2	at	7	173	186	91	204	Y	34	AAAAGCAGTTTTCTCCAGCAAC	TCTGGTGCATCTGAGAAAGAAA	131	---NA---			0	-		No
GR7D2IN01BRZNC	GR7D2IN01BRZNC	GR7D2IN01BRZNCa	489		1	3	ctg	4	64	75	364	450	N	45	ATCAAAGCAAGTGGAAGATGGT	ATGCTTGGAATTGAGGACAAGT	139	mads-box transcription factor tm6	0	77.5%	5	P:regulation of gene expression; P:transcription, DNA-dependent; F:DNA binding; ; C:intracellular membrane-bounded organelle	-	No
GR7D2IN01BRZRW	GR7D2IN01BRZRW	GR7D2IN01BRZRWa	264		1	4	ttca	3	12	23	31	192	N	36				---NA---			0	-		No
GR7D2IN01BS9MR	GR7D2IN01BS9MR	GR7D2IN01BS9MRb	385		2	3	att	4	37	48	231	290	N	36	TCAGATTCACACCAACAGCTTC	GGATTGTTCAAGTCCCATTACC	189	---NA---			0	-		No
GR7D2IN01BS9MR	GR7D2IN01BS9MR	GR7D2IN01BS9MRa	385		2	3	ctt	5	22	36	231	290	N	36	AGCTCAGATTCACACCAACAGC	GGATTGTTCAAGTCCCATTACC	192	---NA---			0	-		No
GR7D2IN01BSF5C	GR7D2IN01BSF5C	GR7D2IN01BSF5Ca	460		1	6	tttggc	3	61	78	2	373	Y	46	CTCCTCTGAGTGCCCATATTTC	CAGGCCATGCTATGAATATGAA	229	cellulose synthase	0	82.6%	5	P:external encapsulating structure organization; F:cellulose synthase activity; F:transition metal ion binding; C:intrinsic to membrane; P:glucan biosynthetic process	-	No
GR7D2IN01BSNJQ	GR7D2IN01BSNJQ	GR7D2IN01BSNJQb	602		2	3	ata	4	82	93	338	436	N	27				---NA---			0	-		No
GR7D2IN01BSNJQ	GR7D2IN01BSNJQ	GR7D2IN01BSNJQa	602		2	4	tatt	3	52	63	338	436	N	27				---NA---			0	-		No
GR7D2IN01BSQC1	GR7D2IN01BSQC2	GR7D2IN01BSQC1a	455		1	4	gttt	3	140	151	169	282	N	34	TGGTCCAAGTTTAATTGAAGGG	GAAACAGATGCACACACGTTTT	192	---NA---			0	-		No
GR7D2IN01BSQVQ	GR7D2IN01BSQVQ	GR7D2IN01BSQVQa	465		1	4	tatt	3	54	65	337	462	N	26				---NA---			0	-		No
GR7D2IN01BST0M	GR7D2IN01BST0M	GR7D2IN01BST0Ma	461		1	3	aag	5	404	418	2	313	N	40	GTCTGTTTGAATATCATCCGCA	CAGCTTTCTTTGATCATCCTGA	247	ethylene receptor 7	40.6	85777777777777.7	7	F:protein histidine kinase activity; P:protein amino acid phosphorylation; P:two-component signal transduction system (phosphorelay); F:signal transducer activity; C:organelle membrane; P:transcription, DNA-dependent; F:adenyl ribonucleotide binding	EC:2.7.13.3	No
GR7D2IN01BSU4W	GR7D2IN01BSU4W	GR7D2IN01BSU4Wa	439		1	4	ataa	3	22	33	252	404	N	31				---NA---			0	-		No
GR7D2IN01BTA3F	GR7D2IN01BTA3F	GR7D2IN01BTA3Fa	530		1	4	taat	3	406	417	116	403	N	42	ATAAAAGCCCACCTAAGCATGA	GCCCACTAGTACAATACCCCAA	147	---NA---			0	-		No
GR7D2IN01BTFYY	GR7D2IN01BTFYY	GR7D2IN01BTFYYa	467		1	5	aaaat	3	77	91	2	145	Y	39	AAACCATCATCCTGAACCTGAT	GGATTGGTAGCTTTTGAACGTC	222	---NA---			0	-		No
GR7D2IN01BTGQD	GR7D2IN01BTGQD	GR7D2IN01BTGQDa	389		1	3	ttc	4	378	389	120	281	N	44				---NA---			0	-		No
GR7D2IN01BTI8K	GR7D2IN01BTI8K	GR7D2IN01BTI8Ka	489		1	3	ctg	4	392	403	279	362	N	39	TAATATTTGCAACACGGCTACG	GTGAGGCAGATAAAACCAGAGG	248	---NA---			0	-		No
GR7D2IN01BTLT0	GR7D2IN01BTLT1	GR7D2IN01BTLT0a	369		1	4	tatt	3	15	26	292	369	N	40				tubulin gamma complex-associated protein	0	84.2%	5	F:cytoskeletal protein binding; P:cytoskeleton organization; P:reproductive developmental process; C:spindle; F:catalytic activity	-	No
GR7D2IN01BTO4W	GR7D2IN01BTO4W	GR7D2IN01BTO4Wa	404		1	4	gaag	3	384	395	3	242	N	50				---NA---			0	-		No
GR7D2IN01BTOU6	GR7D2IN01BTOU7	GR7D2IN01BTOU6a	490		1	4	ggac	4	337	352	1	429	Y	48	AACCAGAGGGTACCTCAGTGAA	CGCCTTTAATGCTCTTCGTACT	276	---NA---			0	-		No
GR7D2IN01BTPWV	GR7D2IN01BTPWV	GR7D2IN01BTPWVa	492		1	5	tcaat	3	410	424	198	287	N	32				---NA---			0	-		No
GR7D2IN01BTQ6R	GR7D2IN01BTQ6R	GR7D2IN01BTQ6Ra	225		1	2	at	6	176	187	26	61	N	16				---NA---			0	-		No
GR7D2IN01BTSNU	GR7D2IN01BTSNU	GR7D2IN01BTSNUa	318		1	2	ag	5	119	128	145	318	N	48	CTTCAGTAGGAATGAGGAGCGT	TCTCTGATTCTCACAGACAGGC	243	---NA---			0	-		No
GR7D2IN01BU2C6	GR7D2IN01BU2C7	GR7D2IN01BU2C6a	362		1	2	ta	8	344	359	243	296	N	34				---NA---			0	-		No
GR7D2IN01BU49Y	GR7D2IN01BU49Y	GR7D2IN01BU49Ya	482		1	4	aatg	4	377	392	13	135	N	39	ATGCGTCAATGTGATATGAAGG	TGGTAACTATTGGCACGTGAGT	254	---NA---			0	-		No
GR7D2IN01BUAE4	GR7D2IN01BUAE5	GR7D2IN01BUAE4a	420		1	2	at	9	403	420	50	253	N	42				---NA---			0	-		No
GR7D2IN01BUK7Y	GR7D2IN01BUK7Y	GR7D2IN01BUK7Ya	472		1	4	attt	3	144	155	191	349	N	37	AGCAGTGGAAGTGACTGACAAA	CAACCTCTCACAACACATGGAT	285	---NA---			0	-		No
GR7D2IN01BUNYZ	GR7D2IN01BUNYZ	GR7D2IN01BUNYZa	494		1	2	tg	5	214	223	288	365	N	42	GACGAGAGAATCACAAACACCA	TAGAGAGAACAGGAGAGGGACG	265	---NA---			0	-		No
GR7D2IN01BUXGH	GR7D2IN01BUXGH	GR7D2IN01BUXGHb	478		2	6	ttattt	3	205	222	101	289	Y	39	GAATCATAACCGGCAACTTTGT	TTAGCGTGCTTAGCCTTCTACC	285	---NA---			0	-		No
GR7D2IN01BUXGH	GR7D2IN01BUXGH	GR7D2IN01BUXGHa	478		2	6	ttattt	3	112	129	101	289	Y	39	GAATCATAACCGGCAACTTTGT	TTAGCGTGCTTAGCCTTCTACC	285	---NA---			0	-		No
GR7D2IN01BUZFV	GR7D2IN01BUZFV	GR7D2IN01BUZFVa	444		1	4	agat	3	32	43	197	316	N	34	CGAATCTGACATGATAATGCTGG	CGTCAAACATGTAATCCCAAGA	165	---NA---			0	-		No
GR7D2IN01BV7XL	GR7D2IN01BV7XL	GR7D2IN01BV7XLa	293		1	2	ct	8	203	218	5	127	N	40				---NA---			0	-		No
GR7D2IN01BVDBN	GR7D2IN01BVDBN	GR7D2IN01BVDBNa	475		1	2	at	5	153	162	263	400	N	22				---NA---			0	-		No
GR7D2IN01BVDZ6	GR7D2IN01BVDZ6	GR7D2IN01BVDZ6b	506		2	3	atc	6	243	260	1	126	N	38	ATGAGTAATTTTATGTCCCGGC	TCTTGAGATTGCTTTGACTGGA	203	membrane-associated progesterone binding protein 4	0	90.0%	1	F:iron ion binding	-	No
GR7D2IN01BVDZ6	GR7D2IN01BVDZ6	GR7D2IN01BVDZ6a	506		2	3	ata	4	231	242	1	126	N	38	ATGAGTAATTTTATGTCCCGGC	TCTTGAGATTGCTTTGACTGGA	203	membrane-associated progesterone binding protein 4	0	90.0%	1	F:iron ion binding	-	No
GR7D2IN01BVENV	GR7D2IN01BVENV	GR7D2IN01BVENVa	294		1	3	atc	4	90	101	2	265	Y	40	GTTTATTATGCATGCCCATTCG	CTGCTTTTTACTATTGCAGGGG	169	pinus taeda anonymous locus 0_18588_02 genomic sequence	0	72.9%	1	C:cytoplasmic vesicle	-	No
GR7D2IN01BVF85	GR7D2IN01BVF86	GR7D2IN01BVF85a	353		1	5	cggcc	3	135	149	6	236	Y	44	CAGGATGATCTCTCAGCTCCTT	TGCCCAACTGATCAAGATAATG	110	---NA---			0	-		No
GR7D2IN01BVI9O	GR7D2IN01BVI9O	GR7D2IN01BVI9Oa	480		1	4	aatt	3	364	375	1	153	N	35	ACGTGACTTAGGAAACGGAAAA	AAACAGTCCGACAGCCTATGAT	190	---NA---			0	-		No
GR7D2IN01BVINB	GR7D2IN01BVINB	GR7D2IN01BVINBa	461		1	3	gaa	4	67	78	235	459	N	42	CCTTCTGTATGGACGAGGAAAC	GTTTTCGTTTTCGGAGTGAATC	265	multidrug resistance protein abc transporter family	0	79.2%	7	F:P-P-bond-hydrolysis-driven transmembrane transporter activity; P:transport; C:intrinsic to membrane; F:oxidoreductase activity, acting on the CH-CH group of donors, NAD or NADP as acceptor; F:nucleoside-triphosphatase activity; P:metabolic process; F:adenyl ribonucleotide binding	EC:1.3.1.0; EC:3.6.1.15	No
GR7D2IN01BVIRP	GR7D2IN01BVIRP	GR7D2IN01BVIRPb	271		2	2	gt	13	234	259	132	215	N	29				---NA---			0	-		No
GR7D2IN01BVIRP	GR7D2IN01BVIRP	GR7D2IN01BVIRPa	271		2	2	ga	5	83	92	132	215	N	29	ACTTGTTTATGGGTGGGGAGAG	CACACACACACACACGAGATTT	191	---NA---			0	-		No
GR7D2IN01BVOJU	GR7D2IN01BVOJU	GR7D2IN01BVOJUb	418		2	2	ca	7	404	417	207	335	N	35				tetratricopeptide repeat-containing protein	0.63	93.7%	1	F:binding		No
GR7D2IN01BVOJU	GR7D2IN01BVOJU	GR7D2IN01BVOJUa	418		2	2	at	6	392	403	207	335	N	35				tetratricopeptide repeat-containing protein	0.63	93.7%	1	F:binding		No
GR7D2IN01BVTEJ	GR7D2IN01BVTEJ	GR7D2IN01BVTEJa	502		1	2	ac	7	155	168	54	140	N	38	AGATGCCTTCTTTCATTCCATC	TAGGCTACTCTCAAGTCCCCAG	204	---NA---			0	-		No
GR7D2IN01BVX1F	GR7D2IN01BVX1F	GR7D2IN01BVX1Fa	463		1	2	ag	5	151	160	91	462	Y	51	TTTGCAGAACTAGCTGGTTGAA	GATTCTGCAGACACAGCAACTC	287	c2h2 zinc finger protein	0	80.8%	4	P:regulation of gene expression; F:transition metal ion binding; ; C:cell part	-	No
GR7D2IN01BVYTB	GR7D2IN01BVYTB	GR7D2IN01BVYTBa	433		1	3	gaa	4	294	305	1	357	Y	46	ACCTTCAAAATTGGGCTAGTGA	TGCTTTATCGACTCTCTGTGGA	149	protein transparent testa 12-like	0	87.1%	3	F:secondary active transmembrane transporter activity; C:cell part; P:drug transport	-	No
GR7D2IN01BVZ3F	GR7D2IN01BVZ3F	GR7D2IN01BVZ3Fa	454		1	3	ata	4	89	100	252	350	N	38	ACAACATCTCCCTGACCTTTTC	GGTTACTGAGGTATGCGGTCTC	291	---NA---			0	-		No
GR7D2IN01BW193	GR7D2IN01BW194	GR7D2IN01BW193a	277		1	2	ca	6	34	45	211	276	N	45				---NA---			0	-		No
GR7D2IN01BW3IS	GR7D2IN01BW3IS	GR7D2IN01BW3ISa	419		1	3	aag	4	395	406	3	245	N	44				beta-glucosidase 46-like	0	86.0%	3	P:primary metabolic process; F:glucosidase activity; F:ion binding	-	No
GR7D2IN01BW4W5	GR7D2IN01BW4W6	GR7D2IN01BW4W5a	394		1	2	ta	13	306	331	198	383	Y	30	ACTTATGGATGGGCGTATCAAC	GATGTGATGAGATTGGTGTGCT	273	---NA---			0	-		No
GR7D2IN01BW58I	GR7D2IN01BW58I	GR7D2IN01BW58Ia	470		1	4	gccg	3	67	78	114	368	N	44	GCCACAACACTTCACCAAAATA	CTTCTCCAAGCTTCCTCATCAT	293	---NA---			0	-		No
GR7D2IN01BWF51	GR7D2IN01BWF52	GR7D2IN01BWF51a	233		1	3	aga	4	165	176	2	205	Y	43	CATCAGCTTCAAGTGTCGAAAG	AAAGAATATGATCACCCGAGGA	206	---NA---			0	-		No
GR7D2IN01BWS53	GR7D2IN01BWS54	GR7D2IN01BWS53a	455		1	6	tgatgg	4	104	127	103	366	Y	40	ACAGCTACCCAGTAAGCCTTTG	ACCCTTTTCCTCTTCCTCTTGT	136	thump domain-containing protein	0	59.3%	2	P:biological_process; C:cellular_component		No
GR7D2IN01BWV3I	GR7D2IN01BWV3I	GR7D2IN01BWV3Ia	446		1	4	ttca	3	386	397	238	390	N	38	TATGCACATGCGAGAGTTCTTT	GGCACGGTACACTGTGAATAAG	105	---NA---			0	-		No
GR7D2IN01BWZYH	GR7D2IN01BWZYH	GR7D2IN01BWZYHa	433		1	2	ag	9	210	227	11	277	Y	42	CCCATGCCCTCATTATTGTACT	ATCGATGGCTCAGTTCATTTCT	247	---NA---			0	-		No
GR7D2IN01BXBHA	GR7D2IN01BXBHA	GR7D2IN01BXBHAa	480		1	4	agcc	3	269	280	109	267	N	45	GGAGAATTTTCTTTTCCAGCCT	ACATGCAATCTGTCATGTCCTC	217	rubisco methyltransferase family protein	0	89.4%	1	C:plastid	-	No
GR7D2IN01BXOQN	GR7D2IN01BXOQN	GR7D2IN01BXOQNa	475		1	3	ata	4	46	57	122	307	N	42	CAACCTGCTCAGGAAAATAATG	TATTTCAAGCACATTCCCAGTG	183	transcription factor bhlh123-like	0	89.4%	2	P:regulation of gene expression; C:intracellular membrane-bounded organelle	-	No
GR7D2IN01BXRPD	GR7D2IN01BXRPD	GR7D2IN01BXRPDa	466		1	3	tga	4	449	460	39	422	N	49				hypothetical protein VITISV_003766 [Vitis vinifera]	2980	53.5%	3	F:phosphoinositide binding; P:cell communication; F:protein binding		No
GR7D2IN01BXSHF	GR7D2IN01BXSHF	GR7D2IN01BXSHFa	457		1	2	tc	5	90	99	54	308	Y	39	TTCCTTCACGTTAGTTGGTGTG	TATAATGGCAACCGTAGAACCC	193	---NA---			0	-		No
GR7D2IN01BXSIO	GR7D2IN01BXSIO	GR7D2IN01BXSIOa	424		1	2	tc	6	166	177	242	346	N	28	CTTCTGTGCATCCCTACATCAG	GGATCGTGAATCGTGATAAGGT	131	---NA---			0	-		No
GR7D2IN01BXYG5	GR7D2IN01BXYG6	GR7D2IN01BXYG5a	417		1	2	at	7	347	360	278	385	Y	32	AGCCACACAAAGCACTCACTTA	ATCTCCTTCCCCCTTCTTCTC	237	---NA---			0	-		No
GR7D2IN01BYB39	GR7D2IN01BYB40	GR7D2IN01BYB39a	475		1	2	tc	5	425	434	173	268	N	32				---NA---			0	-		No
GR7D2IN01BYC1F	GR7D2IN01BYC1F	GR7D2IN01BYC1Fa	463		1	2	ta	5	111	120	137	334	N	38	GAAAAATGTCTCTCGACACAAGG	AAAGGGAGTATTTCCAGGAAGG	203	---NA---			0	-		No
GR7D2IN01BYI6Q	GR7D2IN01BYI6Q	GR7D2IN01BYI6Qa	524		1	3	ctt	5	106	120	37	267	Y	51	TCCATTCTTTAAGAGCAGAGGC	GAATTCATCCTCAAAACGGAAG	280	upf0392 protein rcom_0530710-like	0	69.2%	1	F:ligase activity		No
GR7D2IN01BYMPU	GR7D2IN01BYMPU	GR7D2IN01BYMPUa	422		1	5	ttttc	3	80	94	144	398	N	40	AGGATTCTTTGGTAGCAAGCAG	ATTCTCCTCCAACATGCTTCTC	275	---NA---			0	-		No
GR7D2IN01BYS8U	GR7D2IN01BYS8U	GR7D2IN01BYS8Ua	257		1	3	ttc	5	44	58	26	124	Y	36	CCCAGCTCCATTGAAATTCT	CCATTTCGATACTAATCGAGCC	114	uncharacterized protein loc100801760	241	98.0%	0	-		No
GR7D2IN01BZ434	GR7D2IN01BZ435	GR7D2IN01BZ434a	380		1	2	ta	6	304	315	145	336	Y	31				---NA---			0	-		No
GR7D2IN01BZ48H	GR7D2IN01BZ48H	GR7D2IN01BZ48Ha	573		1	3	ctc	4	301	312	97	258	N	53	CGACTCGTTAACTGATTGGTTG	AAAAGCTTGAAGGAGAATGACG	252	uncharacterized protein loc100811021	0	60.0%	0	-		No
GR7D2IN01BZ6P9	GR7D2IN01BZ6P10	GR7D2IN01BZ6P9a	479		1	2	ac	10	41	60	135	227	N	41	CTGCCCTCAAGGATCAGTACA	TAAATGGACTATGACAATGCGG	228	---NA---			0	-		No
GR7D2IN01BZDGS	GR7D2IN01BZDGS	GR7D2IN01BZDGSa	296		1	6	atctat	3	148	165	80	211	Y	27	CGATATAACAGTGTGTCATAGGGAA	AGCTGCACGGATCTTGAATTAT	163	---NA---			0	-		No
GR7D2IN01BZPL5	GR7D2IN01BZPL6	GR7D2IN01BZPL5a	486		1	3	gca	4	18	29	100	330	N	43				transferring glycosyl	0	72.0%	4	C:protein complex; P:1,3-beta-glucan metabolic process; F:UDP-glucosyltransferase activity; C:cytoplasmic vesicle	-	No
GR7D2IN01BZTQO	GR7D2IN01BZTQO	GR7D2IN01BZTQOa	467		1	6	aacaaa	3	18	35	247	354	N	36				---NA---			0	-		No
GR7D2IN01BZXCG	GR7D2IN01BZXCG	GR7D2IN01BZXCGb	449		2	2	ct	7	365	378	139	261	N	37	AATGGAGGAGGTAGTCCACTGA	GAGAGCTATTAGGCACGCTCTT	221	---NA---			0	-		No
GR7D2IN01BZXCG	GR7D2IN01BZXCG	GR7D2IN01BZXCGa	449		2	3	aag	4	51	62	139	261	N	37	CTCCTCCATCAACACACAAAAA	CAGTGGACTACCTCCTCCATTC	237	---NA---			0	-		No
GR7D2IN01BZXNX	GR7D2IN01BZXNX	GR7D2IN01BZXNXa	518		1	4	tagt	3	95	106	148	243	N	38	GAATTTGAGATTTTAGCCGCAC	AAAGGCGGTGTCAAACTTCTTA	257	---NA---			0	-		No
GR7D2IN01BZY62	GR7D2IN01BZY63	GR7D2IN01BZY62a	440		1	3	aat	9	291	317	35	292	N	37				---NA---			0	-		No
GR7D2IN01BZZNO	GR7D2IN01BZZNO	GR7D2IN01BZZNOa	481		1	3	gtt	7	427	447	1	450	Y	51	ATTAGCAGATGAAGTTGCCGAT	ATCAGACCGTTTGACGACACT	216	nac domain ipr003441	0	503333333333333	2	P:regulation of transcription; F:DNA binding		No
GR7D2IN01C05H4	GR7D2IN01C05H5	GR7D2IN01C05H4a	453		1	2	tg	8	195	210	111	245	Y	35	AGGGAACTGTTCTTGTGTCGAT	GTTAACCCCTAATCCTCTCGCT	232	---NA---			0	-		No
GR7D2IN01C05M0	GR7D2IN01C05M1	GR7D2IN01C05M0a	455		1	3	cag	4	442	453	2	331	N	50				ap2-like ethylene-responsive transcription factor ant-like	0	70.1%	2	P:regulation of gene expression; P:transcription	-	No
GR7D2IN01C0JFS	GR7D2IN01C0JFS	GR7D2IN01C0JFSa	427		1	2	ta	5	17	26	104	247	N	34				---NA---			0	-		No
GR7D2IN01C0WB8	GR7D2IN01C0WB9	GR7D2IN01C0WB8a	393		1	2	ta	10	110	129	190	372	N	30	GAGGCAGGCAATAGTTTGCTA	TGCCAATACCAGCAATCATAAC	240	---NA---			0	-		No
GR7D2IN01C0WV5	GR7D2IN01C0WV6	GR7D2IN01C0WV5a	446		1	3	ctc	4	270	281	122	445	Y	47	CAAGTTCAAGGGATCCATCAAT	ACGTTCACTTGTGCTTCTTTCA	166	transcription factor bhlh13-like	0	79.3%	3	P:regulation of gene expression; C:intracellular membrane-bounded organelle; F:oxidoreductase activity, acting on the CH-CH group of donors, NAD or NADP as acceptor	EC:1.3.1.0	No
GR7D2IN01C13ZQ	GR7D2IN01C13ZQ	GR7D2IN01C13ZQa	442		1	3	ctc	4	77	88	22	357	Y	46	CAAGTTCAAGGGATCCATCAAT	ACGTTCACTTGTGCTTCTTTCA	166	transcription factor bhlh13-like	0	72.0%	2	F:oxidoreductase activity; P:metabolic process	-	No
GR7D2IN01C17IW	GR7D2IN01C17IW	GR7D2IN01C17IWa	396		1	4	ttta	4	252	267	102	152	N	39	GCAAAGAAGGAGCTGAGAAGTC	GCGCCATATCTGATCCTAAATC	284	---NA---			0	-		No
GR7D2IN01C1C9S	GR7D2IN01C1C9S	GR7D2IN01C1C9Sa	256		1	2	at	6	209	220	2	232	Y	60	GAGTACTACCCGGAAGCGTG	CACAAAACTAGGCATGAAACGA	111	allergen-related protein	0.01	88.8%	0	-		No
GR7D2IN01C1GJW	GR7D2IN01C1GJW	GR7D2IN01C1GJWa	480		1	3	ata	4	394	405	281	382	N	31				---NA---			0	-		No
GR7D2IN01C1I0Z	GR7D2IN01C1I0Z	GR7D2IN01C1I0Za	307		1	3	ggt	4	56	67	11	121	Y	38	CAATTAGACTCAGTTAGGGAAGCA	ACCCTTGATTGCCAGTTTAAGA	110	---NA---			0	-		No
GR7D2IN01C1JVH	GR7D2IN01C1JVH	GR7D2IN01C1JVHa	342		1	4	aaag	3	178	189	137	232	Y	34	GCCAGTTGGTCATACAACTTCA	GATTCGAATGGTTTTACAGGGA	197	---NA---			0	-		No
GR7D2IN01C1LHS	GR7D2IN01C1LHS	GR7D2IN01C1LHSa	405		1	4	gaaa	3	106	117	3	188	Y	41	CAGTAAATAGGGGACCCATCAA	TGGAATTGACGAGACTATGTGG	135	---NA---			0	-		No
GR7D2IN01C1M0K	GR7D2IN01C1M0K	GR7D2IN01C1M0Kb	380		2	6	accacg	3	64	81	3	140	Y	44	GAACACGAACACGAACACGAT	TGTATCCACTGGCATCAAAGTC	173	---NA---			0	-		No
GR7D2IN01C1M0K	GR7D2IN01C1M0K	GR7D2IN01C1M0Ka	380		2	6	cacgaa	3	30	47	3	140	Y	44	GTGGTCATGGTGGTGATCGT	TGTATCCACTGGCATCAAAGTC	199	---NA---			0	-		No
GR7D2IN01C1OHE	GR7D2IN01C1OHE	GR7D2IN01C1OHEb	455		2	3	atg	4	294	305	186	356	Y	40	TAGCAGAGTTGGATCCTGTTGA	TCATTGTCATCTTCCCACTCAC	124	---NA---			0	-		No
GR7D2IN01C1OHE	GR7D2IN01C1OHE	GR7D2IN01C1OHEa	455		2	3	aag	6	270	287	186	356	Y	40	TAGCAGAGTTGGATCCTGTTGA	TCATTGTCATCTTCCCACTCAC	124	---NA---			0	-		No
GR7D2IN01C23OU	GR7D2IN01C23OU	GR7D2IN01C23OUa	416		1	3	tat	4	126	137	100	198	Y	19				---NA---			0	-		No
GR7D2IN01C241U	GR7D2IN01C241U	GR7D2IN01C241Ua	440		1	3	tct	6	14	31	159	440	N	39				---NA---			0	-		No
GR7D2IN01C24KU	GR7D2IN01C24KU	GR7D2IN01C24KUa	354		1	3	tca	4	268	279	3	326	Y	44	ACAAGGACTCTGGCTTTCTTTG	ATGATATGGAGGATTTTGCTGG	180	---NA---			0	-		No
GR7D2IN01C27V6	GR7D2IN01C27V7	GR7D2IN01C27V6a	232		1	2	ag	5	7	16	125	232	N	42				---NA---			0	-		No
GR7D2IN01C29S7	GR7D2IN01C29S8	GR7D2IN01C29S7a	409		1	3	cat	4	350	361	109	408	Y	36	CAGTAACCAATGACTCGCTCTG	CTCCATAGAAAAAGAGTCTTAGTGG	293	tmv resistance protein n-like	0	60.4%	9	F:transmembrane receptor activity; P:defense response; P:apoptosis; F:ATP binding; F:nucleotide binding; P:signal transduction; P:innate immune response; C:intrinsic to membrane; F:protein binding		No
GR7D2IN01C2FVK	GR7D2IN01C2FVK	GR7D2IN01C2FVKa	483		1	4	ttat	3	135	146	168	269	N	27	GGACTGTCAGATTAGTTTTCCCA	ATGAGGTTTATTGCTTGCATCC	274	---NA---			0	-		No
GR7D2IN01C2KD7	GR7D2IN01C2KD8	GR7D2IN01C2KD7a	504		1	4	tttc	3	260	271	158	502	Y	46	ACACTTCTTCTCTTCGTCTGGG	TGTAGAAATTCTCGATGCCCTT	280	cytochrome b-561	0	86.7%	0	-		No
GR7D2IN01C2LDH	GR7D2IN01C2LDH	GR7D2IN01C2LDHa	503		1	5	aggga	3	249	263	72	371	Y	43	TACCAAGAGGAAAGCTACTGGC	GGAGAGCAAAGAAGACGAAAAA	183	---NA---			0	-		No
GR7D2IN01C2ODW	GR7D2IN01C2ODW	GR7D2IN01C2ODWa	457		1	5	atatc	3	146	160	249	362	N	35	TCAAACATATCCTTTGTGCCAG	GATCGTGAAGAACATGAAACCA	279	---NA---			0	-		No
GR7D2IN01C2OF8	GR7D2IN01C2OF8	GR7D2IN01C2OF8b	515		2	3	gaa	4	432	443	155	514	Y	46	GCAGATAAGCATAATGACGCAG	TGGAAGTTGTCCAAGAAAGAGG	187	uncharacterized protein loc100805174	0	89.5%	0	-		No
GR7D2IN01C2OF8	GR7D2IN01C2OF8	GR7D2IN01C2OF8a	515		2	2	ga	5	218	227	155	514	Y	46	CTCGTCAAGGATCTGGAAAAAG	TGCGTCATTATGCTTATCTGCT	138	uncharacterized protein loc100805174	0	89.5%	0	-		No
GR7D2IN01C2R9C	GR7D2IN01C2R9C	GR7D2IN01C2R9Ca	276		1	4	gaaa	3	238	249	1	117	N	38				---NA---			0	-		No
GR7D2IN01C2SRO	GR7D2IN01C2SRO	GR7D2IN01C2SROa	211		1	2	tg	5	191	200	166	210	Y	38				---NA---			0	-		No
GR7D2IN01C2ZYZ	GR7D2IN01C2ZYZ	GR7D2IN01C2ZYZa	292		1	3	atc	4	52	63	1	135	Y	42	ACTCATCCTCTCCTCCTCCAG	CGAGAGCACAGACACACATACA	201	---NA---			0	-		No
GR7D2IN01C33EX	GR7D2IN01C33EX	GR7D2IN01C33EXa	549		1	2	ga	5	42	51	108	230	N	37	CGTTGTGCTTCTTTTCTTCTGT	CCCTCGATTTCTCATAACCAAG	121	---NA---			0	-		No
GR7D2IN01C33LR	GR7D2IN01C33LR	GR7D2IN01C33LRa	472		1	3	tca	4	406	417	50	472	Y	56	AACAACTTCTCCAGCTTCGTTC	GGAAGGAAAGGGAAAGAAAGAG	204	heat stress transcription factor b-4	0	89.2%	5	P:transcription, DNA-dependent; P:response to stimulus; F:DNA binding; ; C:intracellular membrane-bounded organelle	-	No
GR7D2IN01C34HD	GR7D2IN01C34HD	GR7D2IN01C34HDa	397		1	3	aga	7	51	71	131	268	N	44				---NA---			0	-		No
GR7D2IN01C35TF	GR7D2IN01C35TF	GR7D2IN01C35TFa	353		1	3	ata	4	151	162	148	273	Y	33	CACATGTCTCATTGGGTTTCAT	CTTTTCGGATCGATTAGTGACC	188	---NA---			0	-		No
GR7D2IN01C38OK	GR7D2IN01C38OK	GR7D2IN01C38OKc	472		3	4	taac	3	250	261	365	445	N	33	GAACCACACAGAGAGAGAGAGAGA	CACAGGATGCTTCCTTTTTGTT	300	---NA---			0	-		No
GR7D2IN01C38OK	GR7D2IN01C38OK	GR7D2IN01C38OKb	472		3	2	ag	5	128	137	365	445	N	33	GAACCACACAGAGAGAGAGAGAGA	CACAGGATGCTTCCTTTTTGTT	300	---NA---			0	-		No
GR7D2IN01C38OK	GR7D2IN01C38OK	GR7D2IN01C38OKa	472		3	2	ag	7	112	125	365	445	N	33	GAGAGAAGGAGAGGGGAAAAAG	GGGTAACTGATGATTGTAATACCC	119	---NA---			0	-		No
GR7D2IN01C39UZ	GR7D2IN01C39UZ	GR7D2IN01C39UZa	400		1	3	ctc	4	40	51	1	207	Y	48	GTTGCTTCTGTTCTGGCAATAG	AAGCCAAACTAGAATTGCAAGC	262	---NA---			0	-		No
GR7D2IN01C3FHL	GR7D2IN01C3FHL	GR7D2IN01C3FHLa	238		1	2	gc	6	220	231	165	212	N	49				---NA---			0	-		No
GR7D2IN01C3FNM	GR7D2IN01C3FNM	GR7D2IN01C3FNMb	369		2	2	ga	7	279	292	202	276	N	35	TTATGAACAAGGCATCCTCACA	CACCACTTTCCTGAGGACTTCT	122	---NA---			0	-		No
GR7D2IN01C3FNM	GR7D2IN01C3FNM	GR7D2IN01C3FNMa	369		2	2	ta	8	263	278	202	276	N	35	TTATGAACAAGGCATCCTCACA	CACCACTTTCCTGAGGACTTCT	122	---NA---			0	-		No
GR7D2IN01C3FQR	GR7D2IN01C3FQR	GR7D2IN01C3FQRa	494		1	4	ctac	3	158	169	174	356	N	36	ATCAGCCTTCCATCCTTTCATA	CTTTTCTTGAAGGCTTTGTGCT	290	---NA---			0	-		No
GR7D2IN01C3JJV	GR7D2IN01C3JJV	GR7D2IN01C3JJVa	473		1	3	tca	5	420	434	1	435	Y	51	TGAGTCATTGGACACAATCTCC	TCTACTTCACCAAGTCGAGGAA	183	omega-hydroxypalmitate o-feruloyl transferase	0	69.5%	1	F:transferase activity	-	No
GR7D2IN01C3LOC	GR7D2IN01C3LOC	GR7D2IN01C3LOCa	492		1	3	ctt	6	373	390	252	467	Y	44	GAGAGAGTGGCCAAGCTAAAAA	TTCGAGGTGTTACTGGCATAAA	145	abc transporter c family member 5-like	0	88.6%	7	F:P-P-bond-hydrolysis-driven transmembrane transporter activity; P:transport; C:intrinsic to membrane; F:oxidoreductase activity, acting on the CH-CH group of donors, NAD or NADP as acceptor; F:nucleoside-triphosphatase activity; P:metabolic process; F:adenyl ribonucleotide binding	EC:1.3.1.0; EC:3.6.1.15	No
GR7D2IN01C3MBU	GR7D2IN01C3MBU	GR7D2IN01C3MBUb	281		2	2	ta	11	220	241	118	177	N	24				---NA---			0	-		No
GR7D2IN01C3MBU	GR7D2IN01C3MBU	GR7D2IN01C3MBUa	281		2	4	taat	3	208	219	118	177	N	24				---NA---			0	-		No
GR7D2IN01C3QCS	GR7D2IN01C3QCS	GR7D2IN01C3QCSa	362		1	3	cag	5	257	271	3	209	N	51	TGTAACCTGACCAGGAAGTGTG	TTGCTGGAAGAAGAGGTTTAGC	173	dihydroxyacetone kinase family protein	0	89.7%	3	F:kinase activity; P:alditol metabolic process; F:adenyl ribonucleotide binding	-	No
GR7D2IN01C440L	GR7D2IN01C440L	GR7D2IN01C440La	429		1	3	aag	4	121	132	279	428	N	36	TAACGTGTTTGCTAAGCCTGAA	AACTAGATGTCCTTCCCCCAAT	133	---NA---			0	-		No
GR7D2IN01C45S8	GR7D2IN01C45S8	GR7D2IN01C45S8b	446		2	2	at	6	104	115	32	184	Y	36	ATCCTGCAACCCAGGATATTTA	AGTTTGCCCATGGGTTTATATG	184	---NA---			0	-		No
GR7D2IN01C45S8	GR7D2IN01C45S8	GR7D2IN01C45S8a	446		2	4	aaat	4	34	49	32	184	Y	36	ATCCTGCAACCCAGGATATTTA	AGTTTGCCCATGGGTTTATATG	184	---NA---			0	-		No
GR7D2IN01C4878	GR7D2IN01C4879	GR7D2IN01C4878a	522		1	3	aat	4	184	195	83	250	Y	33	GTATGGTTCCTTGGGTGTTTGT	GCCCATAAATTAGAGCCATCTG	216	---NA---			0	-		No
GR7D2IN01C4DIJ	GR7D2IN01C4DIJ	GR7D2IN01C4DIJa	349		1	2	tg	5	92	101	83	175	Y	35	CTTGTGTGAGGCTCATGATCTTAT	CAACCATCTTAGTGGCGTGATA	159	---NA---			0	-		No
GR7D2IN01C4E95	GR7D2IN01C4E96	GR7D2IN01C4E95a	380		1	2	ta	13	355	380	10	303	N	44				bzip transcription factor-like protein	0	87.4%	5	P:transcription, DNA-dependent; F:DNA binding; ; F:protein binding; C:intracellular membrane-bounded organelle	-	No
GR7D2IN01C4G78	GR7D2IN01C4G79	GR7D2IN01C4G78a	363		1	3	atc	4	158	169	194	358	N	44	ATCCAAAGGAGAAATACGAGCA	CACACACAATGAGAAGGAGAGC	185	probable 26s proteasome non-atpase regulatory subunit 3-like	0.04	82.5%	4	P:regulation of catabolic process; C:protein complex; F:binding; C:intracellular membrane-bounded organelle	-	No
GR7D2IN01C4GE7	GR7D2IN01C4GE8	GR7D2IN01C4GE7a	315		1	5	cacaa	3	160	174	180	284	N	43	AGAAGAACTGGTCTCCATCTCG	TTTTCTGACCCCAGCATTAAGT	168	---NA---			0	-		No
GR7D2IN01C4H17	GR7D2IN01C4H18	GR7D2IN01C4H17a	561		1	2	ta	6	162	173	291	389	N	33				---NA---			0	-		No
GR7D2IN01C4J1J	GR7D2IN01C4J1J	GR7D2IN01C4J1Ja	426		1	4	aaga	3	1	12	48	164	N	33				---NA---			0	-		No
GR7D2IN01C4JYS	GR7D2IN01C4JYS	GR7D2IN01C4JYSb	435		2	2	ac	6	418	429	20	142	N	31				---NA---			0	-		No
GR7D2IN01C4JYS	GR7D2IN01C4JYS	GR7D2IN01C4JYSa	435		2	2	at	9	398	415	20	142	N	31				---NA---			0	-		No
GR7D2IN01C4LER	GR7D2IN01C4LER	GR7D2IN01C4LERa	585		1	3	aat	8	101	124	209	583	N	25	TTGATAGGCATTGGAGCTTATG	GACGTTTGGGGAGTAATGATGT	251	---NA---			0	-		No
GR7D2IN01C4MWS	GR7D2IN01C4MWS	GR7D2IN01C4MWSa	294		1	3	ttc	4	172	183	26	106	N	41	ACTCTTGTTCTGCCACTGTTCA	TGGTCTAAGCAGACGAAATTGA	196	---NA---			0	-		No
GR7D2IN01C4UO2	GR7D2IN01C4UO3	GR7D2IN01C4UO2a	441		1	2	ta	6	71	82	115	189	N	29	GTATTGGGATGCAGAGCATTTT	GATTCAATGGCGAGTCCAAAT	257	---NA---			0	-		No
GR7D2IN01C4YB4	GR7D2IN01C4YB5	GR7D2IN01C4YB4a	404		1	5	tttct	3	303	317	156	281	N	33	ATGCAATTTTCTTCAGCCTCTC	GATGCTCCTTCATCAGTTTCAA	221	---NA---			0	-		No
GR7D2IN01C4YBW	GR7D2IN01C4YBW	GR7D2IN01C4YBWa	372		1	3	cct	4	332	343	91	360	Y	53	CTGGAATCTCCAGCATCAAAAG	GGATTACTAGTCCTGGAAAGAGACA	173	---NA---			0	-		No
GR7D2IN01C52DF	GR7D2IN01C52DF	GR7D2IN01C52DFa	475		1	2	ag	6	251	262	88	288	Y	35	TCAAAGTTCAGAGCATCACACC	TGCTTATCCTATTATGGCATCG	290	---NA---			0	-		No
GR7D2IN01C58VN	GR7D2IN01C58VN	GR7D2IN01C58VNb	514		2	3	gaa	5	474	488	23	193	N	45				homeobox protein knotted-1-like 6-like	1030	86.0%	0	-		No
GR7D2IN01C58VN	GR7D2IN01C58VN	GR7D2IN01C58VNa	514		2	3	att	4	293	304	23	193	N	45	GCCAACGTCTCTTGACTATTGA	CCAATTTCAAACTCCTAATCCG	285	homeobox protein knotted-1-like 6-like	1030	86.0%	0	-		No
GR7D2IN01C596D	GR7D2IN01C596D	GR7D2IN01C596Da	511		1	5	ttttc	4	13	32	2	154	Y	28				---NA---			0	-		No
GR7D2IN01C59EY	GR7D2IN01C59EY	GR7D2IN01C59EYa	448		1	4	tttc	5	65	84	271	414	N	34	TGCATACAAACCTTACCAACTACTC	GTTAAGAGTCAAGGCGAAAGGA	138	---NA---			0	-		No
GR7D2IN01C5AGO	GR7D2IN01C5AGO	GR7D2IN01C5AGOa	512		1	6	aaaaag	3	66	83	198	467	N	41				na+ h+	0	91.6%	5	P:tricarboxylic acid transport; F:monovalent cation:hydrogen antiporter activity; C:intrinsic to membrane; P:metal ion transport; F:tricarboxylic acid transmembrane transporter activity	-	No
GR7D2IN01C5B43	GR7D2IN01C5B44	GR7D2IN01C5B43a	469		1	2	ta	12	440	463	37	270	N	38				---NA---			0	-		No
GR7D2IN01C5B5I	GR7D2IN01C5B5I	GR7D2IN01C5B5Ib	546		2	3	cgg	4	522	533	1	108	N	45				---NA---			0	-		No
GR7D2IN01C5B5I	GR7D2IN01C5B5I	GR7D2IN01C5B5Ia	546		2	2	ca	5	39	48	1	108	Y	45	CATTTTCTCGGGAAAGATTTGG	GAATGAAAAAGTTGAACCTGCC	107	---NA---			0	-		No
GR7D2IN01C5BLW	GR7D2IN01C5BLW	GR7D2IN01C5BLWa	445		1	2	ta	6	158	169	239	394	N	34	GCCAATCAATTAGAGCCAAAAG	ATTCTCACCAAAGGACTTGCTC	218	---NA---			0	-		No
GR7D2IN01C5DFU	GR7D2IN01C5DFU	GR7D2IN01C5DFUa	366		1	3	gga	4	95	106	159	329	N	46	CCCAGCAACAATCACAGTAAAA	ACAACATCGATGGATGACAGAG	234	---NA---			0	-		No
GR7D2IN01C5EXQ	GR7D2IN01C5EXQ	GR7D2IN01C5EXQa	402		1	2	at	8	387	402	195	362	N	34				---NA---			0	-		No
GR7D2IN01C5HFF	GR7D2IN01C5HFF	GR7D2IN01C5HFFa	473		1	2	ca	7	236	249	1	117	N	37	ATTAATCCCATTCTTCCAAGCC	CTCTACGTTCTTGTATGCACGC	237	---NA---			0	-		No
GR7D2IN01C5HJ7	GR7D2IN01C5HJ7	GR7D2IN01C5HJ7b	483		2	2	ac	12	457	480	42	374	N	41				cytochrome p450	0	83.2%	3	F:oxidoreductase activity; P:metabolic process; F:iron ion binding	-	No
GR7D2IN01C5HJ7	GR7D2IN01C5HJ7	GR7D2IN01C5HJ7a	483		2	2	ct	6	445	456	42	374	N	41	GGCATAACATTTGGTGTTGCTA	GTTGTGTGTGTGTGTGTGTGTG	292	cytochrome p450	0	83.2%	3	F:oxidoreductase activity; P:metabolic process; F:iron ion binding	-	No
GR7D2IN01C5HV1	GR7D2IN01C5HV2	GR7D2IN01C5HV1a	535		1	4	ttgt	3	497	508	95	373	N	38				uncharacterized protein	0	65.2%	5	C:endomembrane system; P:biological_process; F:phosphoinositide binding; P:cell communication; F:protein binding		No
GR7D2IN01C5ICU	GR7D2IN01C5ICU	GR7D2IN01C5ICUa	275		1	3	ctc	5	203	217	70	270	Y	42	CTTCTCCTTCTTCTGCTGCTTC	ATCCTTCCCGAAAAGAGAAATC	167	---NA---			0	-		No
GR7D2IN01C5IQA	GR7D2IN01C5IQA	GR7D2IN01C5IQAa	500		1	3	taa	6	446	463	273	488	Y	43	CAAGTTGCGCTATATTCGTTGA	ACGATGTCCCTTCCTACGTACA	231	---NA---			0	-		No
GR7D2IN01C5KRU	GR7D2IN01C5KRU	GR7D2IN01C5KRUa	260		1	3	gaa	5	23	37	92	220	N	39				---NA---			0	-		No
GR7D2IN01C5LDU	GR7D2IN01C5LDU	GR7D2IN01C5LDUa	541		1	6	tcggaa	3	400	417	279	533	Y	37	GCCGCCTAATAATTGAAACAAG	GGTTGGAGTCTTCTCTTGATGG	269	---NA---			0	-		No
GR7D2IN01C5P4T	GR7D2IN01C5P4T	GR7D2IN01C5P4Ta	386		1	4	gaaa	3	37	48	52	240	N	29	TTTCTTCGTGCATGTCATCATC	CTGAACTGCCTTAAATTTGACC	251	---NA---			0	-		No
GR7D2IN01C5QEK	GR7D2IN01C5QEK	GR7D2IN01C5QEKb	431		2	3	gtc	4	359	370	100	381	Y	46	AGAGGGTGAAATTCGCAGATAA	GATGAATCCAGAACTGAAAGCC	266	uncharacterized protein loc100786942	0.01	66.0%	0	-		No
GR7D2IN01C5QEK	GR7D2IN01C5QEK	GR7D2IN01C5QEKa	431		2	3	gaa	4	126	137	100	381	Y	46	CCCAACACCTAAACAAGAAAGC	GTCAGCAAGAGTATTCCAGCCT	297	uncharacterized protein loc100786942	0.01	66.0%	0	-		No
GR7D2IN01C62KH	GR7D2IN01C62KH	GR7D2IN01C62KHa	569		1	2	at	5	47	56	3	188	Y	27	GCTATTTTTAAAAGGGGCTTGG	TTGGTTACTTCAATCCGCTACA	137	---NA---			0	-		No
GR7D2IN01C69JW	GR7D2IN01C69JW	GR7D2IN01C69JWa	493		1	6	aaaaag	3	34	51	422	493	N	37				nucleotide pyrophosphatase phosphodiesterase	0	91.6%	2	F:cation binding; F:phosphatase activity	EC:3.1.3.0	No
GR7D2IN01C6D99	GR7D2IN01C6D100	GR7D2IN01C6D99a	398		1	5	agaac	3	305	319	3	152	N	45	CAATCCTACGATCGTTGTCAAA	TTTCTTACGTCTTCGTTTCCGT	290	---NA---			0	-		No
GR7D2IN01C6DW5	GR7D2IN01C6DW6	GR7D2IN01C6DW5a	485		1	3	aat	5	56	70	231	485	N	40	GCTAGTTCATGGCTGATTTGAA	AACCTGTAACATCATTCCCACC	294	phosphatidylinositol transfer protein	0	77.0%	0	-		No
GR7D2IN01C6SR7	GR7D2IN01C6SR7	GR7D2IN01C6SR7d	420		4	2	ta	5	375	384	30	332	N	34				---NA---			0	-		No
GR7D2IN01C6SR7	GR7D2IN01C6SR7	GR7D2IN01C6SR7c	420		4	2	at	5	365	374	30	332	N	34				---NA---			0	-		No
GR7D2IN01C6SR7	GR7D2IN01C6SR7	GR7D2IN01C6SR7b	420		4	3	tca	4	155	166	30	332	Y	34	CCTTCTCCTTCTGAAAATCATC	ACTCTCGGTTTGTAGCTTCAGG	202	---NA---			0	-		No
GR7D2IN01C6SR7	GR7D2IN01C6SR7	GR7D2IN01C6SR7a	420		4	3	atc	4	127	138	30	332	Y	34	CAGTGGTATTATGAATCCTTCTCC	ACTCTCGGTTTGTAGCTTCAGG	218	---NA---			0	-		No
GR7D2IN01C6UL3	GR7D2IN01C6UL4	GR7D2IN01C6UL3a	513		1	2	ca	7	292	305	109	354	Y	36	TTCAGGGGCCTGTATTAGTGTT	TCACAGACGTACCGCTTCTAAA	275	---NA---			0	-		No
GR7D2IN01C6X1Q	GR7D2IN01C6X1Q	GR7D2IN01C6X1Qa	416		1	6	tttctc	3	290	307	2	334	Y	49	AAACAGCAGAAACCACCAAAGT	TTCTTAAGACGCAGAAAGGGTC	205	phospholipid:diacylglycerol acyltransferase 1-like	0	92.3%	3	F:N-acetyltransferase activity; P:primary metabolic process; F:O-acyltransferase activity	-	No
GR7D2IN01C6Y66	GR7D2IN01C6Y67	GR7D2IN01C6Y66a	490		1	4	aatt	3	342	353	29	67	N	25	TGGAGGGTTGATATTGGTCTCT	TTCCACAGCAGCACTAAGAAAA	297	---NA---			0	-		No
GR7D2IN01C71EA	GR7D2IN01C71EA	GR7D2IN01C71EAa	534		1	4	gttt	4	263	278	311	517	N	34	TGATGAGACGACTCAAAAGCAT	CATTTCCCACCCACTTGATATT	177	---NA---			0	-		No
GR7D2IN01C721J	GR7D2IN01C721J	GR7D2IN01C721Ja	383		1	3	tgc	4	300	311	2	250	N	50	AAACAATCTTCTGGACAGCCAT	CTTCTGTAAAGCCTCCTCCTGA	144	abi3-interacting protein	0	611666666666666	0	-		No
GR7D2IN01C74A9	GR7D2IN01C74A10	GR7D2IN01C74A9a	508		1	2	ct	11	451	472	82	210	N	33	AGAAATGAAAGAATCAGCCTGC	GCCTTGCCGTGTGTTAATGTAT	283	---NA---			0	-		No
GR7D2IN01C7F0W	GR7D2IN01C7F0W	GR7D2IN01C7F0Wa	206		1	2	at	10	187	206	75	206	Y	16				---NA---			0	-		No
GR7D2IN01C7PKO	GR7D2IN01C7PKO	GR7D2IN01C7PKOa	522		1	6	ataaaa	3	61	78	1	117	Y	30	CCTGCATTAGCTTTGCTGTTTT	AGTTCACGCAAGTTGAGACAAA	202	---NA---			0	-		No
GR7D2IN01C7WQ7	GR7D2IN01C7WQ8	GR7D2IN01C7WQ7a	520		1	3	gat	4	480	491	108	518	Y	40				low quality protein: midasin-like	0	69.3%	2	F:nucleoside-triphosphatase activity; F:nucleotide binding	EC:3.6.1.15	No
GR7D2IN01C7ZLU	GR7D2IN01C7ZLU	GR7D2IN01C7ZLUa	491		1	4	ccaa	3	91	102	86	262	Y	43	CCACCCATAAGAGAGGAATAGG	AATCGCTTTGACCATATGGAAG	260	---NA---			0	-		No
GR7D2IN01C80L6	GR7D2IN01C80L7	GR7D2IN01C80L6a	291		1	2	ac	5	215	224	66	155	N	41	AATCCATGCTATCCCCCTAACT	TAAGGGGTAAGGCAAAGAAATG	202	---NA---			0	-		No
GR7D2IN01C85PO	GR7D2IN01C85PO	GR7D2IN01C85POa	507		1	4	ataa	4	422	437	328	459	Y	34	GTCCGCTCCAGTTTTGAATATC	TATGCGGGTCTATTTGTTGTTG	157	---NA---			0	-		No
GR7D2IN01C868U	GR7D2IN01C868U	GR7D2IN01C868Ua	500		1	3	agg	5	414	428	47	400	N	45	TCCACCAGATCGTAAGTTTTCC	AGAGCATCTCAACCATGAGTCC	224	heat stress transcription factor a-3-like	0	85.3%	4	P:transcription, DNA-dependent; F:DNA binding; ; C:intracellular membrane-bounded organelle	-	No
GR7D2IN01C884W	GR7D2IN01C884W	GR7D2IN01C884Wa	419		1	2	ag	5	377	386	69	323	N	48	TCTGTGTTCGTTGTGATTTTCC	CTCTGTGCCTCTGACTCATTTC	292	e-cadherin binding protein	0	76.6%	1	F:binding	-	No
GR7D2IN01C88FH	GR7D2IN01C88FH	GR7D2IN01C88FHa	538		1	4	aaac	3	447	458	240	341	N	31	CTGCGCAAAAAGGACATTTCTA	TCTTGTGAAGCGACTGATGAAT	259	---NA---			0	-		No
GR7D2IN01C8EPY	GR7D2IN01C8EPY	GR7D2IN01C8EPYa	519		1	2	tc	5	185	194	253	519	N	36	TTATGAAGCCCTGACACCTTCT	CTTCTCTCCATTTCCTGCAAGT	208	f-box lrr-repeat protein at1g67190-like	0	88.6%	0	-		No
GR7D2IN01C8JMM	GR7D2IN01C8JMM	GR7D2IN01C8JMMa	477		1	3	cag	4	212	223	374	454	N	30	CTGCAGATGAAACTTGCAGAAG	CAGAGTACCGAATGACTCAGCA	220	---NA---			0	-		No
GR7D2IN01C8JU1	GR7D2IN01C8JU2	GR7D2IN01C8JU1a	502		1	3	aat	4	176	187	2	340	Y	41	CCATAGGACCTCTTCACTTTGG	GTCTGCATAACAATGGCGAATA	179	upf0481 protein at3g47200-like	0	61.5%	0	-		No
GR7D2IN01C8PTY	GR7D2IN01C8PTY	GR7D2IN01C8PTYa	460		1	3	cat	4	231	242	1	429	Y	43	CAGCAGTGGTTAAGGCTTTCTT	TCTTGAAAGAGCATGACAAGGA	174	nucleolar complex protein 2 homolog	0	66.0%	7	F:metal ion binding; P:oxidation reduction; F:heme binding; F:oxidoreductase activity; P:response to oxidative stress; F:peroxidase activity; P:biological_process		No
GR7D2IN01C91N0	GR7D2IN01C91N1	GR7D2IN01C91N0a	439		1	3	aga	4	427	438	27	152	N	51				uncharacterized protein	0	73.2%	1	C:plastid	-	No
GR7D2IN01C91NS	GR7D2IN01C91NS	GR7D2IN01C91NSa	524		1	4	gaaa	3	192	203	286	513	N	34	CCGAAAGGTTACAGGTCAAAAT	GGAAATGATTGGTGATGGTCTT	291	pentatricopeptide repeat-containing protein	0	78.3%	0	-		No
GR7D2IN01C93RC	GR7D2IN01C93RC	GR7D2IN01C93RCa	293		1	2	ct	5	283	292	102	293	Y	43				---NA---			0	-		No
GR7D2IN01C98KH	GR7D2IN01C98KH	GR7D2IN01C98KHb	438		2	3	gga	4	374	385	204	362	N	53	TGTCAACTGTAACAGGTAGGCG	CCTTTCAAACGATCCAGTCTTT	216	nuclear transcription x-box	0	84.0%	4	P:transcription, DNA-dependent; F:transition metal ion binding; ; C:intracellular membrane-bounded organelle	-	No
GR7D2IN01C98KH	GR7D2IN01C98KH	GR7D2IN01C98KHa	438		2	2	cg	5	227	236	204	362	Y	53	TGTCAACTGTAACAGGTAGGCG	CCAGTCTTTTCTCACATCCTCC	203	nuclear transcription x-box	0	84.0%	4	P:transcription, DNA-dependent; F:transition metal ion binding; ; C:intracellular membrane-bounded organelle	-	No
GR7D2IN01C9CND	GR7D2IN01C9CND	GR7D2IN01C9CNDa	494		1	3	ctc	5	337	351	34	432	Y	50	ACCTGTTCCCCTTAGACTCCTC	TCTTGAGCTTTATGGAGCATGA	214	---NA---			0	-		No
GR7D2IN01C9CQ7	GR7D2IN01C9CQ7	GR7D2IN01C9CQ7b	502		2	3	gaa	4	484	495	3	500	Y	46				riboflavin biosynthesis protein	0	86.4%	2	F:adenylyltransferase activity; P:riboflavin metabolic process	-	No
GR7D2IN01C9CQ7	GR7D2IN01C9CQ7	GR7D2IN01C9CQ7a	502		2	3	gac	8	460	483	3	500	Y	46				riboflavin biosynthesis protein	0	86.4%	2	F:adenylyltransferase activity; P:riboflavin metabolic process	-	No
GR7D2IN01C9Y1T	GR7D2IN01C9Y1T	GR7D2IN01C9Y1Ta	453		1	4	aagc	3	379	390	1	315	N	42	CAAGCTTTCTTTTGGCAATCTC	AGGTGACAGAGAGGCAAACAAT	274	helicase swr1-like	0	94.7%	4	F:nucleic acid binding; F:nucleoside-triphosphatase activity; F:adenyl ribonucleotide binding; C:plastid	EC:3.6.1.15	No
GR7D2IN01CA2LP	GR7D2IN01CA2LP	GR7D2IN01CA2LPa	525		1	2	ta	13	499	524	7	273	N	37				aspartic proteinase nepenthesin-2	0	72.5%	1	F:peptidase activity	-	No
GR7D2IN01CA2QX	GR7D2IN01CA2QX	GR7D2IN01CA2QXa	423		1	2	ag	8	186	201	352	423	N	34	CCAGGAACAATAACACGATTGA	GATATCAGAGTAGCGCCTGGAT	229	---NA---			0	-		No
GR7D2IN01CAE8G	GR7D2IN01CAE8G	GR7D2IN01CAE8Ga	491		1	2	ct	5	121	130	191	391	N	44	ACTACCTGACGTCGAGCTTTTC	AGCAGAAAACAAGCCAAAGAAG	290	abc transporter b family member 13-like	0	78.9%	4	F:ATPase activity, coupled to transmembrane movement of substances; P:transport; C:intrinsic to membrane; F:adenyl ribonucleotide binding	-	No
GR7D2IN01CAI3D	GR7D2IN01CAI3D	GR7D2IN01CAI3Da	334		1	2	at	21	293	334	11	151	N	34				---NA---			0	-		No
GR7D2IN01CAI6I	GR7D2IN01CAI6I	GR7D2IN01CAI6Ia	374		1	3	cat	4	154	165	92	367	Y	42	TATTGGCTTCTAAGTGGGGGTA	TTTTTAAACCAGGGGCTACAGA	121	rna binding protein	0.06	77333333333333.3	2	P:translation; F:translation factor activity, nucleic acid binding	EC:3.6.5.3	No
GR7D2IN01CAL8M	GR7D2IN01CAL8M	GR7D2IN01CAL8Ma	391		1	2	ga	8	67	82	135	248	N	37	GGATTACATATTGCATGTGCCT	ATCATCATTGTTGCCTCAGTTG	194	---NA---			0	-		No
GR7D2IN01CAMM0	GR7D2IN01CAMM1	GR7D2IN01CAMM0a	434		1	3	tta	4	107	118	261	386	N	35	CATGCATGCGTATATGTGTGAG	GGAAGGGAGAAAGGGTTATTTG	231	---NA---			0	-		No
GR7D2IN01CB1F5	GR7D2IN01CB1F6	GR7D2IN01CB1F5a	371		1	4	gttg	3	315	326	10	255	N	46	CATCCTCTTGGCTAACCTTGTC	GGGGGATTAAAATTGGGAGTTA	156	hexose transporter	0	87.8%	3	P:transport; C:intrinsic to membrane; F:hydrogen:glucose symporter activity	-	No
GR7D2IN01CB5YV	GR7D2IN01CB5YV	GR7D2IN01CB5YVa	389		1	4	tctg	4	146	161	54	200	Y	38	GTCAAGAGGCGTTTAGCATTTT	TCGCAACGTTATGACTAAGCTC	260	---NA---			0	-		No
GR7D2IN01CB6LN	GR7D2IN01CB6LN	GR7D2IN01CB6LNa	469		1	2	at	8	364	379	171	266	N	24				---NA---			0	-		No
GR7D2IN01CB6TE	GR7D2IN01CB6TE	GR7D2IN01CB6TEa	487		1	4	aatg	3	117	128	116	481	Y	39	GGAAACTGGACCCTAGAGCTATT	ACAACTATTTGCCGGTCTGTTT	238	hypothetical protein VITISV_039312 [Vitis vinifera]	0.66	67.9%	1	F:binding	-	No
GR7D2IN01CB92B	GR7D2IN01CB92B	GR7D2IN01CB92Ba	416		1	3	gaa	4	9	20	76	333	N	45				ankyrin repeat-containing protein	0	62.6%	0	-		No
GR7D2IN01CBA1O	GR7D2IN01CBA1O	GR7D2IN01CBA1Ob	428		2	3	tgg	4	386	397	141	428	Y	57	GACTGGGTGATGAGAATGATGA	TCCATTGTCGAGCTAGTAGCAG	169	---NA---			0	-		No
GR7D2IN01CBA1O	GR7D2IN01CBA1O	GR7D2IN01CBA1Oa	428		2	4	ccct	3	36	47	141	428	N	57	GAAGACGAAGATGACGACGAC	ATCAGTCTTGACGATCATGGTG	144	---NA---			0	-		No
GR7D2IN01CBGG2	GR7D2IN01CBGG3	GR7D2IN01CBGG2a	322		1	3	ttc	4	298	309	225	320	Y	38				---NA---			0	-		No
GR7D2IN01CBIGM	GR7D2IN01CBIGM	GR7D2IN01CBIGMa	347		1	4	ttta	5	14	33	220	288	N	33				---NA---			0	-		No
GR7D2IN01CBJQR	GR7D2IN01CBJQR	GR7D2IN01CBJQRa	502		1	3	gga	5	4	18	29	241	N	44				atp synthase subunit a chloroplastic	0	64.4%	0	-		No
GR7D2IN01CBM4A	GR7D2IN01CBM4A	GR7D2IN01CBM4Ac	462		3	3	atg	4	449	460	2	253	N	46				nac domain ipr003441	0	83.6%	2	P:regulation of gene expression; F:nucleic acid binding	-	No
GR7D2IN01CBM4A	GR7D2IN01CBM4A	GR7D2IN01CBM4Ab	462		3	3	tgt	4	288	299	2	253	N	46	GATGATGGAAGTGTGATGGAGA	GATTCATTCCGTTCAGGAAAAG	244	nac domain ipr003441	0	83.6%	2	P:regulation of gene expression; F:nucleic acid binding	-	No
GR7D2IN01CBM4A	GR7D2IN01CBM4A	GR7D2IN01CBM4Aa	462		3	3	tga	4	276	287	2	253	N	46	GATGATGGAAGTGTGATGGAGA	GTTAACGAAGGACAAAGGCAAC	156	nac domain ipr003441	0	83.6%	2	P:regulation of gene expression; F:nucleic acid binding	-	No
GR7D2IN01CBNGJ	GR7D2IN01CBNGJ	GR7D2IN01CBNGJa	463		1	2	ta	5	245	254	5	463	Y	44	TTCGGATCAGTTCATAAACACG	CTCTGGTAATCCTCCTTTGACG	167	glucan -beta-glucosidase	0	78.8%	1	F:catalytic activity	-	No
GR7D2IN01CBSJQ	GR7D2IN01CBSJQ	GR7D2IN01CBSJQa	529		1	2	at	5	458	467	137	253	N	35	CATGTTCTGCACAAAGATGTCA	CTACAAAAAGGCCATATTTCCG	235	---NA---			0	-		No
GR7D2IN01CC0LR	GR7D2IN01CC0LR	GR7D2IN01CC0LRa	515		1	6	gctccg	4	345	368	1	468	Y	49	TCGATTCCATACTTTTCTCCGT	GAAGCTCAGGATGAGAGATGCT	268	Polyprotein, putative [Solanum demissum]	0	81.1%	3	F:transition metal ion binding; F:nucleic acid binding; P:DNA metabolic process	-	No
GR7D2IN01CC15N	GR7D2IN01CC15N	GR7D2IN01CC15Na	460		1	4	aaat	3	370	381	212	340	N	31	CCAACAAAAAGTGGGACGTAAT	AGTTGCCTCAAGGTTTGTTTGT	199	---NA---			0	-		No
GR7D2IN01CC2E6	GR7D2IN01CC2E7	GR7D2IN01CC2E6a	313		1	3	att	4	184	195	81	203	Y	35	ATTCTGCCCCTTCTCCATTACT	TCGAGAGAAACAGGAAATCACA	111	uncharacterized protein	34.6	88.0%	3	P:cellular metabolic process; C:photosystem; F:binding	-	No
GR7D2IN01CC2N9	GR7D2IN01CC2N10	GR7D2IN01CC2N9a	495		1	4	tccc	3	282	293	149	493	Y	47	ACCAGCTCTTTGTTATTCCCAA	AAATTTCTCGTAGGCCTCCTTC	107	dnaj heat shock n-terminal domain-containing protein	0	81.0%	3	P:response to stimulus; F:protein binding; C:intracellular membrane-bounded organelle	-	No
GR7D2IN01CC7Q5	GR7D2IN01CC7Q6	GR7D2IN01CC7Q5a	278		1	2	ta	11	36	57	100	249	N	21				---NA---			0	-		No
GR7D2IN01CCAAY	GR7D2IN01CCAAY	GR7D2IN01CCAAYa	238		1	2	at	13	210	235	47	211	N	30				---NA---			0	-		No
GR7D2IN01CCE75	GR7D2IN01CCE75	GR7D2IN01CCE75b	201		2	3	tca	4	181	192	27	137	N	41				---NA---			0	-		No
GR7D2IN01CCE75	GR7D2IN01CCE75	GR7D2IN01CCE75a	201		2	3	tca	5	75	89	27	137	Y	41	TCAAGAAGTGTGTTCCCTCTCA	ACTAAGGCGACTTGAGATCCAC	137	---NA---			0	-		No
GR7D2IN01CCF6R	GR7D2IN01CCF6R	GR7D2IN01CCF6Ra	449		1	2	ta	5	399	408	179	313	N	37	GAATATTTGCAGTCAAGGGAGG	CCCTGCAGTAAGCCTCATACTC	122	serine threonine-protein kinase ulk4-like	0	73.8%	3	F:protein kinase activity; P:protein modification process; F:adenyl ribonucleotide binding	-	No
GR7D2IN01CCFVT	GR7D2IN01CCFVT	GR7D2IN01CCFVTa	493		1	4	aatt	3	181	192	339	491	N	29	AGTGAGGGAATGAAGGGAGAAT	ATATCTTCAACCCGAATATGGC	237	---NA---			0	-		No
GR7D2IN01CCGVN	GR7D2IN01CCGVN	GR7D2IN01CCGVNa	365		1	3	gat	6	57	74	172	363	N	43	TGGGATGAAGACAATGTTGAAG	ACCTGAGTGATTGTCTGAAGCA	279	aminoacyl-trna synthetase	0	80.3%	1	F:ligase activity	-	No
GR7D2IN01CCPNG	GR7D2IN01CCPNG	GR7D2IN01CCPNGa	331		1	4	gcta	3	145	156	266	313	N	38	AGACCCCACTTTCAAATCACAC	GTGATTATGGATTTTCGAAGGG	170	---NA---			0	-		No
GR7D2IN01CCQSK	GR7D2IN01CCQSK	GR7D2IN01CCQSKa	363		1	2	tc	5	4	13	71	208	N	44				atpase family aaa domain-containing protein 3-b-like	0	92.0%	5	C:protein complex; F:transition metal ion binding; C:cell wall; F:ATPase activity, coupled; F:adenyl ribonucleotide binding	-	No
GR7D2IN01CCRXD	GR7D2IN01CCRXD	GR7D2IN01CCRXDa	460		1	3	tga	8	111	134	2	331	Y	47	GAGAATGATTCCAACCCATGAT	CTAACCACGATCTTTCTGGAGG	285	---NA---			0	-		No
GR7D2IN01CCU1B	GR7D2IN01CCU1B	GR7D2IN01CCU1Bc	404		3	2	at	5	394	403	242	403	Y	38				---NA---			0	-		No
GR7D2IN01CCU1B	GR7D2IN01CCU1B	GR7D2IN01CCU1Bb	404		3	2	tc	6	373	384	242	403	Y	38				---NA---			0	-		No
GR7D2IN01CCU1B	GR7D2IN01CCU1B	GR7D2IN01CCU1Ba	404		3	2	ct	5	360	369	242	403	Y	38				---NA---			0	-		No
GR7D2IN01CCYLW	GR7D2IN01CCYLW	GR7D2IN01CCYLWa	303		1	3	aat	18	4	57	3	110	Y	27				---NA---			0	-		No
GR7D2IN01CD50C	GR7D2IN01CD50C	GR7D2IN01CD50Ca	322		1	2	at	8	307	322	7	141	N	23				---NA---			0	-		No
GR7D2IN01CD997	GR7D2IN01CD998	GR7D2IN01CD997a	504		1	2	gt	6	254	265	2	184	N	39	AATCACTGAGCAAAACAGAGCA	CAAGCGCATAACAAGAATCTCA	271	---NA---			0	-		No
GR7D2IN01CDCB3	GR7D2IN01CDCB3	GR7D2IN01CDCB3b	393		2	6	cagcga	3	265	282	23	310	Y	49	GCAGGAAGGAGCATAAGAAGAA	AGGTAACGTAACAGTGGGCATC	170	---NA---			0	-		No
GR7D2IN01CDCB3	GR7D2IN01CDCB3	GR7D2IN01CDCB3a	393		2	6	cagcaa	3	68	85	23	310	Y	49	AGAAGGAGAACTCATAATGGCG	TTCTTCTTATGCTCCTTCCTGC	207	---NA---			0	-		No
GR7D2IN01CDCNV	GR7D2IN01CDCNV	GR7D2IN01CDCNVa	381		1	2	ac	7	137	150	123	293	Y	33	TGAGCTGCAGTCCAAAAACTTA	GGCACTTGATCATGTATGTTGC	220	---NA---			0	-		No
GR7D2IN01CDD66	GR7D2IN01CDD67	GR7D2IN01CDD66a	454		1	2	tg	7	252	265	243	389	Y	37	GACCGCAATGGATAACAAGAGT	ATGTACATATGCGAGCTTCTGG	298	---NA---			0	-		No
GR7D2IN01CDHOZ	GR7D2IN01CDHOZ	GR7D2IN01CDHOZa	393		1	3	aag	4	150	161	81	263	Y	50	GTCCGAGTAGTAGAAGGCATGG	AACACAAGGAGACAAAGGAAGC	206	---NA---			0	-		No
GR7D2IN01CDPSU	GR7D2IN01CDPSU	GR7D2IN01CDPSUa	506		1	4	ttat	4	211	226	3	206	N	25				---NA---			0	-		No
GR7D2IN01CDULH	GR7D2IN01CDULH	GR7D2IN01CDULHb	479		2	3	cat	6	89	106	105	401	N	46	CACTGTGTTGTTGACCTTCGAT	AAGATCGCTTCCTGATCTTTTG	110	f-box family protein	0	72.1%	0	-		No
GR7D2IN01CDULH	GR7D2IN01CDULH	GR7D2IN01CDULHa	479		2	2	ca	6	3	14	105	401	N	46				f-box family protein	0	72.1%	0	-		No
GR7D2IN01CDYUA	GR7D2IN01CDYUA	GR7D2IN01CDYUAa	444		1	4	actt	4	429	444	1	189	N	38				trimethylguanosine synthase	0	82.8%	4	F:transferase activity, transferring one-carbon groups; P:RNA modification; F:binding; P:RNA processing	-	No
GR7D2IN01CE1PR	GR7D2IN01CE1PR	GR7D2IN01CE1PRa	502		1	4	tatt	3	204	215	291	389	N	39	GTGATTATGTCACCAGGCTTGA	TGGGTGGGTAGGAAGAATTAGA	231	---NA---			0	-		No
GR7D2IN01CEGP1	GR7D2IN01CEGP2	GR7D2IN01CEGP1a	514		1	4	tgaa	3	421	432	3	242	N	46	TCGTCGAGTTCTACGATTGCTA	CATTCTTCTGCTTCTCCGTCTT	266	saur family protein	0	85.1%	0	-		No
GR7D2IN01CEMIS	GR7D2IN01CEMIS	GR7D2IN01CEMISa	542		1	3	act	4	184	195	416	496	N	38	CCCCTAACCGGTACCTAACAAT	TCATCATGGGACACAGTAGGAG	217	hypothetical protein VITISV_041073 [Vitis vinifera]	0	60.2%	1	F:binding	-	No
GR7D2IN01CEMK7	GR7D2IN01CEMK8	GR7D2IN01CEMK7a	459		1	3	aga	4	246	257	321	440	N	50	TAGGAACCACCGTATGAAAACC	GCTGAAGATCAGAGCCATTCTT	231	uncharacterized protein loc100815502	0	67.0%	0	-		No
GR7D2IN01CF04I	GR7D2IN01CF04I	GR7D2IN01CF04Ia	489		1	3	ttc	5	12	26	94	390	N	48				chaperone protein dnaj	0	81.2%	2	F:protein binding; P:cellular protein metabolic process	-	No
GR7D2IN01CF3D7	GR7D2IN01CF3D7	GR7D2IN01CF3D7c	504		3	3	aca	5	323	337	103	465	Y	40	CTTCCAGAACAATGACAACCAA	TCCACAAACCTAGTATCGCTCA	255	---NA---			0	-		No
GR7D2IN01CF3D7	GR7D2IN01CF3D7	GR7D2IN01CF3D7b	504		3	3	aat	4	289	300	103	465	Y	40	CTTCCAGAACAATGACAACCAA	TCCACAAACCTAGTATCGCTCA	255	---NA---			0	-		No
GR7D2IN01CF3D7	GR7D2IN01CF3D7	GR7D2IN01CF3D7a	504		3	3	aca	4	233	244	103	465	Y	40	CTTCCAGAACAATGACAACCAA	TCCACAAACCTAGTATCGCTCA	255	---NA---			0	-		No
GR7D2IN01CF3JA	GR7D2IN01CF3JA	GR7D2IN01CF3JAa	507		1	2	ct	5	487	496	66	455	N	44				di-glucose binding protein with kinesin motor domain	0	61.2%	6	F:ATP binding; F:nucleotide binding; F:microtubule motor activity; P:microtubule-based movement; F:motor activity; C:microtubule		No
GR7D2IN01CF6P7	GR7D2IN01CF6P8	GR7D2IN01CF6P7a	500		1	2	tg	5	62	71	50	145	Y	37	GAGAAATCATCACTAAATGCTGGAG	CGTTGATGGGTAAGAGATGTCA	172	---NA---			0	-		No
GR7D2IN01CFBYY	GR7D2IN01CFBYY	GR7D2IN01CFBYYa	441		1	2	tc	9	318	335	46	303	N	42	TGTTCTATCTTCGCAGCCTACA	CACTACCATTTCCCTTTCCTCA	300	#NAME?						No
GR7D2IN01CFFMY	GR7D2IN01CFFMY	GR7D2IN01CFFMYb	455		2	2	ac	11	240	261	211	438	Y	42	CGAGAAACACATCTCTCTCCCT	TCCTGCCAAATATGGCTACTTT	168	---NA---			0	-		No
GR7D2IN01CFFMY	GR7D2IN01CFFMY	GR7D2IN01CFFMYa	455		2	2	ct	5	200	209	211	438	N	42	TGTGTACTACCGTACACCAGGG	AGATGCATGTGTGTGTGTGTGT	115	---NA---			0	-		No
GR7D2IN01CFG4G	GR7D2IN01CFG4G	GR7D2IN01CFG4Ga	456		1	2	ct	5	251	260	6	101	N	45	CCTGTGTCCTTCGTTTCATACA	CGTTCACAAAATGTCGAGTGTT	216	---NA---			0	-		No
GR7D2IN01CFII0	GR7D2IN01CFII1	GR7D2IN01CFII0a	447		1	3	gca	7	17	37	9	119	Y	38				---NA---			0	-		No
GR7D2IN01CFIUS	GR7D2IN01CFIUS	GR7D2IN01CFIUSa	397		1	3	taa	5	188	202	126	233	Y	26	AAAGAGAAATTCTTTCAGGGGC	GGAAGCAGTCACAAAGGAGAGT	160	---NA---			0	-		No
GR7D2IN01CFLHA	GR7D2IN01CFLHA	GR7D2IN01CFLHAa	537		1	4	ttga	3	49	60	194	442	N	42				probable s-acyltransferase at3g26935-like	4380	54.0%	0	-		No
GR7D2IN01CFLRE	GR7D2IN01CFLRE	GR7D2IN01CFLREa	399		1	4	gaaa	3	24	35	50	376	N	40	TTGAAGCTTCCTTCTTCTGGTG	CATTTCCGAGGTAGGACTTCAC	106	nucleolar complex protein 2 homolog	0	84.1%	5	P:metabolic process; P:response to stress; F:iron ion binding; F:catalytic activity; F:antioxidant activity	-	No
GR7D2IN01CFN17	GR7D2IN01CFN17	GR7D2IN01CFN17b	397		2	4	aatt	3	76	87	169	312	N	35	ATTACTTACTTACCCCAGCCCC	TCCCTATTAATGTGGCATTCAG	233	---NA---			0	-		No
GR7D2IN01CFN17	GR7D2IN01CFN17	GR7D2IN01CFN17a	397		2	4	ttac	3	47	58	169	312	N	35	CATCTGACAGAAACAACAGATACCA	TCCCTATTAATGTGGCATTCAG	258	---NA---			0	-		No
GR7D2IN01CFSPL	GR7D2IN01CFSPL	GR7D2IN01CFSPLa	517		1	4	gctt	3	463	474	120	251	N	42	ACTGTAACAGCGGTTATTCCGT	GTAGGAATCAAAACCTTGACCG	172	---NA---			0	-		No
GR7D2IN01CFUEI	GR7D2IN01CFUEI	GR7D2IN01CFUEIa	260		1	2	ga	6	140	151	56	193	Y	41	CGAACTTTCATTTGCAGTCTTG	TCTTGTTCATGCATACCCTCTG	150	---NA---			0	-		No
GR7D2IN01CFZH7	GR7D2IN01CFZH8	GR7D2IN01CFZH7a	469		1	3	cgt	5	136	150	43	324	Y	53	ACAACTCCGTCGTCATCTTCTT	TGACCAACCATATCAGCAGAAC	286	---NA---			0	-		No
GR7D2IN01CG7R0	GR7D2IN01CG7R0	GR7D2IN01CG7R0b	323		2	6	cctcca	4	145	168	68	265	Y	54	TTTACTCACACCCACGGTTACA	GTTATGGATCAGGAGCAGGTTC	249	---NA---			0	-		No
GR7D2IN01CG7R0	GR7D2IN01CG7R0	GR7D2IN01CG7R0a	323		2	3	gcc	4	129	140	68	265	Y	54	TTTACTCACACCCACGGTTACA	GTTATGGATCAGGAGCAGGTTC	249	---NA---			0	-		No
GR7D2IN01CGA08	GR7D2IN01CGA09	GR7D2IN01CGA08a	487		1	3	ctc	5	125	139	58	366	Y	45	CTGAGATTAAAAACGTGGGTCC	AAATCTTTTATCAGGGCCTTCC	181	uncharacterized protein	0	85.7%	1	C:plastid	-	No
GR7D2IN01CGC9Y	GR7D2IN01CGC9Y	GR7D2IN01CGC9Ya	466		1	3	ttc	6	287	304	193	465	Y	39	TTTAGTAGTGGGGACGGAGAAA	TACAAGAAGCTTAGGGCCATTC	252	pentatricopeptide repeat-containing protein	0	88.2%	1	P:reproductive developmental process	-	No
GR7D2IN01CGED9	GR7D2IN01CGED10	GR7D2IN01CGED9a	521		1	2	cg	6	285	296	161	304	Y	40	TTTTGTTAACTTGTCTGGGCCT	AGCGAAGTTTAATGGCTGAAAG	191	---NA---			0	-		No
GR7D2IN01CGIZK	GR7D2IN01CGIZK	GR7D2IN01CGIZKa	372		1	2	ct	5	95	104	26	142	Y	40	AGACAAGTCAGACCAGCAACAA	GTGATGGCTACATCAGCTTGAA	181	---NA---			0	-		No
GR7D2IN01CGLO5	GR7D2IN01CGLO6	GR7D2IN01CGLO5a	451		1	3	ctt	5	80	94	125	451	N	41	AGGCCATCCCTCTTCATATTCT	GTGCTGCTTCTTCTGAACCTTT	240	---NA---			0	-		No
GR7D2IN01CGRWK	GR7D2IN01CGRWK	GR7D2IN01CGRWKa	302		1	2	at	8	221	236	93	209	N	35	TACAGGTTGGAAGGCAATAACC	CTGTGTCCTCCCTCATCTGTT	209	---NA---			0	-		No
GR7D2IN01CGW7Y	GR7D2IN01CGW7Y	GR7D2IN01CGW7Ya	496		1	2	tc	5	142	151	251	436	N	38	CTGTTAGCTTTGCTGATGGATG	AGCATCAGGTCAGGTTGATCTT	192	---NA---			0	-		No
GR7D2IN01CH0BC	GR7D2IN01CH0BC	GR7D2IN01CH0BCb	523		2	3	att	4	359	370	308	406	Y	33	CAATTCCACATACACCACCAAG	TGCAAAATGATGCCTATACTCC	280	---NA---			0	-		No
GR7D2IN01CH0BC	GR7D2IN01CH0BC	GR7D2IN01CH0BCa	523		2	3	atg	6	341	358	308	406	Y	33	CAATTCCACATACACCACCAAG	TGCAAAATGATGCCTATACTCC	280	---NA---			0	-		No
GR7D2IN01CHACN	GR7D2IN01CHACN	GR7D2IN01CHACNa	492		1	4	cttt	3	255	266	170	352	Y	38	CATGGAGATGATCCAGATTTGA	CCTTGAGGACAAAATAACTGCC	242	---NA---			0	-		No
GR7D2IN01CHDX2	GR7D2IN01CHDX3	GR7D2IN01CHDX2a	322		1	3	tca	4	241	252	20	202	N	39	CTTTTCAGCTCCTCGTCATCTT	CTGGGTAGTGTTGATGGAGACA	137	---NA---			0	-		No
GR7D2IN01CHKCH	GR7D2IN01CHKCH	GR7D2IN01CHKCHd	349		4	2	ga	8	320	335	72	209	N	34				---NA---			0	-		No
GR7D2IN01CHKCH	GR7D2IN01CHKCH	GR7D2IN01CHKCHc	349		4	3	ata	4	282	293	72	209	N	34	TCATCACGTTTAACTGGGTCAA	TCCCTTGTGGTCTCTCTCTCTC	118	---NA---			0	-		No
GR7D2IN01CHKCH	GR7D2IN01CHKCH	GR7D2IN01CHKCHb	349		4	5	aaaga	3	109	123	72	209	Y	34	ACATCAATTCCCATCCAGATTC	TTGACCCAGTTAAACGTGATGA	217	---NA---			0	-		No
GR7D2IN01CHKCH	GR7D2IN01CHKCH	GR7D2IN01CHKCHa	349		4	4	gaaa	3	104	115	72	209	Y	34	ACATCAATTCCCATCCAGATTC	TTGACCCAGTTAAACGTGATGA	217	---NA---			0	-		No
GR7D2IN01CHT17	GR7D2IN01CHT18	GR7D2IN01CHT17a	414		1	2	ga	10	298	317	42	185	N	43	CCACACAAACAAGAACACACCT	ACCTACAAGAAAGAAGCCACCA	169	---NA---			0	-		No
GR7D2IN01CHT9A	GR7D2IN01CHT9A	GR7D2IN01CHT9Aa	296		1	3	aag	6	252	269	60	296	Y	42				uncharacterized protein	0.64	80.3%	0	-		No
GR7D2IN01CHVDF	GR7D2IN01CHVDF	GR7D2IN01CHVDFa	522		1	3	ttc	4	309	320	298	423	Y	36	CTTCACCGTTAGCTGCTCCTAT	TGATGATCTCGGTATTGTGAGG	252	---NA---			0	-		No
GR7D2IN01CHVRP	GR7D2IN01CHVRP	GR7D2IN01CHVRPa	394		1	5	aaaag	3	155	169	184	306	N	37	TGTGTTCCACAAGTGGGATCTA	TTGAAAAGCTTCCTCTTTGGTC	190	---NA---			0	-		No
GR7D2IN01CI0WM	GR7D2IN01CI0WM	GR7D2IN01CI0WMa	546		1	4	ttta	3	242	253	389	430	N	28	GACGTGGTACTTTCACCTAGCC	TCATTAGGCACTTTTAGGAGGC	217	---NA---			0	-		No
GR7D2IN01CI1L2	GR7D2IN01CI1L3	GR7D2IN01CI1L2a	544		1	3	ttc	6	420	437	147	254	N	36	GGCTGGTTCACTTGGTTTATTC	GCTCCTTAACAAGAGCAGAAGG	144	---NA---			0	-		No
GR7D2IN01CIB8L	GR7D2IN01CIB8L	GR7D2IN01CIB8La	480		1	3	ctt	6	255	272	93	473	Y	44	AATGGATTCCCTGAGCTGATAA	AAAGAGCCAAAGCATCAGAAAG	187	probable xyloglucan glycosyltransferase 12-like	0	88.5%	1	F:cellulose synthase activity	-	No
GR7D2IN01CIEZE	GR7D2IN01CIEZE	GR7D2IN01CIEZEa	425		1	2	tg	6	54	65	7	108	Y	34	AGCTCCTATGCATACACATGTTC	GATGGTGTGGAAAATTCCAGTT	124	---NA---			0	-		No
GR7D2IN01CIMJ9	GR7D2IN01CIMJ10	GR7D2IN01CIMJ9a	396		1	2	tg	10	201	220	2	79	N	41	GTGAGAAAGCAATCACCAACAA	CTCATGGAGGGTCAAAATTAGC	191	---NA---			0	-		No
GR7D2IN01CINKT	GR7D2IN01CINKT	GR7D2IN01CINKTa	494		1	2	ta	5	290	299	16	258	N	50	AGGAGACACGCGGAATATAGAG	CCAATACTTGCGTAAACGATGA	205	uncharacterized protein	0	67.0%	1	P:biological_process		No
GR7D2IN01CIR0J	GR7D2IN01CIR0J	GR7D2IN01CIR0Ja	341		1	5	tattt	3	66	80	73	153	N	34	TGGATGGGCTACTTCTTTTGTT	GCTAAAGATTCACGATGCAGTG	109	---NA---			0	-		No
GR7D2IN01CJ8CQ	GR7D2IN01CJ8CQ	GR7D2IN01CJ8CQa	520		1	3	ttc	4	79	90	17	238	Y	44	CTCCGTTATTGTTGGGAGAATC	CCTTCAGAGAAGACCCAGAAGA	286	chloroplast-targeted copper	0	84.9%	2	P:cation transport; F:cation binding	-	No
GR7D2IN01CJB3R	GR7D2IN01CJB3R	GR7D2IN01CJB3Rb	496		2	4	aaat	4	212	227	417	494	N	28	CCATCTTGATCTATCCACACACA	CACCACCTTTGGTTCTTAATAGAAG	294	---NA---			0	-		No
GR7D2IN01CJB3R	GR7D2IN01CJB3R	GR7D2IN01CJB3Ra	496		2	3	tat	4	186	197	417	494	N	28	CCATCTTGATCTATCCACACACA	CACCACCTTTGGTTCTTAATAGAAG	294	---NA---			0	-		No
GR7D2IN01CJHVO	GR7D2IN01CJHVO	GR7D2IN01CJHVOa	236		1	4	agaa	3	221	232	129	236	Y	40				---NA---			0	-		No
GR7D2IN01CJON0	GR7D2IN01CJON0	GR7D2IN01CJON0b	489		2	2	ga	5	477	486	19	399	N	44				myosin-h heavy chain-like	0	85.5%	4	F:cytoskeletal protein binding; F:nucleoside-triphosphatase activity; F:adenyl ribonucleotide binding; C:actin cytoskeleton	EC:3.6.1.15	No
GR7D2IN01CJON0	GR7D2IN01CJON0	GR7D2IN01CJON0a	489		2	2	ag	5	461	470	19	399	N	44				myosin-h heavy chain-like	0	85.5%	4	F:cytoskeletal protein binding; F:nucleoside-triphosphatase activity; F:adenyl ribonucleotide binding; C:actin cytoskeleton	EC:3.6.1.15	No
GR7D2IN01CJQ9R	GR7D2IN01CJQ9R	GR7D2IN01CJQ9Ra	251		1	3	tga	4	15	26	119	193	N	39				hypothetical protein MTR_8g085280 [Medicago truncatula]	651	71.0%	0	-		No
GR7D2IN01CJUBA	GR7D2IN01CJUBA	GR7D2IN01CJUBAb	409		2	2	ac	10	325	344	103	369	Y	42	AATATGTCATGCAAACTGCGTC	TGGAAACTAAGTCGATTGACGA	144	---NA---			0	-		No
GR7D2IN01CJUBA	GR7D2IN01CJUBA	GR7D2IN01CJUBAa	409		2	2	ca	10	304	323	103	369	Y	42	AATATGTCATGCAAACTGCGTC	TGAGTGTGTGTGTGTGTGTGTG	113	---NA---			0	-		No
GR7D2IN01CK6YR	GR7D2IN01CK6YR	GR7D2IN01CK6YRa	471		1	2	tc	5	174	183	136	471	Y	43	CAGAACACTTGCAGAACAGGTC	TTTTTGTACCTCTCTCCGGGTA	193	uncharacterized protein loc100818649	0	86.6%	0	-		No
GR7D2IN01CK75B	GR7D2IN01CK75B	GR7D2IN01CK75Bb	436		2	4	gaaa	3	205	216	195	353	Y	47	GGTGTTTCCTTTCTACTGTGCC	CCACGTAGTCCTAGCCGTAAAC	300	retrotransposon ty1-copia subclass	0	73.2%	3	F:nucleic acid binding; C:intracellular membrane-bounded organelle; P:DNA metabolic process	-	No
GR7D2IN01CK75B	GR7D2IN01CK75B	GR7D2IN01CK75Ba	436		2	2	gt	5	68	77	195	353	N	47	TTCAACAATGTCTCGGTGTTTC	TCTTTCTTTCCGCACACTTGTA	190	retrotransposon ty1-copia subclass	0	73.2%	3	F:nucleic acid binding; C:intracellular membrane-bounded organelle; P:DNA metabolic process	-	No
GR7D2IN01CKLEP	GR7D2IN01CKLEP	GR7D2IN01CKLEPb	483		2	2	ta	6	468	479	153	245	N	32				---NA---			0	-		No
GR7D2IN01CKLEP	GR7D2IN01CKLEP	GR7D2IN01CKLEPa	483		2	3	ttc	4	11	22	153	245	N	32				---NA---			0	-		No
GR7D2IN01CKOZB	GR7D2IN01CKOZB	GR7D2IN01CKOZBa	301		1	3	cag	4	30	41	142	243	N	37	GAGAGATATATGGAATTGGAGGC	CAAGCCTCTGGCTATTATTTGG	169	pinus taeda anonymous locus 0_10955_01 genomic sequence	2.43	84.2%	1	F:transition metal ion binding	-	No
GR7D2IN01CL22C	GR7D2IN01CL22C	GR7D2IN01CL22Ca	369		1	4	tatt	3	312	323	216	293	N	27	TTGAAGGTGTAAAGCACAAAGG	GGAGGTTTTTGGGCCATTTTAT	298	---NA---			0	-		No
GR7D2IN01CL2A6	GR7D2IN01CL2A6	GR7D2IN01CL2A6b	336		2	4	gtgc	3	215	226	195	335	Y	36	CAGGAAGTCGTTAGTCTGGGAT	TTAGAGCATCTCCTCTTCCACC	230	---NA---			0	-		No
GR7D2IN01CL2A6	GR7D2IN01CL2A6	GR7D2IN01CL2A6a	336		2	2	tg	6	196	207	195	335	Y	36	CAGGAAGTCGTTAGTCTGGGAT	TTAGAGCATCTCCTCTTCCACC	230	---NA---			0	-		No
GR7D2IN01CL4NL	GR7D2IN01CL4NL	GR7D2IN01CL4NLa	403		1	3	taa	4	194	205	27	320	Y	46	CCATTCTTCATCTCCGAGTACC	GTTCTGAGCGACTACTTCGGTT	215	uncharacterized protein loc100814647	0	75.7%	0	-		No
GR7D2IN01CL4QW	GR7D2IN01CL4QW	GR7D2IN01CL4QWb	363		2	2	ga	5	308	317	2	304	N	53	GTTGGAATCAATGTAGTCGGGT	TTTAGAAGGTTCCAGTTCTCACC	196	uncharacterized protein loc100780553	0	61.5%	0	-		No
GR7D2IN01CL4QW	GR7D2IN01CL4QW	GR7D2IN01CL4QWa	363		2	3	ttg	4	138	149	2	304	Y	53	GGTTTTCCAGCTTTCGATTTC	TCCAGTTCTCACCCTCTCTCTC	257	uncharacterized protein loc100780553	0	61.5%	0	-		No
GR7D2IN01CL54I	GR7D2IN01CL54I	GR7D2IN01CL54Ib	450		2	3	gaa	4	405	416	35	139	N	37				---NA---			0	-		No
GR7D2IN01CL54I	GR7D2IN01CL54I	GR7D2IN01CL54Ia	450		2	4	agca	3	231	242	35	139	N	37	TGATATCAGCGTATTGCTGGTC	TTTTGTTGTATTTGTGGCCTCC	239	---NA---			0	-		No
GR7D2IN01CLBW8	GR7D2IN01CLBW9	GR7D2IN01CLBW8a	255		1	4	tttg	3	192	203	36	146	N	36	TGTGGATTCTATGCAAGGTTTG	GTTGTTTGCTTCTCTAGTCACTTGT	185	---NA---			0	-		No
GR7D2IN01CLH4Z	GR7D2IN01CLH4Z	GR7D2IN01CLH4Za	448		1	2	ct	16	417	448	71	415	N	53				trypsin inhibitor	0	76.4%	1	F:endopeptidase inhibitor activity	-	No
GR7D2IN01CLK5E	GR7D2IN01CLK5E	GR7D2IN01CLK5Ea	572		1	4	tttg	3	208	219	411	530	N	39	TTTTCCTTCGTTCTTCTGCTTC	TCAGATATAGATGGAAACCGGG	237	---NA---			0	-		No
GR7D2IN01CLLEI	GR7D2IN01CLLEI	GR7D2IN01CLLEIa	318		1	3	agg	6	64	81	116	199	N	29	TCATGGGAAGCTTGTGTTATTG	GAGAATTGTTTTAAGGCGACCA	176	---NA---			0	-		No
GR7D2IN01CLM2K	GR7D2IN01CLM2K	GR7D2IN01CLM2Ka	480		1	2	ac	8	281	296	340	474	N	32	GAAAGTGCTTTTGCGTATTGTG	GTGATAATGGGGTTACCATTGC	261	---NA---			0	-		No
GR7D2IN01CLQ82	GR7D2IN01CLQ83	GR7D2IN01CLQ82a	378		1	2	ta	5	188	197	223	378	N	41	AAATCTCCGCTCACACAAGAAT	GAAAAGGTGTTCCAAGATGAGG	183	probable polyol transporter 4-like	9.04	85.0%	5	F:oxidoreductase activity, acting on the CH-CH group of donors, NAD or NADP as acceptor; P:metabolic process; P:organic substance transport; C:intrinsic to membrane; F:transmembrane transporter activity	EC:1.3.1.0	No
GR7D2IN01CLUBS	GR7D2IN01CLUBS	GR7D2IN01CLUBSa	438		1	4	cctt	3	399	410	36	359	N	42	ACCAAAACCATGTCACTGTCAA	CAACTTGGAGATGAAGTCAGGA	278	multidrug resistance protein abc transporter family	0	94.5%	4	F:ATPase activity, coupled to transmembrane movement of substances; P:transport; C:intrinsic to membrane; F:adenyl ribonucleotide binding	-	No
GR7D2IN01CLW58	GR7D2IN01CLW59	GR7D2IN01CLW58a	505		1	4	taat	4	145	160	16	144	N	45	GTGATGCATACTTTACGACGGA	CTTCCACATGACCATAACCAGA	243	---NA---			0	-		No
GR7D2IN01CLWIB	GR7D2IN01CLWIB	GR7D2IN01CLWIBc	429		3	3	tgc	4	319	330	128	427	Y	52	ATACCTGTCCCTGAGACACCAG	AACTTCCTCAGCTGCAACAAC	269	---NA---			0	-		No
GR7D2IN01CLWIB	GR7D2IN01CLWIB	GR7D2IN01CLWIBb	429		3	3	tgc	4	292	303	128	427	Y	52	ATACCTGTCCCTGAGACACCAG	AACTTCCTCAGCTGCAACAAC	269	---NA---			0	-		No
GR7D2IN01CLWIB	GR7D2IN01CLWIB	GR7D2IN01CLWIBa	429		3	3	gct	5	263	277	128	427	Y	52	ATACCTGTCCCTGAGACACCAG	AACTTCCTCAGCTGCAACAAC	269	---NA---			0	-		No
GR7D2IN01CLX4N	GR7D2IN01CLX4N	GR7D2IN01CLX4Na	496		1	4	tgct	3	475	486	64	363	N	52				---NA---			0	-		No
GR7D2IN01CM26R	GR7D2IN01CM26R	GR7D2IN01CM26Ra	443		1	2	at	5	125	134	97	354	Y	43	CCGCGGTTTGATTAACTACAAT	CAAGATTGATTGCGTGTACGAT	165	histone acetyltransferase complex component	0	78.5%	5	P:regulation of gene expression; F:transition metal ion binding; F:nucleic acid binding; C:intracellular membrane-bounded organelle; F:catalytic activity	-	No
GR7D2IN01CM2YC	GR7D2IN01CM2YC	GR7D2IN01CM2YCb	436		2	4	ccgg	3	219	230	3	149	N	45	AATGGATGTGTGAATCTTGCTG	ATGAATGGAGTTTGAAGTCGCT	184	---NA---			0	-		No
GR7D2IN01CM2YC	GR7D2IN01CM2YC	GR7D2IN01CM2YCa	436		2	4	agaa	3	55	66	3	149	Y	45	TTAGAAGAAGCGATCGAGTTTG	CAGCAAGATTCACACATCCATT	122	---NA---			0	-		No
GR7D2IN01CM4J9	GR7D2IN01CM4J10	GR7D2IN01CM4J9a	492		1	3	agg	4	392	403	2	280	N	46	GAGTAATATCGTCAAGCAGGGG	ACCGATTACGCTTCAAACTCTC	147	kinesin-like protein kif3a	0	87.3%	4	P:microtubule-based process; F:motor activity; F:adenyl ribonucleotide binding; C:microtubule cytoskeleton	-	No
GR7D2IN01CMAGD	GR7D2IN01CMAGD	GR7D2IN01CMAGDa	472		1	3	cgg	4	412	423	1	432	Y	45	AATTCCGAAGAGCAAACATCAG	AATTCTTCTTCCCTATGGTGCC	139	dual specificity tyrosine-phosphorylation-regulated kinase	0	773.75	3	F:protein kinase activity; P:protein modification process; F:adenyl ribonucleotide binding	-	No
GR7D2IN01CMPC8	GR7D2IN01CMPC9	GR7D2IN01CMPC8a	513		1	2	at	5	60	69	35	199	Y	31	TTCAATGTATTATGCGTGGGTC	TACATAAGCTTCGGGATGGTCT	147	---NA---			0	-		No
GR7D2IN01CMUSR	GR7D2IN01CMUSR	GR7D2IN01CMUSRb	297		2	2	gt	9	275	292	134	199	N	32				---NA---			0	-		No
GR7D2IN01CMUSR	GR7D2IN01CMUSR	GR7D2IN01CMUSRa	297		2	2	tg	7	255	268	134	199	N	32	TCACTGTGGTGAGATTTGGACT	GTACACACACACACACACACCC	293	---NA---			0	-		No
GR7D2IN01CMYIW	GR7D2IN01CMYIW	GR7D2IN01CMYIWa	492		1	2	at	7	387	400	293	388	N	34	AATAGTGGCTAGAAGCAGTGGC	TTGTTAATGCTTCCTGGTCTTC	299	---NA---			0	-		No
GR7D2IN01CN2YS	GR7D2IN01CN2YS	GR7D2IN01CN2YSa	438		1	3	agc	4	138	149	93	278	Y	43	TTTGTAGCCAGAAAGAAGGGAG	TTCCATTGACAAACAGGATGAG	128	casp-like protein at2g38480-like	0	81.3%	0	-		No
GR7D2IN01CN3I3	GR7D2IN01CN3I3	GR7D2IN01CN3I3b	355		2	2	ac	15	322	351	168	353	Y	43				dna excision repair protein ercc-8-like	0	85.4%	1	F:lysine N-acetyltransferase activity	EC:2.3.1.32	No
GR7D2IN01CN3I3	GR7D2IN01CN3I3	GR7D2IN01CN3I3a	355		2	4	gttt	3	216	227	168	353	Y	43	ACGAAATGTTGCGTATGTGTTC	TGTGTGTGTGTGTGTGTGTGTC	234	dna excision repair protein ercc-8-like	0	85.4%	1	F:lysine N-acetyltransferase activity	EC:2.3.1.32	No
GR7D2IN01CN4R9	GR7D2IN01CN4R10	GR7D2IN01CN4R9a	458		1	3	cac	4	317	328	3	440	Y	50	TGCCATTCTATAAGGCAACTCA	ATGGATCCCACCAAATGTTATC	260	sec12-like protein 2-like	0	81.9%	2	P:metabolic process; F:oxidoreductase activity, acting on the CH-CH group of donors, NAD or NADP as acceptor	EC:1.3.1.0	No
GR7D2IN01CN8VZ	GR7D2IN01CN8VZ	GR7D2IN01CN8VZa	408		1	3	atc	4	191	202	133	408	Y	42	CTAGCTGGAATCAGAATCTGGG	AGATAGCACAGTGCCTCGTACA	223	---NA---			0	-		No
GR7D2IN01CNHNM	GR7D2IN01CNHNM	GR7D2IN01CNHNMc	450		3	4	ttag	3	435	446	143	277	N	39				auxin-induced protein	0	88.4%	4	P:regulation of gene expression; F:protein binding; P:hormone-mediated signaling pathway; C:intracellular membrane-bounded organelle	-	No
GR7D2IN01CNHNM	GR7D2IN01CNHNM	GR7D2IN01CNHNMb	450		3	5	ttacg	4	402	421	143	277	N	39				auxin-induced protein	0	88.4%	4	P:regulation of gene expression; F:protein binding; P:hormone-mediated signaling pathway; C:intracellular membrane-bounded organelle	-	No
GR7D2IN01CNHNM	GR7D2IN01CNHNM	GR7D2IN01CNHNMa	450		3	2	ta	18	350	385	143	277	N	39	ATTATGAAGAGATCGGAGGCAA	CGTAACGTAACGTAATAGACACACA	258	auxin-induced protein	0	88.4%	4	P:regulation of gene expression; F:protein binding; P:hormone-mediated signaling pathway; C:intracellular membrane-bounded organelle	-	No
GR7D2IN01CNKGQ	GR7D2IN01CNKGQ	GR7D2IN01CNKGQa	485		1	3	gaa	7	164	184	156	464	Y	48	TGACAAGATCACCCTCATCAAC	TTCTGGTTCGATTTCTTGGTCT	229	---NA---			0	-		No
GR7D2IN01CNOF5	GR7D2IN01CNOF6	GR7D2IN01CNOF5a	247		1	4	tctg	3	51	62	42	113	Y	34	CACAGAGAACTAGCTTCCAAAAAC	GACGATGATTCTTCCTCNGAAA	234	---NA---			0	-		No
GR7D2IN01CNOFX	GR7D2IN01CNOFX	GR7D2IN01CNOFXa	458		1	3	gaa	4	357	368	53	373	Y	48	TACCCGTTAAGGCTGCTAGTTC	TAGCAGGCTCACCTTTCTTCTT	189	---NA---			0	-		No
GR7D2IN01CNXIT	GR7D2IN01CNXIT	GR7D2IN01CNXITb	406		2	2	at	5	136	145	334	399	N	20	GTGGAAAGCTGCTTCCTTTTT	GGATCAGTGGGAAAGAAATGAG	261	---NA---			0	-		No
GR7D2IN01CNXIT	GR7D2IN01CNXIT	GR7D2IN01CNXITa	406		2	3	tat	4	43	54	334	399	N	20	GTGGAAAGCTGCTTCCTTTTT	GGATCAGTGGGAAAGAAATGAG	261	---NA---			0	-		No
GR7D2IN01CO09V	GR7D2IN01CO09V	GR7D2IN01CO09Va	448		1	3	gac	4	403	414	46	447	Y	50	CTATGTTCAATCGTCCCTCCTC	AACTCCTCAGCTCGCACATC	193	uncharacterized protein	0	64.3%	0	-		No
GR7D2IN01CO83L	GR7D2IN01CO83L	GR7D2IN01CO83La	415		1	2	ga	5	345	354	264	371	Y	44	TGTTCTCCCTTTGAGGTTCAAT	TGGAAGGATTTAGAAGGTGATG	181	---NA---			0	-		No
GR7D2IN01CO8LO	GR7D2IN01CO8LO	GR7D2IN01CO8LOa	404		1	4	aaga	3	163	174	1	249	Y	42	ACAGCAGCACAAACAGAGGTAA	CTCCAATATTGTTCTTCGAGGC	213	phospholipid-translocating p-type atpase flippase family protein	0	82.3%	7	C:intrinsic to membrane; F:ATPase activity, coupled to transmembrane movement of ions; F:metal ion binding; P:purine ribonucleoside triphosphate biosynthetic process; F:phospholipid transporter activity; P:lipid transport; F:adenyl ribonucleotide binding	-	No
GR7D2IN01CODRA	GR7D2IN01CODRA	GR7D2IN01CODRAa	281		1	4	aatg	3	114	125	123	224	N	33	CACGTAAGACTGGGTGTCAAAA	TTACCTGCTATTTGATGCATGG	231	---NA---			0	-		No
GR7D2IN01COMVH	GR7D2IN01COMVH	GR7D2IN01COMVHa	467		1	4	aaca	3	33	44	55	405	N	46	CAATTCGCAAGGAGAAGAAGTT	GACAGGTCGAGGGAAAATAGTG	215	ribosomal protein l35	0	82.8%	3	P:gene expression; C:ribonucleoprotein complex; F:structural molecule activity	-	No
GR7D2IN01CONT8	GR7D2IN01CONT9	GR7D2IN01CONT8a	496		1	3	taa	6	147	164	103	222	Y	23	TCATGTGATATCCTGTAGGTGACA	CTGATCCTGTCTGTTTCAGCAA	185	---NA---			0	-		No
GR7D2IN01COOH0	GR7D2IN01COOH1	GR7D2IN01COOH0a	507		1	4	ttgt	3	253	264	20	109	N	38	TAGTGTTGATTCCCATGCTGTC	GGGAGTACAGGGGAGCTCTAGT	286	---NA---			0	-		No
GR7D2IN01CPB8L	GR7D2IN01CPB8L	GR7D2IN01CPB8La	249		1	3	ttc	5	77	91	52	132	Y	47	GCTTTCCTCAATTCTCACACTC	CCATCCAGGATTTCGTAGATTC	241	---NA---			0	-		No
GR7D2IN01CPEAC	GR7D2IN01CPEAC	GR7D2IN01CPEACa	490		1	2	ta	5	80	89	6	101	Y	38	GGATATGTACAACCCGGGAATA	CGTTAAAAACTCAGGACCTTGG	180	---NA---			0	-		No
GR7D2IN01CPH53	GR7D2IN01CPH54	GR7D2IN01CPH53a	233		1	2	ag	5	36	45	5	151	Y	46	TTAAGGTTGCAGACAGAGAGGC	TACCTCTTATCGTTCCCTCCAC	186	---NA---			0	-		No
GR7D2IN01CPHGP	GR7D2IN01CPHGP	GR7D2IN01CPHGPb	520		2	4	aaat	3	484	495	3	110	N	39	TCCCAACGCTTGGTTAGTTAGT	CCTTTGGCCTCAAGAAACAT	103	---NA---			0	-		No
GR7D2IN01CPHGP	GR7D2IN01CPHGP	GR7D2IN01CPHGPa	520		2	4	gtta	3	427	438	3	110	N	39	AAATCGTGAAGGCTTGAGAATC	CACCAGAATCCCCCTATTTACA	111	---NA---			0	-		No
GR7D2IN01CPN3Z	GR7D2IN01CPN3Z	GR7D2IN01CPN3Za	548		1	4	tttg	3	246	257	206	478	Y	39	CTTAATGGGTTTGTGGCCTTTA	AGAGGTGAATAAGTCCATCCGA	197	---NA---			0	-		No
GR7D2IN01CPRTI	GR7D2IN01CPRTI	GR7D2IN01CPRTIc	388		3	3	gaa	5	262	276	141	323	Y	37	AGCCTATTGGCTTCCCTAAGAC	GAGCCATTACCGAAGAGAGAAA	204	probable polyamine oxidase 5-like	0	68.5%	0	-		No
GR7D2IN01CPRTI	GR7D2IN01CPRTI	GR7D2IN01CPRTIb	388		3	6	gatgaa	3	223	240	141	323	Y	37	AGCCTATTGGCTTCCCTAAGAC	GAGCCATTACCGAAGAGAGAAA	204	probable polyamine oxidase 5-like	0	68.5%	0	-		No
GR7D2IN01CPRTI	GR7D2IN01CPRTI	GR7D2IN01CPRTIa	388		3	5	aaaat	3	9	23	141	323	N	37				probable polyamine oxidase 5-like	0	68.5%	0	-		No
GR7D2IN01CPYK4	GR7D2IN01CPYK5	GR7D2IN01CPYK4a	537		1	4	tatt	4	305	320	38	136	N	33	AGTTCTGCATTCTGGGAATTGT	AAAGCAAATCGATAAGGAGGGT	194	---NA---			0	-		No
GR7D2IN01CQ3LZ	GR7D2IN01CQ3LZ	GR7D2IN01CQ3LZa	480		1	2	tc	15	381	410	367	480	Y	42	CTTGACAGTACACATGGCGTTT	ACGACGACCGACCTACTACG	241	---NA---			0	-		No
GR7D2IN01CQ5F3	GR7D2IN01CQ5F4	GR7D2IN01CQ5F3a	477		1	6	tctcgg	3	404	421	42	146	N	56	CAGTAGATTCTCTGCGATGACG	CGAGACAAGGAAGATCGTGAC	286	---NA---			0	-		No
GR7D2IN01CQ9VX	GR7D2IN01CQ9VX	GR7D2IN01CQ9VXa	507		1	4	aaat	3	12	23	333	506	N	37				---NA---			0	-		No
GR7D2IN01CQE5R	GR7D2IN01CQE5R	GR7D2IN01CQE5Ra	544		1	3	ggt	6	278	295	39	401	Y	54	GTTGAGGAGAAAAGACGCAATC	CTCTATCTCATTCGACTTGCCC	297	rna recognition motif-containing protein	0	75444444444444.4	1	F:nucleic acid binding	-	No
GR7D2IN01CQKPH	GR7D2IN01CQKPH	GR7D2IN01CQKPHc	453		3	3	gcc	4	273	284	214	453	Y	44	AAGCTGTTCCTTGTCCAAACAT	ATCATCAGCAGCAGCTACAAAA	206	---NA---			0	-		No
GR7D2IN01CQKPH	GR7D2IN01CQKPH	GR7D2IN01CQKPHb	453		3	4	agct	3	108	119	214	453	N	44	CTGTTATTTTCGCCTTCATCTG	CATAGCATGTTTGGACAAGGAA	200	---NA---			0	-		No
GR7D2IN01CQKPH	GR7D2IN01CQKPH	GR7D2IN01CQKPHa	453		3	4	aatt	3	6	17	214	453	N	44				---NA---			0	-		No
GR7D2IN01CQNQT	GR7D2IN01CQNQT	GR7D2IN01CQNQTa	470		1	2	gc	5	236	245	280	414	N	41	CGCATTGAAGGATCCACTTTAT	GTCTTCTATCGAATCCGACCAC	205	---NA---			0	-		No
GR7D2IN01CQOKA	GR7D2IN01CQOKA	GR7D2IN01CQOKAa	469		1	3	aat	4	125	136	87	185	Y	37	GCTTTCTGAAATATGCCCAAGA	AGAATCTGGTCAGCAGCATACA	143	---NA---			0	-		No
GR7D2IN01CQQOM	GR7D2IN01CQQOM	GR7D2IN01CQQOMa	468		1	3	cat	5	342	356	177	356	Y	41	CTTGTTTCTGTTTCTCCGTTCA	ACAGTTCATCATCCCGTCCTAC	175	---NA---			0	-		No
GR7D2IN01CQRCV	GR7D2IN01CQRCV	GR7D2IN01CQRCVa	492		1	6	tccata	3	51	68	110	277	N	43	TTCCATGTGCATACCAAACA	TTTCCATAGCTGGTAACCTCGT	136	---NA---			0	-		No
GR7D2IN01CQXY7	GR7D2IN01CQXY8	GR7D2IN01CQXY7a	352		1	2	tc	9	196	213	151	351	Y	41	CTTTTCCTAGAGACCATTCCCC	GGGAGGGAGTAACAGAAAAGGT	277	---NA---			0	-		No
GR7D2IN01CQZ9M	GR7D2IN01CQZ9M	GR7D2IN01CQZ9Ma	468		1	2	ta	5	333	342	2	214	N	41	CATCTAGTGATCCCATCTGCAA	ATTGGTGAGCCAGCTATGAAAT	278	aldehyde oxidase	0	65.9%	2	F:catalytic activity; F:enzyme binding	-	No
GR7D2IN01CR6Z6	GR7D2IN01CR6Z7	GR7D2IN01CR6Z6a	435		1	3	aat	11	178	210	137	433	Y	28	TCACTTTTTCCCTTTTCACCTC	CTCGCATAGATGGGAAATCAAT	199	---NA---			0	-		No
GR7D2IN01CRC13	GR7D2IN01CRC14	GR7D2IN01CRC13a	471		1	5	cttct	3	379	393	283	450	Y	49	CACTGCCTTGTTCACTTCTCTG	CGCAGGCCTTAACACTCTACTT	256	---NA---			0	-		No
GR7D2IN01CRGD6	GR7D2IN01CRGD7	GR7D2IN01CRGD6a	420		1	6	gatctc	3	292	309	2	388	Y	50	TCTCTTCTCAAATCCTTCTGGG	CAGAACTTCATCTGGGTTGTGA	114	glycosyltransferase ugt7	0	81.2%	1	F:UDP-glucosyltransferase activity	-	No
GR7D2IN01CRKPV	GR7D2IN01CRKPV	GR7D2IN01CRKPVa	305		1	3	cag	4	228	239	121	273	Y	44	TTGGGATGTTATGGATAGAGGG	TTTATGGAACTTGAGGCAACCT	162	uncharacterized protein loc100255062	0	90.2%	0	-		No
GR7D2IN01CRMCN	GR7D2IN01CRMCN	GR7D2IN01CRMCNa	475		1	6	gcggag	4	198	221	1	462	Y	52	CTGAACCACATCTCTGAAATCG	AAACCATAGCTTCAGCCACAAT	136	vq motif-containing protein	0	61.9%	0	-		No
GR7D2IN01CRMZ1	GR7D2IN01CRMZ2	GR7D2IN01CRMZ1a	486		1	3	agg	5	4	18	1	483	Y	57				auxin influx carrier protein	0	92.3%	4	P:amine transport; P:hormone-mediated signaling pathway; C:intrinsic to membrane; F:secondary active transmembrane transporter activity	-	No
GR7D2IN01CRRYH	GR7D2IN01CRRYH	GR7D2IN01CRRYHa	449		1	4	tatg	3	415	426	205	435	Y	31				---NA---			0	-		No
GR7D2IN01CRVQW	GR7D2IN01CRVQW	GR7D2IN01CRVQWa	491		1	5	ataca	3	177	191	31	153	N	35	ATTGCAACAATGGATTACCTCC	GTAAAGCAGAATGTTCCGTTCC	289	---NA---			0	-		No
GR7D2IN01CRXDU	GR7D2IN01CRXDU	GR7D2IN01CRXDUa	438		1	2	tc	5	14	23	295	426	N	39				---NA---			0	-		No
GR7D2IN01CS4AU	GR7D2IN01CS4AU	GR7D2IN01CS4AUa	477		1	2	ct	5	427	436	190	468	Y	51	GATGTCATCGGAATCTACCTGC	GTTTTGTTGATGAGCAGAGAGG	262	uncharacterized protein	0	77.6%	2	P:biological_process; C:cellular_component		No
GR7D2IN01CS78R	GR7D2IN01CS78R	GR7D2IN01CS78Ra	521		1	2	tc	5	170	179	66	335	Y	54	CCAAAATAAAAGATCACAGGGC	GCTTTCTCTGCTGCCTTAGTTT	219	receptor-like protein kinase	0	96.7%	7	F:signal transducer activity; P:protein modification process; F:protein kinase activity; C:intrinsic to membrane; P:enzyme linked receptor protein signaling pathway; C:cytoplasmic vesicle; F:adenyl ribonucleotide binding	-	No
GR7D2IN01CSN62	GR7D2IN01CSN63	GR7D2IN01CSN62a	539		1	4	taat	3	18	29	142	495	N	53				leucine-rich repeat receptor-like protein	0	79.1%	5	C:extracellular region; C:external encapsulating structure; F:binding; C:plastid; P:signal transmission	-	No
GR7D2IN01CSQI0	GR7D2IN01CSQI1	GR7D2IN01CSQI0a	527		1	3	ctt	4	386	397	292	519	Y	41	GTTCTTCTAGCCCCTGCTTTTT	CGCTGGGTCCTAAATACAGTTC	150	---NA---			0	-		No
GR7D2IN01CSQQJ	GR7D2IN01CSQQJ	GR7D2IN01CSQQJd	303		4	2	at	9	285	302	0	0	N	13				---NA---			0	-		No
GR7D2IN01CSQQJ	GR7D2IN01CSQQJ	GR7D2IN01CSQQJc	303		4	2	at	36	212	283	0	0	N	13				---NA---			0	-		No
GR7D2IN01CSQQJ	GR7D2IN01CSQQJ	GR7D2IN01CSQQJb	303		4	4	aata	4	193	208	0	0	N	13				---NA---			0	-		No
GR7D2IN01CSQQJ	GR7D2IN01CSQQJ	GR7D2IN01CSQQJa	303		4	3	aat	4	184	195	0	0	N	13				---NA---			0	-		No
GR7D2IN01CT261	GR7D2IN01CT262	GR7D2IN01CT261a	455		1	2	tc	5	344	353	376	453	N	33	ATACATGGTGCATGGTCAGAAA	TCCTGCATAGAGTAAGGCAACA	105	---NA---			0	-		No
GR7D2IN01CT7FS	GR7D2IN01CT7FS	GR7D2IN01CT7FSa	414		1	2	tg	6	343	354	51	170	N	37	TGAGAGGTTTGTGCCTTTTTCT	TTTTTCGTATTGTCTTCCACCC	272	uncharacterized protein	0	98.4%	1	P:biological_process		No
GR7D2IN01CTFRT	GR7D2IN01CTFRT	GR7D2IN01CTFRTa	478		1	2	tc	9	415	432	31	273	N	42				two-component response regulator ehd1	0	82.0%	2	P:regulation of gene expression; F:nucleic acid binding	-	No
GR7D2IN01CTH40	GR7D2IN01CTH41	GR7D2IN01CTH40a	235		1	3	tag	6	216	233	101	235	Y	37				---NA---			0	-		No
GR7D2IN01CTJ8B	GR7D2IN01CTJ8B	GR7D2IN01CTJ8Ba	457		1	3	gat	6	165	182	189	455	N	42	AAGAATCTGAGCTGGCAAAATC	CGCTCATCACCATTATTTCTCA	247	cyclin-g-associated kinase	0	72.5%	1	F:heat shock protein binding		No
GR7D2IN01CTKPG	GR7D2IN01CTKPG	GR7D2IN01CTKPGa	490		1	4	aata	3	130	141	6	83	N	25				---NA---			0	-		No
GR7D2IN01CTLS3	GR7D2IN01CTLS4	GR7D2IN01CTLS3a	493		1	2	ct	9	18	35	73	414	N	44				vesicle-associated membrane	0	94.7%	2	P:transport; C:intrinsic to membrane	-	No
GR7D2IN01CTTEF	GR7D2IN01CTTEF	GR7D2IN01CTTEFa	504		1	2	ga	5	223	232	31	504	Y	38	CCAGGAATTTCAAACAAAGGAG	GGTAGTCAACCTCATCCTCTGG	256	uncharacterized protein loc100808122	0	60428571428571.4	0	-		No
GR7D2IN01CTVV1	GR7D2IN01CTVV2	GR7D2IN01CTVV1a	444		1	3	atc	6	47	64	2	382	Y	43	CACATAAAACAGCATGACGGAT	CCTTGACTGGTTTGAATGTGAA	106	zinc finger protein 622-like	0	82.3%	2	C:cell part; F:transition metal ion binding	-	No
GR7D2IN01CTX3W	GR7D2IN01CTX3W	GR7D2IN01CTX3Wa	420		1	3	agg	5	396	410	275	418	Y	39				---NA---			0	-		No
GR7D2IN01CTX4G	GR7D2IN01CTX4G	GR7D2IN01CTX4Ga	458		1	6	catctt	3	24	41	1	321	Y	37	GCAATTTCGTTTCCATCGTCTA	AACGGAACGAAGGTGATAAAGA	268	---NA---			0	-		No
GR7D2IN01CU02T	GR7D2IN01CU02T	GR7D2IN01CU02Ta	408		1	4	tagt	3	301	312	82	219	N	38	ACATCTTGGCACCTTGATTCTT	CCTACTGAGCAAAGTCAGAGCA	289	---NA---			0	-		No
GR7D2IN01CU08A	GR7D2IN01CU08A	GR7D2IN01CU08Aa	539		1	5	tattt	3	158	172	3	155	N	41	GGAAGGTAGAGGTGAGGTGGTA	GTCGCTAACCCGTCACTAATTC	192	---NA---			0	-		No
GR7D2IN01CU48K	GR7D2IN01CU48K	GR7D2IN01CU48Ka	532		1	4	aagc	3	257	268	189	299	Y	44	CTACCCGTCGACAAAAGTTAGG	TAACATCCTTGTGAACAGACCG	219	---NA---			0	-		No
GR7D2IN01CU49V	GR7D2IN01CU49V	GR7D2IN01CU49Va	454		1	3	cat	4	78	89	43	339	Y	41	CAATTCAGGAGTTCTATCAGCA	ACTTCTGAAACCTGGCATTGAT	154	swap surp domain-containing protein	0	92.1%	2	P:gene expression; F:nucleic acid binding	-	No
GR7D2IN01CU7BW	GR7D2IN01CU7BW	GR7D2IN01CU7BWa	500		1	3	aac	4	185	196	305	466	N	38	GAAATATGATGTAAGGGGCAGG	GACTTTGAATAGGGCTCAATGG	171	---NA---			0	-		No
GR7D2IN01CU7WR	GR7D2IN01CU7WR	GR7D2IN01CU7WRa	381		1	3	ctt	4	106	117	191	310	N	43	CTGTGTTCACCGTCTCTCTGAC	GAGTTCTAACGCCTCAGCTTGT	225	---NA---			0	-		No
GR7D2IN01CUE0U	GR7D2IN01CUE0U	GR7D2IN01CUE0Ub	535		2	4	ttta	3	497	508	105	221	N	27				---NA---			0	-		No
GR7D2IN01CUE0U	GR7D2IN01CUE0U	GR7D2IN01CUE0Ua	535		2	2	ta	6	418	429	105	221	N	27	TCTCTCCAAATTAGTTAACTGGGTC	GGACGATCATGGGAAAATAGTG	203	---NA---			0	-		No
GR7D2IN01CUEJP	GR7D2IN01CUEJP	GR7D2IN01CUEJPa	253		1	5	aatag	3	46	60	101	253	N	33				---NA---			0	-		No
GR7D2IN01CUEV5	GR7D2IN01CUEV6	GR7D2IN01CUEV5a	478		1	5	atcta	3	95	109	33	197	Y	37	TCATATGGCATGAGTTCACTTG	CACCTCTCCGTCAACCATACTT	279	---NA---			0	-		No
GR7D2IN01CUG6F	GR7D2IN01CUG6F	GR7D2IN01CUG6Fa	404		1	4	gaca	4	201	216	165	272	Y	33	CAAGATACACCACCCATTTTCA	GTCAGTTTGAACCATACAGGCA	250	---NA---			0	-		No
GR7D2IN01CUIJG	GR7D2IN01CUIJG	GR7D2IN01CUIJGb	391		2	4	aaag	3	222	233	26	172	N	27	TTTGTGTTCTAACCTGCTCACA	TATTGTCCTTTGGGAGGAATTG	215	---NA---			0	-		No
GR7D2IN01CUIJG	GR7D2IN01CUIJG	GR7D2IN01CUIJGa	391		2	2	at	5	171	180	26	172	N	27	TTTGTGTTCTAACCTGCTCACA	GGGAGGAATTGGTTTTTCTTTC	204	---NA---			0	-		No
GR7D2IN01CUSKF	GR7D2IN01CUSKF	GR7D2IN01CUSKFb	467		2	3	aca	5	284	298	203	331	Y	38	GTACTGGGACAGTCCACCAAAT	CAACCNGTTTTCATCCTTTCTC	162	---NA---			0	-		No
GR7D2IN01CUSKF	GR7D2IN01CUSKF	GR7D2IN01CUSKFa	467		2	2	ca	5	277	286	203	331	Y	38	GTACTGGGACAGTCCACCAAAT	CAACCNGTTTTCATCCTTTCTC	162	---NA---			0	-		No
GR7D2IN01CUSZQ	GR7D2IN01CUSZQ	GR7D2IN01CUSZQa	505		1	4	aaat	3	383	394	250	375	N	30	AATGACCCTCACCAGAAGAAAA	TATGATGATCCACCTGCGAGTA	297	---NA---			0	-		No
GR7D2IN01CUTXE	GR7D2IN01CUTXE	GR7D2IN01CUTXEa	541		1	3	gga	4	194	205	2	148	N	48	TATGATGGGTGTGGAGAAACTG	TTCAGTTTTGGTGGTGAACAAG	296	copper ion binding	0	80.4%	1	F:transition metal ion binding	-	No
GR7D2IN01CV593	GR7D2IN01CV594	GR7D2IN01CV593a	526		1	3	ggt	4	497	508	113	463	N	47				---NA---			0	-		No
GR7D2IN01CV8A9	GR7D2IN01CV8A10	GR7D2IN01CV8A9a	478		1	4	tctt	3	321	332	228	476	Y	40	TCTTCTTTATTGTCGAACCCGT	AAAGAGGAAAAAGCATGCTGAG	182	---NA---			0	-		No
GR7D2IN01CVG1G	GR7D2IN01CVG1G	GR7D2IN01CVG1Ga	417		1	4	taat	3	274	285	161	262	N	32	CATTAAACTCCGCTTTTCGTTG	TAGGACCAGGACGAGACAAAAT	168	---NA---			0	-		No
GR7D2IN01CVH7L	GR7D2IN01CVH7L	GR7D2IN01CVH7La	437		1	4	tcat	3	126	137	262	396	N	29	GGCCTGCCTTTCTATAATTTGA	TTTGCTGGTAAGACATCCTTCA	267	---NA---			0	-		No
GR7D2IN01CVO9Q	GR7D2IN01CVO9Q	GR7D2IN01CVO9Qb	462		2	2	ag	6	367	378	19	153	N	34				---NA---			0	-		No
GR7D2IN01CVO9Q	GR7D2IN01CVO9Q	GR7D2IN01CVO9Qa	462		2	2	ag	5	355	364	19	153	N	34	TCATCCCTATATTCTGACGCAC	GGCATCTGCTCTCTCTCTCTG	171	---NA---			0	-		No
GR7D2IN01CVPHD	GR7D2IN01CVPHD	GR7D2IN01CVPHDa	433		1	4	ttat	3	205	216	194	409	Y	38	ACTGGGCTTTCCTGCTATTTTT	CAAGTCGATTGTTCATCCTCAA	228	importin alpha-2	0	83.7%	1	F:binding		No
GR7D2IN01CVS73	GR7D2IN01CVS74	GR7D2IN01CVS73a	481		1	5	cttct	3	232	246	67	324	Y	45	GATCAAATGAGAGCCCTGAAAC	AGTTGAGGACACACGGAAAAGT	229	---NA---			0	-		No
GR7D2IN01CVX1U	GR7D2IN01CVX1U	GR7D2IN01CVX1Ua	490		1	3	aga	4	310	321	234	398	Y	32	ACCGGTTATTCTCGACAAACAT	AAACATGCTGGAAGTGCCTTAT	145	---NA---			0	-		No
GR7D2IN01CVYL1	GR7D2IN01CVYL2	GR7D2IN01CVYL1a	330		1	4	ttcc	3	186	197	1	165	N	47	CACCATGACCAAAGACAACATT	TTTGGGTAGCTCAGATTCCACT	234	phosphatidylinositol class b	0	86.4%	4	P:phosphoinositide metabolic process; C:endoplasmic reticulum membrane; P:protein amino acid lipidation; F:transferase activity	-	No
GR7D2IN01CVZO8	GR7D2IN01CVZO9	GR7D2IN01CVZO8a	437		1	2	ac	7	398	411	100	264	N	38				protein	0	76.7%	5	P:protein modification process; F:carbohydrate binding; F:protein tyrosine kinase activity; P:cell recognition; F:adenyl ribonucleotide binding	EC:2.7.10.0	No
GR7D2IN01CW20S	GR7D2IN01CW20S	GR7D2IN01CW20Sa	352		1	2	at	7	258	271	181	282	Y	34				---NA---			0	-		No
GR7D2IN01CW5LS	GR7D2IN01CW5LS	GR7D2IN01CW5LSb	480		2	3	tca	5	290	304	168	479	Y	43	ATGTGACTTATTGCAAGGGTCC	GCTCTAGGGTTAGCCCAAAAAT	285	uncharacterized protein loc100806103	0	69.25%	0	-		No
GR7D2IN01CW5LS	GR7D2IN01CW5LS	GR7D2IN01CW5LSa	480		2	3	tca	5	153	167	168	479	N	43	TTTTGTTCTTCCTTCTCCCCTT	TGACGATGATGAGGATTTTGTC	286	uncharacterized protein loc100806103	0	69.25%	0	-		No
GR7D2IN01CWCQT	GR7D2IN01CWCQT	GR7D2IN01CWCQTa	436		1	2	at	6	118	129	207	392	N	28	AACTTTCCATTAGGAAGGACCC	CTGTTGTGATGTTATGATCGGG	223	---NA---			0	-		No
GR7D2IN01CWG7K	GR7D2IN01CWG7K	GR7D2IN01CWG7Ka	445		1	3	ctt	4	36	47	135	419	N	45	CACATGCGTTTTTCTTTCACTC	CTTGCCAGACACTGATTTTGAG	222	pleckstrin homology domain-containing protein	0	92.4%	2	C:intracellular membrane-bounded organelle; P:macromolecule localization	-	No
GR7D2IN01CWHS2	GR7D2IN01CWHS3	GR7D2IN01CWHS2a	488		1	3	ttc	4	342	353	2	358	Y	48	AGCTTGAGAATGATGTGCTTGA	CAACCCAGAAATGATCTCAGAA	254	---NA---			0	-		No
GR7D2IN01CWQ7F	GR7D2IN01CWQ7F	GR7D2IN01CWQ7Fa	434		1	4	tctt	3	173	184	0	0	N	47	AAAGCCTGTAACGACAGCCTAC	TAGGAGGCCAATATCCCCTTAT	225	---NA---			0	-		No
GR7D2IN01CWR3G	GR7D2IN01CWR3G	GR7D2IN01CWR3Ga	409		1	3	ctt	5	71	85	233	292	N	37	CATCATCCACGAGGTAGAGTCC	GATGCTCTTCAGGGTAGGAATG	141	---NA---			0	-		No
GR7D2IN01CWRTZ	GR7D2IN01CWRTZ	GR7D2IN01CWRTZa	326		1	2	ag	5	296	305	158	268	N	42				---NA---			0	-		No
GR7D2IN01CWUTX	GR7D2IN01CWUTX	GR7D2IN01CWUTXb	433		2	5	taaaa	5	406	430	141	302	N	28				---NA---			0	-		No
GR7D2IN01CWUTX	GR7D2IN01CWUTX	GR7D2IN01CWUTXa	433		2	4	aaag	3	232	243	141	302	Y	28	AGGCACCTCATCGAGCTAATAA	TCTGCAATCCTGCTTCTGTTTA	201	---NA---			0	-		No
GR7D2IN01CX2UF	GR7D2IN01CX2UF	GR7D2IN01CX2UFa	472		1	5	aaaac	4	35	54	208	345	N	40				single myb histone	0.01	87444444444444.4	5	C:intracellular membrane-bounded organelle; F:nucleic acid binding; P:regulation of gene expression; C:chromatin; P:nucleosome organization	-	No
GR7D2IN01CX2YT	GR7D2IN01CX2YT	GR7D2IN01CX2YTa	463		1	3	gag	5	262	276	14	190	N	50	TAAATTGATGTGCGATGGAGAC	TCCCTCCTCTCTTCTTCCTTCT	296	uncharacterized protein	0	81.7%	2	P:biological_process; C:cellular_component		No
GR7D2IN01CX6V6	GR7D2IN01CX6V7	GR7D2IN01CX6V6a	347		1	2	tc	7	13	26	10	264	Y	51				p-hydroxybenzoic acid efflux pump subunit aaeb	0.01	69.1%	0	-		No
GR7D2IN01CX8VR	GR7D2IN01CX8VR	GR7D2IN01CX8VRa	534		1	3	gtg	6	285	302	211	312	Y	47	TCTTTCTGCTTTTTCCGTTACC	AAGGAGAAGACGATTTGCAGAG	274	saur family protein	0	88.0%	1	P:response to hormone stimulus	-	No
GR7D2IN01CX91G	GR7D2IN01CX91G	GR7D2IN01CX91Ga	360		1	4	ttta	3	174	185	61	192	Y	36	CTTCCCTACCGGCTAGTAACCT	AGTCATTTTCGGAACTCTGCAT	216	---NA---			0	-		No
GR7D2IN01CXAWH	GR7D2IN01CXAWH	GR7D2IN01CXAWHa	495		1	2	ac	5	157	166	260	481	N	45	ACAAGCAAAACTACCATCGACA	CTTGAAGAATCGGGATTGAGTC	176	uncharacterized protein	0	94.8%	4	F:binding; C:intracellular membrane-bounded organelle; C:intrinsic to membrane; P:protein transport	-	No
GR7D2IN01CXG90	GR7D2IN01CXG91	GR7D2IN01CXG90a	359		1	3	ata	5	298	312	87	359	Y	43				phd finger protein	0	84.9%	2	F:histone binding; F:transition metal ion binding	-	No
GR7D2IN01CXJ4N	GR7D2IN01CXJ4N	GR7D2IN01CXJ4Na	459		1	4	taaa	4	257	272	45	248	N	37	CTCAATCCCTTCTATCACAGCC	GTAGGTCGTTGCAGTGAGTTTG	278	---NA---			0	-		No
GR7D2IN01CXM5I	GR7D2IN01CXM5I	GR7D2IN01CXM5Ia	331		1	4	ataa	3	190	201	96	212	Y	41	GGTTGGCTTGTTAGTACGCTCT	GCATCTTACTTTGTGGCTTGTG	163	---NA---			0	-		No
GR7D2IN01CXOTY	GR7D2IN01CXOTY	GR7D2IN01CXOTYa	375		1	4	aatg	4	120	135	3	140	Y	40	TCTCTGATTCTATCCTTTCGGG	TGAAGAGCAAAAGCTAGGGTTC	264	---NA---			0	-		No
GR7D2IN01CXSLF	GR7D2IN01CXSLF	GR7D2IN01CXSLFa	437		1	3	tga	4	177	188	172	303	Y	47	TGATGGGAAGTTTCTGATGATG	CTGCTTTGCAATCAGTGTGTTT	133	rna-binding protein 38-like	78.2	82.25%	1	F:binding	-	No
GR7D2IN01CXT15	GR7D2IN01CXT15	GR7D2IN01CXT15a	491		1	5	ttttc	3	150	164	380	451	N	27	TTAATCAGGTAATCTCCCCTCA	TGAAAAACAAGTCCCAGAGGTT	300	---NA---			0	-		No
GR7D2IN01CXT49	GR7D2IN01CXT49	GR7D2IN01CXT49a	421		1	6	aaaaag	3	51	68	181	285	N	34	GTTGAAGTGCAAGGGGTAGAAG	TGTCTGGGTTTCATGAGTTTTG	102	---NA---			0	-		No
GR7D2IN01CY0DA	GR7D2IN01CY0DA	GR7D2IN01CY0DAa	409		1	3	cag	4	110	121	99	188	Y	33	GTTGGATAATGATGCCCCTAAT	CCGAAACTCCAGAAATCAAATC	161	phospholipid-transporting atpase 9-like	0	60.2%	1	F:hydrolase activity	-	No
GR7D2IN01CY2D1	GR7D2IN01CY2D2	GR7D2IN01CY2D1a	473		1	3	tct	4	162	173	258	410	N	40	CCAGTTCTGCAGTGTATAGGCA	TTATGTCTCTGTCCACCAATGC	297	---NA---			0	-		No
GR7D2IN01CY57Y	GR7D2IN01CY57Y	GR7D2IN01CY57Ya	262		1	4	gagg	3	42	53	2	88	Y	40	AAAAGCGGACAAGGGATAAACT	GACAGTGCCCTTCTTAATGGTC	101	---NA---			0	-		No
GR7D2IN01CY9LV	GR7D2IN01CY9LV	GR7D2IN01CY9LVa	463		1	2	ag	7	146	159	286	453	N	49	GATCGGAGAATATGAGCTTTGG	GCTCCTCTCCTCCTTCTTTCTC	243	---NA---			0	-		No
GR7D2IN01CYAH4	GR7D2IN01CYAH5	GR7D2IN01CYAH4a	467		1	2	ta	5	228	237	260	376	N	33	AGCTCCATAAGGGAGAAGAAGC	GGACTAAGAGGAGGAGTGGGTT	275	---NA---			0	-		No
GR7D2IN01CYD1G	GR7D2IN01CYD1G	GR7D2IN01CYD1Ga	475		1	2	ac	9	442	459	222	437	N	39				---NA---			0	-		No
GR7D2IN01CYFIE	GR7D2IN01CYFIE	GR7D2IN01CYFIEb	290		2	2	tg	11	243	264	69	188	N	37	CTACCCCTGCACAGAGAAGAAT	TCCAACGTAGAATAGTACACGACT	204	---NA---			0	-		No
GR7D2IN01CYFIE	GR7D2IN01CYFIE	GR7D2IN01CYFIEa	290		2	2	tg	10	219	238	69	188	N	37	CTACCCCTGCACAGAGAAGAAT	CACACACACACACACACACAAA	177	---NA---			0	-		No
GR7D2IN01CYGHE	GR7D2IN01CYGHE	GR7D2IN01CYGHEa	423		1	2	ct	7	57	70	148	300	N	38				---NA---			0	-		No
GR7D2IN01CYVFY	GR7D2IN01CYVFY	GR7D2IN01CYVFYa	492		1	5	ttctc	3	22	36	211	441	N	36	CCTCTCTCTCCTCCCTTCTCTT	GATGATGGAACATTTAGTCGCA	223	---NA---			0	-		No
GR7D2IN01CZ11P	GR7D2IN01CZ11P	GR7D2IN01CZ11Pa	407		1	6	tagcac	4	145	168	165	308	N	57	TGAATAGTATGTCCGTTCGTGG	AAGTGCGAAGTGCTAAGTGCTA	132	---NA---			0	-		No
GR7D2IN01CZ3H0	GR7D2IN01CZ3H1	GR7D2IN01CZ3H0a	354		1	3	gga	6	117	134	30	206	Y	51	TATCTCGAATCACAGAGGCAGA	GTAAACGAGTTGAACAGTCCCC	204	---NA---			0	-		No
GR7D2IN01CZ4B2	GR7D2IN01CZ4B3	GR7D2IN01CZ4B2a	490		1	6	cttttt	3	146	163	81	173	Y	25				---NA---			0	-		No
GR7D2IN01CZBP2	GR7D2IN01CZBP3	GR7D2IN01CZBP2a	571		1	3	aat	4	20	31	97	210	N	30				---NA---			0	-		No
GR7D2IN01CZD1P	GR7D2IN01CZD1P	GR7D2IN01CZD1Pa	482		1	4	ttct	3	284	295	3	479	Y	45	AGTTTCCTTATTGCTGCCTCAG	CAGGGATGTGCAGATAGATGAA	246	dna binding	0	76.8%	1	C:intracellular membrane-bounded organelle	-	No
GR7D2IN01CZDFX	GR7D2IN01CZDFX	GR7D2IN01CZDFXa	393		1	5	tttct	3	195	209	248	361	N	32	ATGCAGGGATGGGTATAATGAC	GAATTACGAAGACAGGACCAGC	164	---NA---			0	-		No
GR7D2IN01CZIHH	GR7D2IN01CZIHH	GR7D2IN01CZIHHa	419		1	5	tttta	4	391	410	235	417	Y	35				---NA---			0	-		No
GR7D2IN01CZMXB	GR7D2IN01CZMXB	GR7D2IN01CZMXBa	469		1	2	ct	6	344	355	49	309	N	41	GGTGAAAATGGAGAGATTGAGG	CGCATCCTGCTATGAATAATGA	282	---NA---			0	-		No
GR7D2IN01CZNFK	GR7D2IN01CZNFK	GR7D2IN01CZNFKa	303		1	3	taa	4	100	111	55	207	Y	44	TGTTTGAATCCAATACAGTCGC	CTTGTACACTCGTCCAAATCCA	280	protein kinase-like protein	2.43	78.9%	2	F:protein kinase activity; F:nucleotide binding	-	No
GR7D2IN01CZX25	GR7D2IN01CZX25	GR7D2IN01CZX25b	406		2	3	gtg	4	270	281	104	343	Y	44	AGAATCAAGAAGAGAAGCACGC	GAAGTCTATGGTTACCACTCCGA	262	saur family protein	0.02	95.3%	0	-		No
GR7D2IN01CZX25	GR7D2IN01CZX25	GR7D2IN01CZX25a	406		2	2	at	8	33	48	104	343	N	44				saur family protein	0.02	95.3%	0	-		No
GR7D2IN01CZXJA	GR7D2IN01CZXJA	GR7D2IN01CZXJAa	369		1	6	catgca	4	94	117	191	334	N	40	CAACCATGGAATTAGAAGCACA	TAGGTTGATTTGGCATGAAGTG	261	---NA---			0	-		No
GR7D2IN01D06S5	GR7D2IN01D06S6	GR7D2IN01D06S5a	407		1	2	tg	5	258	267	28	273	Y	42	ACCTGCATCTGAAATTGGTCTT	GTACTCAGTTACTTGCCCCTCG	281	exocyst complex subunit sec6	0	95.8%	5	C:protein complex; C:cytoplasmic part; P:cell morphogenesis involved in differentiation; C:membrane; P:pollination	-	No
GR7D2IN01D0C9U	GR7D2IN01D0C9U	GR7D2IN01D0C9Ua	522		1	2	at	7	389	402	1	207	N	40	AGGTCCTTTCCTCTTCAATTCC	TCCTCCATCTGTCTGTTTGGTA	262	tubulin folding cofactor	0	86.9%	1	F:carboxylesterase activity	EC:3.1.1.0; EC:3.1.1.1	No
GR7D2IN01D0EAM	GR7D2IN01D0EAM	GR7D2IN01D0EAMb	459		2	2	ta	5	230	239	23	124	N	37	AAGAAGAAACAGGGAGAGGACC	CGGTTAAAGGACACACAAGTCA	271	---NA---			0	-		No
GR7D2IN01D0EAM	GR7D2IN01D0EAM	GR7D2IN01D0EAMa	459		2	2	at	5	219	228	23	124	N	37	AAGAAGAAACAGGGAGAGGACC	CGGTTAAAGGACACACAAGTCA	271	---NA---			0	-		No
GR7D2IN01D0INH	GR7D2IN01D0INH	GR7D2IN01D0INHa	448		1	3	ttg	4	376	387	75	233	N	32				---NA---			0	-		No
GR7D2IN01D0RNW	GR7D2IN01D0RNW	GR7D2IN01D0RNWa	440		1	5	gaaga	3	413	427	53	352	N	53				zinc finger cchc domain-containing	0	83.9%	1	F:transition metal ion binding	-	No
GR7D2IN01D1550	GR7D2IN01D1551	GR7D2IN01D1550a	340		1	2	tg	6	273	284	162	326	Y	36	ATGACTTTTGAAATCAGGCCAC	CCCCTGAAAGTCAGAGAGAAAC	210	---NA---			0	-		No
GR7D2IN01D19R7	GR7D2IN01D19R8	GR7D2IN01D19R7a	312		1	3	aat	4	9	20	119	310	N	35				---NA---			0	-		No
GR7D2IN01D1A1E	GR7D2IN01D1A1E	GR7D2IN01D1A1Ea	470		1	4	aagc	3	26	37	62	421	N	43	AGACGCAAATCGGAGAACAAG	TCAAAAAGTGCTGCTTGTAGGA	188	---NA---			0	-		No
GR7D2IN01D1BTJ	GR7D2IN01D1BTJ	GR7D2IN01D1BTJa	451		1	2	ga	5	41	50	161	445	N	46	GAGAGAAAAAGAGCACAGCGAG	ATTTCTTTAGGCCAGTCATGGA	237	zinc finger	0	66.6%	1	F:binding	-	No
GR7D2IN01D1GLZ	GR7D2IN01D1GLZ	GR7D2IN01D1GLZa	316		1	3	aat	5	193	207	137	316	Y	41	CAAAGTGGAAAACCCATCTTTC	GTCTTAGCTGCGTAATTGGTCC	226	vacuolar protein sorting-associated protein 41 homolog	0	98.8%	2	P:protein transport; F:transition metal ion binding	-	No
GR7D2IN01D1L5U	GR7D2IN01D1L5U	GR7D2IN01D1L5Ua	474		1	6	catcac	4	334	357	3	257	N	39	ACCCTTTTCCTCTTCCTCTTGT	ACAGCTACCCAGTAAGCCTTTG	137	thump domain-containing protein	0	69.9%	2	P:biological_process; C:cellular_component		No
GR7D2IN01D1M31	GR7D2IN01D1M32	GR7D2IN01D1M31a	522		1	4	ttta	3	169	180	324	521	N	28				---NA---			0	-		No
GR7D2IN01D1NW1	GR7D2IN01D1NW2	GR7D2IN01D1NW1a	507		1	2	ta	5	332	341	433	486	N	36	TTCTGATGGTGCTCAATGAGTT	TGTGTGCATTTCTGTTGTGAAG	291	---NA---			0	-		No
GR7D2IN01D1NWU	GR7D2IN01D1NWU	GR7D2IN01D1NWUa	517		1	4	acaa	3	20	31	151	426	N	36				---NA---			0	-		No
GR7D2IN01D1QHD	GR7D2IN01D1QHD	GR7D2IN01D1QHDa	343		1	3	gga	4	316	327	1	258	N	56				bahd acyltransferase dcr	0	87.9%	2	P:biological_process; C:cellular_component		No
GR7D2IN01D1QLI	GR7D2IN01D1QLI	GR7D2IN01D1QLIa	498		1	6	cggtgg	3	443	460	216	482	Y	48	ACAATCCAAGAGGAGATCGAGA	GTAGATCGATGGACTGCATGAC	271	predicted protein [Populus trichocarpa]	248	71.0%	0	-		No
GR7D2IN01D1REV	GR7D2IN01D1REV	GR7D2IN01D1REVa	439		1	3	atg	4	126	137	126	266	Y	43	CCAGCAAAGGAGGATATGAAGA	GCTGGATGATCTCTGGCTTTAT	232	---NA---			0	-		No
GR7D2IN01D1SSM	GR7D2IN01D1SSM	GR7D2IN01D1SSMa	522		1	3	gga	5	256	270	139	417	Y	39	CAAGATATTTGGAAGGAGGTGG	AACCTTCCACTTGAGGATTTGA	292	protein strubbelig-receptor family 5-like	0	72.7%	3	P:protein modification process; F:kinase activity; F:adenyl ribonucleotide binding	-	No
GR7D2IN01D1ZKQ	GR7D2IN01D1ZKQ	GR7D2IN01D1ZKQa	276		1	2	at	6	255	266	2	157	N	29				---NA---			0	-		No
GR7D2IN01D27JA	GR7D2IN01D27JA	GR7D2IN01D27JAa	257		1	3	atg	4	229	240	129	203	N	42				glucan endo- -beta-glucosidase 1-like	76.3	75.5%	0	-		No
GR7D2IN01D2I9I	GR7D2IN01D2I9I	GR7D2IN01D2I9Ia	324		1	2	ta	5	139	148	70	213	Y	39	GATTTGTGGAGGAAGGAACAAG	ACCCAAAGCAGCTAAACGAATA	153	---NA---			0	-		No
GR7D2IN01D2KK8	GR7D2IN01D2KK9	GR7D2IN01D2KK8a	463		1	5	ctttt	4	26	45	142	399	N	38	TGACCTGTAAATATGGGACTGA	AAGCATCCCATGATCCTCTTTA	152	pto kinase interactor	0	69.7%	1	F:kinase activity	-	No
GR7D2IN01D2PK9	GR7D2IN01D2PK9	GR7D2IN01D2PK9c	469		3	3	aga	4	434	445	160	222	N	40	CAGCTCCATTGCATTACTTGAG	AGCTCTGTGGTGCCCTGTTA	104	---NA---			0	-		No
GR7D2IN01D2PK9	GR7D2IN01D2PK9	GR7D2IN01D2PK9b	469		3	2	ag	5	426	435	160	222	N	40	CAAGGACTATAGCGAGCGAAAT	GTGGTGCCCTGTTAGTCTTCTT	261	---NA---			0	-		No
GR7D2IN01D2PK9	GR7D2IN01D2PK9	GR7D2IN01D2PK9a	469		3	6	tttctt	3	94	111	160	222	N	40	TGCATCATGGTTGTTAGGATGT	ACTTTTGCTGTCTGCATCTGAA	107	---NA---			0	-		No
GR7D2IN01D2PT3	GR7D2IN01D2PT3	GR7D2IN01D2PT3b	516		2	3	aag	5	351	365	302	415	Y	39	TCCCCCTTTCCTTCTCTATTTC	AAGTCTCACCGAGTCATCCAAT	116	---NA---			0	-		No
GR7D2IN01D2PT3	GR7D2IN01D2PT3	GR7D2IN01D2PT3a	516		2	6	tgctca	3	174	191	302	415	N	39	TTTCCAGCTTCCTTCTTTCTTG	ACTGGGGAGTTGAACTTGTAGG	221	---NA---			0	-		No
GR7D2IN01D2U8S	GR7D2IN01D2U8S	GR7D2IN01D2U8Sa	453		1	4	ttat	3	364	375	121	321	N	32	TTCTTGGTGAACAATGCTTGAG	TCCAGGATCGAAAGTTTTACAG	114	---NA---			0	-		No
GR7D2IN01D2ZNZ	GR7D2IN01D2ZNZ	GR7D2IN01D2ZNZa	461		1	4	ggct	3	191	202	49	249	Y	46	ACATGCAATCTGTCATGTCCTC	ATCTGCCACAAAGACTCATCCT	151	rubisco methyltransferase family protein	0	81.0%	1	C:plastid	-	No
GR7D2IN01D34PZ	GR7D2IN01D34PZ	GR7D2IN01D34PZa	509		1	3	agg	5	117	131	3	467	Y	54	ACTCTCCCACTGAGCCATGT	TGTAATACAGCTTCACGGCATC	241	myb-like transcription factor	0	85.6%	3	P:regulation of gene expression; F:nucleic acid binding; C:intracellular membrane-bounded organelle	-	No
GR7D2IN01D364S	GR7D2IN01D364S	GR7D2IN01D364Sa	489		1	3	act	5	270	284	45	230	N	34	GCTGGACAATATGATTGGATGA	CGATTGACAAATGCAAGGAGTA	210	---NA---			0	-		No
GR7D2IN01D38I3	GR7D2IN01D38I4	GR7D2IN01D38I3a	544		1	4	caag	3	102	113	119	268	N	35	AACAAGTTCCTGAGCTACGTCC	GTTATGTATCGAGGGAATGGGA	180	---NA---			0	-		No
GR7D2IN01D3NPK	GR7D2IN01D3NPK	GR7D2IN01D3NPKb	451		2	3	aag	5	425	439	205	450	Y	46				uncharacterized protein loc100776967	0	95.2%	2	P:cation transport; F:cation binding	-	No
GR7D2IN01D3NPK	GR7D2IN01D3NPK	GR7D2IN01D3NPKa	451		2	3	aag	4	117	128	205	450	N	46	CAGATCCCATGAAGGTATGTGA	TCGCTTCTGAATAACTTGAGCA	223	uncharacterized protein loc100776967	0	95.2%	2	P:cation transport; F:cation binding	-	No
GR7D2IN01D3QBJ	GR7D2IN01D3QBJ	GR7D2IN01D3QBJa	464		1	3	ata	4	43	54	33	287	Y	43	GACTGGCAGAGCCCTAAAAA	TGCCAATCAACTCGACTTTACA	247	---NA---			0	-		No
GR7D2IN01D3XNG	GR7D2IN01D3XNG	GR7D2IN01D3XNGa	421		1	4	aaat	3	187	198	3	260	Y	41	AAAGAGAAAGGGAGGGAGACTG	CAATTGGATAGGACGGAGATGT	249	---NA---			0	-		No
GR7D2IN01D4CO5	GR7D2IN01D4CO6	GR7D2IN01D4CO5a	350		1	2	ta	12	326	349	184	312	N	34				---NA---			0	-		No
GR7D2IN01D4CQY	GR7D2IN01D4CQY	GR7D2IN01D4CQYa	463		1	3	ggc	4	93	104	74	451	Y	48	GTTCCAAGCAGTCAGGCTCTAT	ATAAGGGAGGACAGGAATGGAT	164	protein dehydration-induced 19-like	0	76.3%	2	C:cell part; F:transition metal ion binding	-	No
GR7D2IN01D4DAQ	GR7D2IN01D4DAQ	GR7D2IN01D4DAQa	382		1	4	ttta	4	84	99	145	225	N	34				villin 1-	0	78.8%	6	F:cytoskeletal protein binding; P:transport; C:intrinsic to membrane; F:hydrolase activity; F:organic cation transmembrane transporter activity; P:organelle organization	-	No
GR7D2IN01D4GPA	GR7D2IN01D4GPA	GR7D2IN01D4GPAa	576		1	3	aat	4	144	155	50	124	N	28				---NA---			0	-		No
GR7D2IN01D4P5O	GR7D2IN01D4P5O	GR7D2IN01D4P5Oa	452		1	2	ag	5	277	286	155	409	Y	46	AAGCCTGTGAGCTCATTCCTAC	CACATCAACGATTCAGGGACTA	200	uncharacterized protein loc100777766	0	74166666666666.6	2	C:nucleus; F:DNA binding		No
GR7D2IN01D4ST3	GR7D2IN01D4ST4	GR7D2IN01D4ST3a	492		1	4	atcg	3	249	260	308	490	N	47	CACCATGAGAATTTGACAGGAA	GATTATCATCTTCACGCCATCA	215	hypothetical protein MTR_1g019790 [Medicago truncatula]	238	87.0%	0	-		No
GR7D2IN01D4TVC	GR7D2IN01D4TVC	GR7D2IN01D4TVCa	489		1	4	ttat	4	108	123	19	156	Y	28	AACTCCGAATATGATCACCGTT	AAGACGGGATTTAAGGCTAAGG	254	---NA---			0	-		No
GR7D2IN01D4UD3	GR7D2IN01D4UD4	GR7D2IN01D4UD3a	401		1	2	ga	5	308	317	3	272	N	43	CCTTCGGAAAACCTCATGTAAC	CAACTCTGCATTTCTTTGCATC	186	---NA---			0	-		No
GR7D2IN01D4W4O	GR7D2IN01D4W4O	GR7D2IN01D4W4Oc	532		3	4	taat	3	482	493	284	391	N	28				---NA---			0	-		No
GR7D2IN01D4W4O	GR7D2IN01D4W4O	GR7D2IN01D4W4Ob	532		3	4	gttt	3	132	143	284	391	N	28	TCTTGCAAATAGTTTCCCTGCT	CACATAGGTGGAACCAAATCAA	158	---NA---			0	-		No
GR7D2IN01D4W4O	GR7D2IN01D4W4O	GR7D2IN01D4W4Oa	532		3	4	tttg	3	59	70	284	391	N	28	TCTTGCAAATAGTTTCCCTGCT	CACATAGGTGGAACCAAATCAA	158	---NA---			0	-		No
GR7D2IN01D4YGT	GR7D2IN01D4YGT	GR7D2IN01D4YGTa	478		1	3	tat	4	227	238	83	157	N	29	TCAATATATCCAAGCTCTCGCA	AAGCAAGACGGTACAAGGAAAC	280	---NA---			0	-		No
GR7D2IN01D54E9	GR7D2IN01D54E10	GR7D2IN01D54E9a	480		1	3	tga	4	256	267	71	271	Y	43	TGAGCAACGAATGGATTATGAC	GCTTCTGAGGTAGAAATCCCCT	225	mitochondrial transcription termination factor family protein	0	92.1%	1	C:intracellular membrane-bounded organelle	-	No
GR7D2IN01D569S	GR7D2IN01D569S	GR7D2IN01D569Sa	340		1	2	ag	5	172	181	267	338	N	38	GAAAAGCACCCTTTTGCTATTG	ATTTGGTATCTGCTGGGTTTTG	213	---NA---			0	-		No
GR7D2IN01D56E8	GR7D2IN01D56E9	GR7D2IN01D56E8a	456		1	3	cgg	8	433	456	3	209	N	50				uncharacterized protein at5g41620-like	0	77.6%	0	-		No
GR7D2IN01D5FRL	GR7D2IN01D5FRL	GR7D2IN01D5FRLa	465		1	3	tcc	4	426	437	151	456	Y	41	TCTTTTCCTATCGTCATGCTCA	CTTCATGGGGAATTTAGTGATG	280	ino80 complex subunit b	0	89.2%	0	-		No
GR7D2IN01D5GPT	GR7D2IN01D5GPT	GR7D2IN01D5GPTb	410		2	2	cg	10	313	332	270	410	Y	37	CACACACTCATAATTCCTCCGA	TGTAGCAGAGGAATGGAGATAAG	226	---NA---			0	-		No
GR7D2IN01D5GPT	GR7D2IN01D5GPT	GR7D2IN01D5GPTa	410		2	2	ca	5	232	241	270	410	N	37	CACACACTCATAATTCCTCCGA	CGTGTGTGTGGTTGTTCAATTT	122	---NA---			0	-		No
GR7D2IN01D5OTL	GR7D2IN01D5OTL	GR7D2IN01D5OTLa	427		1	4	agaa	3	10	21	177	320	N	33				---NA---			0	-		No
GR7D2IN01D5QIG	GR7D2IN01D5QIG	GR7D2IN01D5QIGa	495		1	4	taat	3	77	88	1	93	Y	38	TAAGTAACGGGATTGTGCCTCT	TCTAATCCGAAACCCTCGAATA	251	---NA---			0	-		No
GR7D2IN01D5TQW	GR7D2IN01D5TQW	GR7D2IN01D5TQWa	504		1	4	caga	3	162	173	153	503	Y	42	TCACATAATCTGAAGGAACCCC	GTAGTCGGCACACCAAAGTACA	219	---NA---			0	-		No
GR7D2IN01D5W5Q	GR7D2IN01D5W5Q	GR7D2IN01D5W5Qa	374		1	3	ttc	5	53	67	1	123	Y	33	GGGATTGGATGGTAAGTCTGAG	TCAACCTCTCCCATCTTCATTT	185	---NA---			0	-		No
GR7D2IN01D5WGY	GR7D2IN01D5WGY	GR7D2IN01D5WGYb	381		2	6	tttgac	3	120	137	165	290	N	33				---NA---			0	-		No
GR7D2IN01D5WGY	GR7D2IN01D5WGY	GR7D2IN01D5WGYa	381		2	3	att	4	51	62	165	290	N	33				---NA---			0	-		No
GR7D2IN01D5XOW	GR7D2IN01D5XOW	GR7D2IN01D5XOWa	451		1	3	ggc	4	150	161	54	449	Y	50	AGTGATAGAATCTCTGCTCCGC	ATCTTCTTGTATTGCCAGGCTC	241	uncharacterized protein loc100245545	0	79.6%	0	-		No
GR7D2IN01D5Z5P	GR7D2IN01D5Z5P	GR7D2IN01D5Z5Pa	473		1	2	ga	5	460	469	244	342	N	46				superoxide dismutase	0	91.2%	4	F:catalytic activity; F:antioxidant activity; F:cation binding; P:oxygen and reactive oxygen species metabolic process	-	No
GR7D2IN01D60BV	GR7D2IN01D60BV	GR7D2IN01D60BVb	220		2	4	ggag	5	198	217	47	166	N	32				---NA---			0	-		No
GR7D2IN01D60BV	GR7D2IN01D60BV	GR7D2IN01D60BVa	220		2	2	at	12	169	192	47	166	N	32				---NA---			0	-		No
GR7D2IN01D67MF	GR7D2IN01D67MF	GR7D2IN01D67MFa	526		1	4	taaa	3	384	395	12	287	N	41	ACGTGTCAGGAATTATCTCCGT	CTTTGTGCTGGTAATTGAGCTG	140	---NA---			0	-		No
GR7D2IN01D6HQC	GR7D2IN01D6HQC	GR7D2IN01D6HQCa	452		1	4	tgta	3	333	344	42	203	N	39	CAATAGGTATTGTGATGGGGCT	CTACTCTGGAGAGAAGATGGGC	226	myrosinase precursor	0	90.3%	0	-		No
GR7D2IN01D6J25	GR7D2IN01D6J26	GR7D2IN01D6J25a	459		1	2	at	10	422	441	222	404	N	45				defensin protein 1	0	77.0%	1	P:response to stress	-	No
GR7D2IN01D6JDV	GR7D2IN01D6JDV	GR7D2IN01D6JDVa	273		1	2	ct	5	204	213	81	272	Y	53	TGTAAGTACCCTGCCCAATCTT	TGGGAGAGTTGGATGGTAAAAA	261	probable serine threonine-protein kinase at1g54610-like	0	92.3%	3	F:protein serine/threonine kinase activity; P:protein modification process; F:adenyl ribonucleotide binding	EC:2.7.11.0	No
GR7D2IN01D6JTT	GR7D2IN01D6JTT	GR7D2IN01D6JTTa	254		1	4	aaat	3	31	42	3	53	Y	37	ATGGCCTCTCTCCTCACTGAA	GGAAACACAAGGAAGTTTCACC	128	---NA---			0	-		No
GR7D2IN01D6O1Q	GR7D2IN01D6O1Q	GR7D2IN01D6O1Qa	275		1	2	ct	9	257	274	42	98	N	36				---NA---			0	-		No
GR7D2IN01D6V22	GR7D2IN01D6V22	GR7D2IN01D6V22b	550		2	2	ct	6	539	550	12	437	N	53				glycine-rich protein	1.18	89.9%	0	-		No
GR7D2IN01D6V22	GR7D2IN01D6V22	GR7D2IN01D6V22a	550		2	3	agg	4	122	133	12	437	Y	53	ATCTTCCTTCTGTCTGGCAACT	GGTAACAAGGGCCTTTCTCTTT	270	glycine-rich protein	1.18	89.9%	0	-		No
GR7D2IN01D70L1	GR7D2IN01D70L2	GR7D2IN01D70L1a	439		1	4	aaag	5	78	97	135	269	N	37	CTTCGGAGAACAAGGATACCAG	GGTTGATGAACCCGTTTTATGT	300	---NA---			0	-		No
GR7D2IN01D74Y3	GR7D2IN01D74Y4	GR7D2IN01D74Y3a	458		1	3	aag	4	443	454	206	331	N	35				---NA---			0	-		No
GR7D2IN01D7A4G	GR7D2IN01D7A4G	GR7D2IN01D7A4Ga	470		1	3	aag	4	407	418	108	224	N	34	AAGGAGATGAGTTTCTCAAGCG	AATCTCGCTTCTCTTTCTCTGG	192	---NA---			0	-		No
GR7D2IN01D7MMK	GR7D2IN01D7MMK	GR7D2IN01D7MMKa	462		1	3	ccg	4	59	70	180	380	N	57	GCTTCCTCCACTCCCATCTT	GACTGATCTTGCGCTTTATCCT	276	21 kda	0	72.2%	2	F:carboxylesterase activity; F:enzyme inhibitor activity	EC:3.1.1.0; EC:3.1.1.1	No
GR7D2IN01D7NAP	GR7D2IN01D7NAP	GR7D2IN01D7NAPa	426		1	2	tc	14	398	425	2	184	N	36				---NA---			0	-		No
GR7D2IN01D7OQB	GR7D2IN01D7OQB	GR7D2IN01D7OQBa	372		1	3	gaa	4	98	109	73	234	Y	41	TGTTGTTGTTGCTGTTGTGTGT	GGTTTCTTTCAAAGGGGTCTCT	143	---NA---			0	-		No
GR7D2IN01D7PF9	GR7D2IN01D7PF10	GR7D2IN01D7PF9a	360		1	2	ga	20	316	355	84	242	N	36				---NA---			0	-		No
GR7D2IN01D7XEW	GR7D2IN01D7XEW	GR7D2IN01D7XEWa	485		1	2	at	5	12	21	115	375	N	44				multidrug resistance protein abc transporter family protein	0	74.4%	0	-		No
GR7D2IN01D83SL	GR7D2IN01D83SL	GR7D2IN01D83SLa	331		1	3	ttc	4	265	276	3	182	N	44	TGATGTCAACGAGAAATCAACC	TTCTCAACTGGGGTCTCTCTCT	282	---NA---			0	-		No
GR7D2IN01D86LM	GR7D2IN01D86LM	GR7D2IN01D86LMa	435		1	3	gga	4	211	222	85	366	Y	43	AAGCAGAATCAAAAGCCTCAAC	CCATCTCTGCTTCCATATCCTC	232	---NA---			0	-		No
GR7D2IN01D88QZ	GR7D2IN01D88QZ	GR7D2IN01D88QZb	526		2	2	ac	5	363	372	144	374	Y	36	ACAGACATAAAAAGCAGCAGCA	ATTTGGCGATGACCAAAGTATC	156	---NA---			0	-		No
GR7D2IN01D88QZ	GR7D2IN01D88QZ	GR7D2IN01D88QZa	526		2	3	agc	4	318	329	144	374	Y	36	CAGAAAGAGAAATTTTACGGGG	TGTGGATGCAAATAGAGAAACG	245	---NA---			0	-		No
GR7D2IN01D89F0	GR7D2IN01D89F1	GR7D2IN01D89F0a	284		1	2	tc	5	238	247	87	251	Y	46	ATGGTGTCAAAAGGACAAGACC	GGCATTTACAGCATATCTTCAGC	185	probable galacturonosyltransferase 15-like	1450	58.0%	0	-		No
GR7D2IN01D8BDD	GR7D2IN01D8BDD	GR7D2IN01D8BDDa	266		1	2	ct	5	28	37	44	229	N	47	CTTATCTGAAATTCTGTGCCCC	GAATTGAGAGCTGGGAAGAAGA	107	---NA---			0	-		No
GR7D2IN01D8FQQ	GR7D2IN01D8FQQ	GR7D2IN01D8FQQb	512		2	4	cttc	3	245	256	340	408	N	36	AAGTTCTCAAACCAAATGCAGC	TGATGCCATTGAGATATTGGAG	226	kinesin light	0	76.9%	1	F:binding		No
GR7D2IN01D8FQQ	GR7D2IN01D8FQQ	GR7D2IN01D8FQQa	512		2	4	ttta	3	133	144	340	408	N	36	GAGACCGAATGTGAGAGAGGTT	GAAAGAAACAGGAAGAGTTCGG	244	kinesin light	0	76.9%	1	F:binding		No
GR7D2IN01D8GO5	GR7D2IN01D8GO5	GR7D2IN01D8GO5b	513		2	3	ttg	4	436	447	1	342	N	49	TCTTTGTCTGACCGGTTTAGGT	GAAAGCACCAACTTGCAGAAC	231	---NA---			0	-		No
GR7D2IN01D8GO5	GR7D2IN01D8GO5	GR7D2IN01D8GO5a	513		2	3	ttc	4	184	195	1	342	Y	49	CTGCTCGTAAAGGACCTTGAGT	ACCTAAACCGGTCAGACAAAGA	206	---NA---			0	-		No
GR7D2IN01D8PWQ	GR7D2IN01D8PWQ	GR7D2IN01D8PWQa	423		1	2	ga	6	407	418	87	422	Y	46				aaa-type atpase family protein	0	90.8%	2	F:adenyl ribonucleotide binding; F:ATPase activity, coupled	-	No
GR7D2IN01D8TUE	GR7D2IN01D8TUE	GR7D2IN01D8TUEa	506		1	2	at	5	39	48	238	441	N	37	GCAAGTAGCGGCAATTAAGAAA	GACTAAACCCACTCACCTCCTG	287	farnesylcysteine lyase-like	1700	91.0%	2	F:oxidoreductase activity, acting on sulfur group of donors; P:prenylcysteine metabolic process	-	No
GR7D2IN01D8UHH	GR7D2IN01D8UHH	GR7D2IN01D8UHHa	477		1	2	ga	8	257	272	227	475	Y	41	GGACCAGAAATGAGTTACCTGG	TCTGAACAAGTAGGCCACAGAA	176	---NA---			0	-		No
GR7D2IN01D8XNQ	GR7D2IN01D8XNQ	GR7D2IN01D8XNQa	237		1	3	gat	4	22	33	23	175	N	50	AGAAAGAAAGCGTTGGAGGG	CTTTCTCCTCGATCACCATCAT	117	---NA---			0	-		No
GR7D2IN01D8Y76	GR7D2IN01D8Y77	GR7D2IN01D8Y76a	473		1	3	att	5	306	320	55	213	N	42	GAAGAAACGACCTAAGCTTCCA	CTACCATCTTCAGCAGCATCAG	217	---NA---			0	-		No
GR7D2IN01D8ZOC	GR7D2IN01D8ZOC	GR7D2IN01D8ZOCa	318		1	3	agc	4	4	15	238	318	N	34				---NA---			0	-		No
GR7D2IN01D93W0	GR7D2IN01D93W0	GR7D2IN01D93W0c	615		3	3	aag	4	577	588	266	352	N	21				---NA---			0	-		No
GR7D2IN01D93W0	GR7D2IN01D93W0	GR7D2IN01D93W0b	615		3	4	ttat	3	361	372	266	352	N	21				---NA---			0	-		No
GR7D2IN01D93W0	GR7D2IN01D93W0	GR7D2IN01D93W0a	615		3	2	at	6	319	330	266	352	Y	21				---NA---			0	-		No
GR7D2IN01D96LI	GR7D2IN01D96LI	GR7D2IN01D96LIa	369		1	3	aca	4	345	356	1	216	N	43				upf0496 protein at2g18630-like	0	81.8%	2	C:microbody; C:membrane	-	No
GR7D2IN01D9AUF	GR7D2IN01D9AUF	GR7D2IN01D9AUFa	472		1	2	ac	6	384	395	115	249	N	33	ACGAAACCGACCTTGAATTAGA	CATCGCATTTCTACCTACCTCC	126	---NA---			0	-		No
GR7D2IN01D9EZM	GR7D2IN01D9EZM	GR7D2IN01D9EZMa	482		1	3	gtc	4	63	74	52	480	Y	50	GCAAGCACCTCTCTTGGATTAG	CTATCATAGCAGAGACACCCCC	209	thioesterase family protein	0	81.5%	2	C:microbody; F:CoA hydrolase activity	-	No
GR7D2IN01D9ILJ	GR7D2IN01D9ILJ	GR7D2IN01D9ILJa	421		1	3	agc	4	104	115	84	125	Y	37	AAACAACGAAACTGAGATGCCT	GGGATGTTGTGTGAGAGTTGAA	157	---NA---			0	-		No
GR7D2IN01D9OSM	GR7D2IN01D9OSM	GR7D2IN01D9OSMa	402		1	3	ttc	4	99	110	179	400	N	44	TAACTATCTGTTGGGACTCGCC	AAGCACGCAAGACAGATGAGTA	191	uncharacterized protein loc100789282	0	92.5%	0	-		No
GR7D2IN01D9VJX	GR7D2IN01D9VJX	GR7D2IN01D9VJXa	404		1	4	ctaa	3	233	244	56	109	N	33	CACCCATGTATAGAACACGCAT	AGTGGCCTGTGAGCTTAACAA	263	---NA---			0	-		No
GR7D2IN01D9X6E	GR7D2IN01D9X6E	GR7D2IN01D9X6Ea	522		1	4	ccct	3	132	143	5	163	Y	45	GGGAATCCTGTTCACTTCTCTG	ACTCCGCTGTTGGTTTACAAAT	281	---NA---			0	-		No
GR7D2IN01D9YC7	GR7D2IN01D9YC8	GR7D2IN01D9YC7a	344		1	2	at	7	236	249	88	153	N	33	TAATCACCCTACCCTAGAGCCA	ACCTTGCAAGCTCTATTCAGGA	138	---NA---			0	-		No
GR7D2IN01DA0KB	GR7D2IN01DA0KB	GR7D2IN01DA0KBa	496		1	4	catc	3	294	305	1	483	Y	40	CTCAGGGAATTAGGAGTGCAAC	GGACGAGGCAATTAAGTTTTTG	273	pentatricopeptide repeat-containing protein at1g09900-like	0	63.2%	1	C:cell part	-	No
GR7D2IN01DA52H	GR7D2IN01DA52H	GR7D2IN01DA52Ha	428		1	2	ac	10	215	234	14	175	N	33	TGAAGATCAGCCAATGAACAGT	AATGTTGCTGCTATAAAGGGGA	288	---NA---			0	-		No
GR7D2IN01DA74S	GR7D2IN01DA74S	GR7D2IN01DA74Sa	528		1	3	ttg	5	503	517	5	142	N	38				telomerase-binding protein est1a	0	70.3%	1	F:nucleic acid binding	-	No
GR7D2IN01DAB1M	GR7D2IN01DAB1M	GR7D2IN01DAB1Ma	435		1	4	ttca	3	243	254	9	197	N	40	TCTGGAACTACAGCCAACAGAA	CTAGCTGATTTGAGGGCAGATT	199	unknown [Medicago truncatula]	41.6	86.0%	0	-		No
GR7D2IN01DACH1	GR7D2IN01DACH1	GR7D2IN01DACH1b	457		2	3	gac	4	245	256	62	457	Y	41	AGGAGAAGAAGATGACGACGAC	GCTAACAGCTCCATCAGACCTT	174	uncharacterized protein loc100811551	0	66.6%	0	-		No
GR7D2IN01DACH1	GR7D2IN01DACH1	GR7D2IN01DACH1a	457		2	3	gac	4	230	241	62	457	Y	41	CCATCAGATGCTGAAACTGAAA	GCTAACAGCTCCATCAGACCTT	287	uncharacterized protein loc100811551	0	66.6%	0	-		No
GR7D2IN01DAGVY	GR7D2IN01DAGVY	GR7D2IN01DAGVYa	501		1	4	agat	3	349	360	167	328	N	36	GACTGCATCTGGCAAAATGATA	CATCTACTAAAGTGGAAAGCCGA	208	---NA---			0	-		No
GR7D2IN01DAK8A	GR7D2IN01DAK8A	GR7D2IN01DAK8Aa	419		1	2	ta	5	309	318	64	153	N	36	GCTGGCGATACTGTTAGATGGT	CTAGTAGAGCCTACACCACGCA	163	---NA---			0	-		No
GR7D2IN01DAOQZ	GR7D2IN01DAOQZ	GR7D2IN01DAOQZa	534		1	4	ttaa	4	270	285	67	252	N	32	GTCCGTCTTCAAGCAGAAAACT	TCATTCCCGCAACTGTGTAATA	236	---NA---			0	-		No
GR7D2IN01DAU2Q	GR7D2IN01DAU2Q	GR7D2IN01DAU2Qa	393		1	5	ttctt	3	121	135	2	199	Y	40	TGTTCTGGTCTCGTATCCATTG	ATTCTGCCAAACCCAGTCTAAA	240	---NA---			0	-		No
GR7D2IN01DAY23	GR7D2IN01DAY24	GR7D2IN01DAY23a	394		1	4	aggc	3	355	366	3	221	N	40	TTATCTCCATGCACAAATGGAC	AGGGGCTGTAACTTTAGGAAGC	144	---NA---			0	-		No
GR7D2IN01DB1FV	GR7D2IN01DB1FV	GR7D2IN01DB1FVa	523		1	4	ggca	3	422	433	222	326	N	37	CCACTCAAATGTCAAAACCTGA	CTCAATGGACCTCTTCCTTGTT	300	---NA---			0	-		No
GR7D2IN01DB2V1	GR7D2IN01DB2V2	GR7D2IN01DB2V1a	510		1	3	gag	6	376	393	2	331	N	46	TTTGGACAGGAAGAACAATGTG	TGAAGACATTCCCTCCAAAGAT	202	---NA---			0	-		No
GR7D2IN01DBBWO	GR7D2IN01DBBWO	GR7D2IN01DBBWOa	504		1	3	cca	4	464	475	357	500	Y	41				glycine-rich protein	0	93.2%	1	C:cell part	-	No
GR7D2IN01DBF7R	GR7D2IN01DBF7R	GR7D2IN01DBF7Ra	321		1	2	at	5	300	309	2	91	N	25				---NA---			0	-		No
GR7D2IN01DBIC4	GR7D2IN01DBIC4	GR7D2IN01DBIC4b	435		2	6	gaaaaa	3	248	265	132	236	N	43	ATACCTGAGATCACTGCACACG	CAGACCACTAATCGACCAAACA	221	---NA---			0	-		No
GR7D2IN01DBIC4	GR7D2IN01DBIC4	GR7D2IN01DBIC4a	435		2	4	aatc	3	174	185	132	236	Y	43	ATACCTGAGATCACTGCACACG	CAGACCACTAATCGACCAAACA	221	---NA---			0	-		No
GR7D2IN01DBLW5	GR7D2IN01DBLW6	GR7D2IN01DBLW5a	483		1	4	ttta	3	442	453	47	199	N	37				---NA---			0	-		No
GR7D2IN01DBSE2	GR7D2IN01DBSE3	GR7D2IN01DBSE2a	448		1	6	gcctcc	3	297	314	58	447	Y	49	AAACCATAGCTTCAGCCACAAT	CTGAACCACATCTCTGAAATCG	136	uncharacterized protein loc100777442	0	59.25%	0	-		No
GR7D2IN01DBWKD	GR7D2IN01DBWKD	GR7D2IN01DBWKDa	522		1	4	aagg	3	180	191	10	453	Y	46	TTCACATAAGTCCGGAGTCTGA	CGCTGGTTTATAGGGTAAGGTG	268	kinesin heavy	0	71.8%	8	F:ATP binding; F:nucleotide binding; F:microtubule motor activity; P:microtubule-based movement; F:motor activity; C:microtubule; P:response to biotic stimulus; P:defense response		No
GR7D2IN01DBXTK	GR7D2IN01DBXTK	GR7D2IN01DBXTKa	490		1	3	tct	4	306	317	100	330	Y	41	AAGTGAGGATGAGCTTCTTTGC	GGGCCAGATATGTATCCTGAAA	148	dna mismatch repair protein	0	85.6%	3	F:adenyl ribonucleotide binding; F:double-stranded DNA binding; P:DNA repair	-	No
GR7D2IN01DBZE1	GR7D2IN01DBZE2	GR7D2IN01DBZE1a	529		1	3	tct	4	509	520	105	242	N	43				---NA---			0	-		No
GR7D2IN01DC0V0	GR7D2IN01DC0V1	GR7D2IN01DC0V0a	516		1	3	ctc	4	198	209	3	485	Y	47	TGAAACAGAATGACACCCAGAG	TTGGACCCGTCAGAAGTAGAAT	178	e3 ubiquitin-protein ligase keg	0	61.8%	7	F:binding; P:protein modification by small protein conjugation; P:growth; P:hormone-mediated signaling pathway; F:kinase activity; F:small conjugating protein ligase activity; P:response to stress	-	No
GR7D2IN01DC358	GR7D2IN01DC359	GR7D2IN01DC358a	349		1	2	gt	5	86	95	32	193	Y	36	GTCTCATTTGGAAGTTGTGTGC	TCATTTGGATCCCATTACCTCT	171	---NA---			0	-		No
GR7D2IN01DCCIM	GR7D2IN01DCCIM	GR7D2IN01DCCIMa	501		1	2	ag	8	152	167	188	496	N	45	AGCATAATGACCTAGCTTGGAA	CACTTGTTCCCTCTAAACCCAG	245	cell wall protein	5.54	88.5%	2	P:organic substance transport; C:cytoplasmic vesicle	-	No
GR7D2IN01DCEPH	GR7D2IN01DCEPH	GR7D2IN01DCEPHa	482		1	4	ttct	3	315	326	278	385	Y	31	GAGGGATCAGTTTGGTCAATTT	GGAATCCTGAGGAGGGAATAAT	223	---NA---			0	-		No
GR7D2IN01DCGYM	GR7D2IN01DCGYM	GR7D2IN01DCGYMa	361		1	2	ac	5	269	278	7	132	N	36	TCATCTCTAGGGACCTTGGCTA	AGCCTCCCTACTCNCTTTTTGT	179	---NA---			0	-		No
GR7D2IN01DCPEX	GR7D2IN01DCPEX	GR7D2IN01DCPEXa	506		1	2	tc	5	355	364	146	313	N	40	TCGCTTGACAAGACTGAGAAAA	CTAGCTGGAATCAGAGGGCTT	242	---NA---			0	-		No
GR7D2IN01DCQBS	GR7D2IN01DCQBS	GR7D2IN01DCQBSc	376		3	2	at	8	316	331	96	257	N	37				---NA---			0	-		No
GR7D2IN01DCQBS	GR7D2IN01DCQBS	GR7D2IN01DCQBSb	376		3	2	ac	8	240	255	96	257	Y	37	TGCTCCTTTTCTTGTCTCCTTC	GTCAAGAGCAAATTGGAAGATAGAG	111	---NA---			0	-		No
GR7D2IN01DCQBS	GR7D2IN01DCQBS	GR7D2IN01DCQBSa	376		3	5	caaaa	3	3	17	96	257	N	37				---NA---			0	-		No
GR7D2IN01DCRP7	GR7D2IN01DCRP8	GR7D2IN01DCRP7a	522		1	2	ga	5	455	464	208	390	N	41	TGCAATTTCCACATAGCATCTC	ATTATGTGTTTCAAGGCAACCC	247	bundle-sheath defective protein 2 family	0	83.6%	2	F:protein binding; P:cellular protein metabolic process	-	No
GR7D2IN01DCX1Y	GR7D2IN01DCX1Y	GR7D2IN01DCX1Ya	278		1	2	ta	8	144	159	3	113	N	44	AGCCATAGATACAAGCAGAGGG	GATCTTTCAACTCCTCCACCAC	240	---NA---			0	-		No
GR7D2IN01DDCXW	GR7D2IN01DDCXW	GR7D2IN01DDCXWa	506		1	2	ta	5	46	55	29	439	Y	40	CACTGCTACACATAAGAACACCAA	CAACTGGACACAGAAGCTATGC	176	---NA---			0	-		No
GR7D2IN01DDD88	GR7D2IN01DDD89	GR7D2IN01DDD88a	475		1	2	tc	5	240	249	1	165	N	43	TGGAAGATGATAAGGGAGAGGA	ATGTGTGGCAGAGACAGAGAGA	254	---NA---			0	-		No
GR7D2IN01DDLWA	GR7D2IN01DDLWA	GR7D2IN01DDLWAa	477		1	3	aat	5	65	79	119	406	N	44	GAAATGTTATTGCAGAGGGGAA	GAGCACTGGTCATCATTGTTGT	100	uncharacterized protein loc100808085	0	93.2%	0	-		No
GR7D2IN01DDO2P	GR7D2IN01DDO2P	GR7D2IN01DDO2Pa	417		1	2	at	9	275	292	56	307	Y	31				---NA---			0	-		No
GR7D2IN01DDO8F	GR7D2IN01DDO8F	GR7D2IN01DDO8Fa	491		1	2	ga	5	46	55	69	350	N	42	GATTGCCGTAAAAAGGCTACAC	TCACCAAAGATGAGCTTCTCAA	192	kinase-like protein	0	84.0%	7	P:protein modification process; F:carbohydrate binding; F:receptor signaling protein serine/threonine kinase activity; F:protein tyrosine kinase activity; P:cell recognition; C:cytoplasmic vesicle; F:adenyl ribonucleotide binding	EC:2.7.10.0	No
GR7D2IN01DDYEQ	GR7D2IN01DDYEQ	GR7D2IN01DDYEQa	506		1	3	ctt	4	273	284	66	458	Y	54	GCGTTGCCGCTATTACTATCTC	TCCAACGAGGCAAGATTTACTT	133	uncharacterized protein	0	72.5%	1	C:plastid	-	No
GR7D2IN01DDZX4	GR7D2IN01DDZX5	GR7D2IN01DDZX4a	439		1	6	ccgaaa	4	13	36	1	363	Y	50				hmg1 2-like protein	0	83.0%	2	C:intracellular membrane-bounded organelle; F:nucleic acid binding	-	No
GR7D2IN01DE2NZ	GR7D2IN01DE2NZ	GR7D2IN01DE2NZa	473		1	3	aag	4	26	37	55	384	N	41				uncharacterized aarf domain-containing protein kinase 1-like	0	61.3%	0	-		No
GR7D2IN01DE326	GR7D2IN01DE327	GR7D2IN01DE326a	487		1	2	tg	5	90	99	24	173	Y	39	ATGTGCTTGTATATGCGCCTC	TTTCTTCTGGTCCTGCCATTAT	277	cleavage and polyadenylation specificity factor a subunit protein	0	87.5%	2	F:binding; C:plastid	-	No
GR7D2IN01DE71P	GR7D2IN01DE71P	GR7D2IN01DE71Pb	529		2	2	at	5	334	343	368	529	N	36	AAACACCCCACTAACCAAACAC	GTTCTTAGTGTCCGAAACAGGG	196	---NA---			0	-		No
GR7D2IN01DE71P	GR7D2IN01DE71P	GR7D2IN01DE71Pa	529		2	2	gt	5	274	283	368	529	N	36	AAACACCCCACTAACCAAACAC	GTTCTTAGTGTCCGAAACAGGG	196	---NA---			0	-		No
GR7D2IN01DEFMH	GR7D2IN01DEFMH	GR7D2IN01DEFMHa	307		1	4	agaa	3	16	27	1	147	Y	32				---NA---			0	-		No
GR7D2IN01DEFPF	GR7D2IN01DEFPF	GR7D2IN01DEFPFa	406		1	2	gc	9	269	286	16	165	N	40	AGGTGTTTTGGGGACATAAGAA	GCTGACTAGAAGAGAACACGCA	260	---NA---			0	-		No
GR7D2IN01DEJ1K	GR7D2IN01DEJ1K	GR7D2IN01DEJ1Ka	469		1	2	tg	5	456	465	219	353	N	42				---NA---			0	-		No
GR7D2IN01DERR0	GR7D2IN01DERR0	GR7D2IN01DERR0c	413		3	2	ac	8	398	413	1	234	N	40				---NA---			0	-		No
GR7D2IN01DERR0	GR7D2IN01DERR0	GR7D2IN01DERR0b	413		3	3	tca	6	149	166	1	234	Y	40	GGAAAATATTGCCGTTGAAGAG	ATCCTACAGACAAGCTCAAGGG	187	---NA---			0	-		No
GR7D2IN01DERR0	GR7D2IN01DERR0	GR7D2IN01DERR0a	413		3	3	tcc	4	89	100	1	234	Y	40	GGAAAATATTGCCGTTGAAGAG	ATCCTACAGACAAGCTCAAGGG	187	---NA---			0	-		No
GR7D2IN01DF24G	GR7D2IN01DF24G	GR7D2IN01DF24Ga	326		1	4	tatt	4	181	196	5	181	N	25				---NA---			0	-		No
GR7D2IN01DFD0O	GR7D2IN01DFD0O	GR7D2IN01DFD0Oa	510		1	4	agtg	5	244	263	2	148	N	23				---NA---			0	-		No
GR7D2IN01DFLB8	GR7D2IN01DFLB9	GR7D2IN01DFLB8a	506		1	3	gtt	4	100	111	244	435	N	43	CTTCAAGCTATCCAATGCATCA	TTCCTCTCCCACAATCATCTTT	210	leucine-rich repeat receptor-like protein	0	88.9%	4	P:metabolic process; F:binding; F:oxidoreductase activity, acting on the CH-CH group of donors, NAD or NADP as acceptor; F:transferase activity, transferring phosphorus-containing groups	EC:1.3.1.0	No
GR7D2IN01DFOIX	GR7D2IN01DFOIX	GR7D2IN01DFOIXa	246		1	2	ag	12	192	215	43	150	N	56	CTTTCGATGGTAGGATAGTGGC	GGAGAGGGAGCCTGAGAAAC	137	uncharacterized protein loc100810244	2.66	93.0%	0	-		No
GR7D2IN01DFPN8	GR7D2IN01DFPN9	GR7D2IN01DFPN8a	379		1	2	at	12	340	363	174	305	N	34				---NA---			0	-		No
GR7D2IN01DFT8E	GR7D2IN01DFT8E	GR7D2IN01DFT8Ea	383		1	3	cgg	4	133	144	59	235	Y	50	AACTACCCACACCAAACACTCC	GATCAAGATGGAGATCGAAAGG	135	uncharacterized protein loc100814842	0.17	96.2%	4	P:regulation of gene expression; F:hydrolase activity, acting on acid anhydrides; C:intracellular membrane-bounded organelle; F:adenyl ribonucleotide binding	-	No
GR7D2IN01DFZNP	GR7D2IN01DFZNP	GR7D2IN01DFZNPc	477		3	3	ggc	4	410	421	114	335	N	59	AGTTCATCCTCCTCATCTTCCA	GAACCCTCACCATGACCATATC	182	---NA---			0	-		No
GR7D2IN01DFZNP	GR7D2IN01DFZNP	GR7D2IN01DFZNPb	477		3	6	ggtgga	4	380	403	114	335	N	59	AGTTCATCCTCCTCATCTTCCA	GAACCCTCACCATGACCATATC	182	---NA---			0	-		No
GR7D2IN01DFZNP	GR7D2IN01DFZNP	GR7D2IN01DFZNPa	477		3	6	gggtct	3	224	241	114	335	Y	59	CTCGTGTCTGCTTTCGTATCAG	CCATAACTGGAAGATGAGGAGG	215	---NA---			0	-		No
GR7D2IN01DG30P	GR7D2IN01DG30P	GR7D2IN01DG30Pa	492		1	6	agaggc	3	405	422	307	492	Y	48	CAAGCCTCCACTCCTTCTCTTA	CTCGTTCTTCCCTCTCGAATCT	277	---NA---			0	-		No
GR7D2IN01DG3DN	GR7D2IN01DG3DN	GR7D2IN01DG3DNa	387		1	3	cgc	4	35	46	30	374	Y	56	GGTGCATGAAAGTGACTTCAGA	CTTCCTCAAAATTGCATCCTTC	294	uncharacterized protein loc100782256	3370	69.0%	0	-		No
GR7D2IN01DG46I	GR7D2IN01DG46I	GR7D2IN01DG46Ia	405		1	2	ag	8	270	285	2	100	N	35	AAGCCAGCACGATAATCTCTTC	CAATACATTTCTTCCGAGCACA	157	---NA---			0	-		No
GR7D2IN01DG52P	GR7D2IN01DG52P	GR7D2IN01DG52Pa	470		1	2	ag	5	391	400	121	366	N	47	GTGCTAGTGTGCATGCTAAAGG	GAACTCTCCATCTCTCTCGGAA	230	hepatoma-derived growth factor-related protein	0	638888888888888	5	P:oxidation reduction; F:oxidoreductase activity; P:response to oxidative stress; F:glutathione peroxidase activity; F:peroxidase activity		No
GR7D2IN01DGB24	GR7D2IN01DGB25	GR7D2IN01DGB24a	270		1	3	atc	4	105	116	2	115	N	44	AATTGAGAACCCATGGTCTTTG	AGCTTGTTGAGGCAACTTCATT	163	probable importin subunit beta-4-like	0	88.8%	2	P:protein transport; F:substrate-specific transporter activity	-	No
GR7D2IN01DGCX3	GR7D2IN01DGCX4	GR7D2IN01DGCX3a	440		1	3	att	6	171	188	74	217	Y	39	ATCCTACACTGTTCTGGGCAAT	AACGCAAGTATTCGGTTCTCTC	294	---NA---			0	-		No
GR7D2IN01DGJCV	GR7D2IN01DGJCV	GR7D2IN01DGJCVb	396		2	3	atc	7	73	93	4	225	Y	35				---NA---			0	-		No
GR7D2IN01DGJCV	GR7D2IN01DGJCV	GR7D2IN01DGJCVa	396		2	2	at	5	16	25	4	225	Y	35				---NA---			0	-		No
GR7D2IN01DGMVK	GR7D2IN01DGMVK	GR7D2IN01DGMVKa	520		1	2	at	5	148	157	220	378	N	41	CAGCAAATACTGATGGGCAATA	ACAAGGTTTAAGGCAGATCCAA	300	---NA---			0	-		No
GR7D2IN01DGOL2	GR7D2IN01DGOL3	GR7D2IN01DGOL2a	441		1	3	atg	4	229	240	153	293	Y	41	TAGCTCCATAGGGGCATCTTTA	AATGGGAGTAATCAACAATCCG	181	---NA---			0	-		No
GR7D2IN01DGPQO	GR7D2IN01DGPQO	GR7D2IN01DGPQOa	294		1	3	aat	21	232	294	101	175	N	31				---NA---			0	-		No
GR7D2IN01DGSCD	GR7D2IN01DGSCD	GR7D2IN01DGSCDa	293		1	2	ta	5	253	262	14	88	N	39	GAAGAGCAATTGCATAAGGGTC	GTCGTGCTGATGTGAGAGAGA	228	---NA---			0	-		No
GR7D2IN01DGXT4	GR7D2IN01DGXT5	GR7D2IN01DGXT4a	423		1	2	ta	5	83	92	50	241	Y	37	CGATAATATATTTCATCCCGCC	ACTCAACAGCAATTGGAGGATT	231	---NA---			0	-		No
GR7D2IN01DH6XX	GR7D2IN01DH6XX	GR7D2IN01DH6XXa	524		1	2	tg	6	224	235	37	255	Y	36	CATGTATCTTGGAAGCGATGAA	AACTTCTTTCATGAGAGGGCAC	290	---NA---			0	-		No
GR7D2IN01DH8PB	GR7D2IN01DH8PB	GR7D2IN01DH8PBa	393		1	4	aata	3	379	390	280	363	N	35				---NA---			0	-		No
GR7D2IN01DHJHK	GR7D2IN01DHJHK	GR7D2IN01DHJHKb	461		2	3	tga	4	296	307	22	360	Y	51	ACGATGGAGAAGAAACTGGTGT	GAAGACAGAATCAAGATGCCAA	170	---NA---			0	-		No
GR7D2IN01DHJHK	GR7D2IN01DHJHK	GR7D2IN01DHJHKa	461		2	3	gac	6	115	132	22	360	Y	51	CGAATAGATGTGTCTCGGTTCA	ACACCAGTTTCTTCTCCATCGT	277	---NA---			0	-		No
GR7D2IN01DHKDV	GR7D2IN01DHKDV	GR7D2IN01DHKDVb	506		2	3	tct	4	413	424	160	504	Y	44	GAAAATCTCTGGCAAAACCATC	GGATTCTGTCCAAGGGAAGAG	170	vesicle-associated membrane protein	0	69.7%	2	P:transport; C:intrinsic to membrane	-	No
GR7D2IN01DHKDV	GR7D2IN01DHKDV	GR7D2IN01DHKDVa	506		2	4	acat	3	10	21	160	504	N	44				vesicle-associated membrane protein	0	69.7%	2	P:transport; C:intrinsic to membrane	-	No
GR7D2IN01DHNT1	GR7D2IN01DHNT2	GR7D2IN01DHNT1a	458		1	2	at	5	69	78	309	407	N	32	GTAACAAAAAGGGAATGGCTGT	TCCAGCTTCATACACATCATCC	253	---NA---			0	-		No
GR7D2IN01DHOCQ	GR7D2IN01DHOCQ	GR7D2IN01DHOCQa	477		1	3	tct	5	445	459	370	477	Y	44				---NA---			0	-		No
GR7D2IN01DHQ66	GR7D2IN01DHQ67	GR7D2IN01DHQ66a	534		1	6	tctttt	3	228	245	2	172	N	35	TTGTTCAATATGGCCTCAACAC	TTTCCTCTTTCACCACCTTCAT	296	---NA---			0	-		No
GR7D2IN01DHREP	GR7D2IN01DHREP	GR7D2IN01DHREPa	297		1	3	gtt	5	257	271	4	147	N	35				---NA---			0	-		No
GR7D2IN01DHV6K	GR7D2IN01DHV6K	GR7D2IN01DHV6Ka	540		1	3	gac	4	373	384	9	443	Y	50	AAGATGGAGACAACAACGGAGT	ATCTGTCCCCACTTTTGTGAAT	263	---NA---			0	-		No
GR7D2IN01DI2B5	GR7D2IN01DI2B6	GR7D2IN01DI2B5a	493		1	4	ttat	3	243	254	399	491	N	28	TGCAGCTCTAAACTGTACTGGC	TCAGATATAAGCCGAACCTCGT	271	---NA---			0	-		No
GR7D2IN01DI2KJ	GR7D2IN01DI2KJ	GR7D2IN01DI2KJa	516		1	5	ttatc	3	422	436	53	268	N	38	ACCATCTGGACATGAGGTCTCT	GTCTTGCTTGGTATGGTTCTCC	259	---NA---			0	-		No
GR7D2IN01DI2PN	GR7D2IN01DI2PN	GR7D2IN01DI2PNa	512		1	3	cgc	4	395	406	216	422	Y	45	AATTCTGCCCCTCTCTCTTTCT	TCTTGAAGATGAATCGTAGCCA	217	---NA---			0	-		No
GR7D2IN01DI34K	GR7D2IN01DI34K	GR7D2IN01DI34Ka	418		1	3	gaa	4	138	149	3	404	Y	47	GGATTCGGATTTGGACTCTCTA	GAAAATCTCTGGCAAAACCATC	236	vesicle-associated membrane protein	0	59.3%	5	P:vesicle-mediated transport; C:integral to membrane; P:transport; C:endomembrane system; C:membrane		No
GR7D2IN01DI4KT	GR7D2IN01DI4KT	GR7D2IN01DI4KTa	348		1	3	ctg	5	122	136	72	347	Y	57	GTCTCAACTTTACAACCCCACC	GTGAGGTGAGAGGAGGAATCAG	258	protein ndr1-like	0	78.75%	0	-		No
GR7D2IN01DIFHB	GR7D2IN01DIFHB	GR7D2IN01DIFHBa	351		1	2	ag	10	331	350	70	189	N	39				---NA---			0	-		No
GR7D2IN01DIOJ0	GR7D2IN01DIOJ1	GR7D2IN01DIOJ0a	503		1	2	ta	5	5	14	231	494	N	33				---NA---			0	-		No
GR7D2IN01DIZ9I	GR7D2IN01DIZ9I	GR7D2IN01DIZ9Ia	485		1	3	aga	6	420	437	165	464	Y	53	AATATAGATTGGAGCGCATGGT	TCCATAATCCTCAACACACCAG	297	u3 small nucleolar rna-associated protein	0	91.2%	2	P:gene expression; C:cell part	-	No
GR7D2IN01DJ0CY	GR7D2IN01DJ0CY	GR7D2IN01DJ0CYa	400		1	4	cttg	3	345	356	189	293	N	42	AGTTGAAGATTCCTTCACGAGC	CCCAATGGCTATGGTATTCTGT	191	external nadh-ubiquinone oxidoreductase mitochondrial-like	0.03	98.5%	4	F:metal ion binding; F:adenyl nucleotide binding; P:metabolic process; F:NADH dehydrogenase (quinone) activity	EC:1.6.99.5	No
GR7D2IN01DJALQ	GR7D2IN01DJALQ	GR7D2IN01DJALQa	470		1	3	ctc	4	329	340	3	467	Y	47	CTTTTCCAGTACTTGGATTGCC	CAAGAATTCTGGGTTGAAAAGG	258	exostosin-like protein	0	82.1%	1	C:cell part	-	No
GR7D2IN01DJB2V	GR7D2IN01DJB2V	GR7D2IN01DJB2Va	370		1	4	ttat	3	211	222	154	261	Y	43	TATGATCTGGTTCATCACCTGC	AAAAGATTGTGAGCAAGCCTTC	288	---NA---			0	-		No
GR7D2IN01DJC28	GR7D2IN01DJC29	GR7D2IN01DJC28a	385		1	3	aat	4	177	188	220	384	N	37	CTTTAGGAAGGAAAAGCAGCAA	CAAAGAAAGGTTAGGCTTGTGG	180	---NA---			0	-		No
GR7D2IN01DJEVS	GR7D2IN01DJEVS	GR7D2IN01DJEVSb	508		2	3	ctt	4	336	347	242	508	Y	46	TCGCTTCTGAATAACTTGAGCA	GGTGAGTACAGATAGCAAGGGG	277	uncharacterized protein loc100776967	0	79.9%	2	P:cation transport; F:cation binding	-	No
GR7D2IN01DJEVS	GR7D2IN01DJEVS	GR7D2IN01DJEVSa	508		2	3	tct	5	23	37	242	508	N	46				uncharacterized protein loc100776967	0	79.9%	2	P:cation transport; F:cation binding	-	No
GR7D2IN01DJJTE	GR7D2IN01DJJTE	GR7D2IN01DJJTEa	535		1	2	tc	5	9	18	332	478	N	43				---NA---			0	-		No
GR7D2IN01DJO4E	GR7D2IN01DJO4E	GR7D2IN01DJO4Ea	431		1	3	cgg	4	22	33	1	219	Y	46				---NA---			0	-		No
GR7D2IN01DJPT3	GR7D2IN01DJPT4	GR7D2IN01DJPT3a	540		1	2	ta	5	50	59	2	121	Y	20				---NA---			0	-		No
GR7D2IN01DJPWZ	GR7D2IN01DJPWZ	GR7D2IN01DJPWZb	461		2	3	ctt	4	391	402	249	431	Y	38	AATTGGAGGCCTACTTGTTGAA	GGAGGATCTAGGGAAAGGAAGA	158	---NA---			0	-		No
GR7D2IN01DJPWZ	GR7D2IN01DJPWZ	GR7D2IN01DJPWZa	461		2	3	agg	4	272	283	249	431	Y	38	TTCGAAGCTGCCTTAAAAGAAC	GGAGGATCTAGGGAAAGGAAGA	249	---NA---			0	-		No
GR7D2IN01DK07X	GR7D2IN01DK07X	GR7D2IN01DK07Xa	433		1	3	ttc	4	327	338	3	140	N	42	GTGGACTTGTGAGTTTGCATGT	TGGGAAATCCAAAACGAGATAC	111	---NA---			0	-		No
GR7D2IN01DK82A	GR7D2IN01DK82A	GR7D2IN01DK82Aa	437		1	3	ctt	5	254	268	100	402	Y	45	AGCCATTAACCAGTATCCCAGA	GTGACAAACCTCGAAAGAAACC	204	protein srg1-like	0.71	67.0%	1	F:oxidoreductase activity	-	No
GR7D2IN01DK923	GR7D2IN01DK924	GR7D2IN01DK923a	251		1	2	at	14	221	248	54	197	N	26				---NA---			0	-		No
GR7D2IN01DKKFE	GR7D2IN01DKKFE	GR7D2IN01DKKFEa	416		1	3	gtc	4	79	90	1	354	Y	50	AATTTAGCAATGAACTCCTCGG	CTATGTTCAATCGTCCCTCCTC	211	uncharacterized protein	0	68.1%	0	-		No
GR7D2IN01DKP3G	GR7D2IN01DKP3G	GR7D2IN01DKP3Ga	431		1	4	aatg	3	267	278	268	423	N	33	GAATCACACTGTTTTGCCATGT	CTTATTGGGCTTTTTGCTGTCT	181	---NA---			0	-		No
GR7D2IN01DKP9V	GR7D2IN01DKP9V	GR7D2IN01DKP9Va	463		1	2	ct	5	140	149	208	291	N	37	ATGAAACTGTCCCTTCTGCAAT	CAAGGACTTTAATGGCCAACAT	177	---NA---			0	-		No
GR7D2IN01DKPRD	GR7D2IN01DKPRD	GR7D2IN01DKPRDb	291		2	2	ag	17	256	289	135	203	N	27				---NA---			0	-		No
GR7D2IN01DKPRD	GR7D2IN01DKPRD	GR7D2IN01DKPRDa	291		2	2	at	8	240	255	135	203	N	27	CACATGGAACTATAAGGACCTGAA	TCCTCTCTCTCTCTCTCTCTCTCTC	152	---NA---			0	-		No
GR7D2IN01DKWKR	GR7D2IN01DKWKR	GR7D2IN01DKWKRa	364		1	4	agcg	3	316	327	1	213	N	49	AGTAGGAGATCCAACCAAGTGC	CTCCTCAGCCTCACCNGAAA	229	receptor-like protein kinase	0	83.4%	1	F:transferase activity, transferring alkyl or aryl (other than methyl) groups	-	No
GR7D2IN01DKXM2	GR7D2IN01DKXM3	GR7D2IN01DKXM2a	342		1	3	aag	4	105	116	30	215	Y	49	TCAATCCACAAACATGGGTAAG	AGCCTTTGATTACTTCTGCGAG	211	40s ribosomal protein s30	0	99.2%	4	C:intracellular membrane-bounded organelle; P:gene expression; C:ribonucleoprotein complex; F:structural molecule activity	-	No
GR7D2IN01DL1SZ	GR7D2IN01DL1SZ	GR7D2IN01DL1SZa	360		1	4	taaa	3	50	61	1	120	Y	43	GTGGTTACTCTCCTGATGGGAA	TATGTTCAGCTGGGAATGACAC	135	rossmann-fold nad -binding domain-containing protein	0	85.5%	2	F:cofactor binding; P:metabolic process	-	No
GR7D2IN01DL61Y	GR7D2IN01DL61Y	GR7D2IN01DL61Ya	456		1	3	cca	4	2	13	212	397	N	44				l-ascorbate oxidase-like	0	88.1%	3	F:transition metal ion binding; P:metabolic process; F:oxidoreductase activity, acting on diphenols and related substances as donors, oxygen as acceptor	EC:1.10.3.0	No
GR7D2IN01DL794	GR7D2IN01DL795	GR7D2IN01DL794a	451		1	3	aag	4	5	16	168	305	N	24				---NA---			0	-		No
GR7D2IN01DL7VT	GR7D2IN01DL7VT	GR7D2IN01DL7VTa	450		1	2	ta	5	102	111	186	371	N	40	AACGAGGAAGGCTTTGTAGAAT	GTAAGAGCCAACAAGCCCTCTA	300	---NA---			0	-		No
GR7D2IN01DL9W7	GR7D2IN01DL9W8	GR7D2IN01DL9W7a	499		1	3	gca	4	205	216	47	148	N	32	CCACTGCATTCTCTTGTCCATA	GTTGGAACTTGGAGAAATGGTC	210	---NA---			0	-		No
GR7D2IN01DLD9O	GR7D2IN01DLD9O	GR7D2IN01DLD9Oa	445		1	2	ta	12	396	419	231	434	Y	33	ATGAAGGTGAAAGAGGGTGAAA	GTCTGTCAATCATGAAACAAGG	126	---NA---			0	-		No
GR7D2IN01DLEG4	GR7D2IN01DLEG4	GR7D2IN01DLEG4b	410		2	6	cccatg	3	294	311	2	394	Y	49	CATAGGCATGAATGAATGAGGA	ATGTCAGCCATGATGTTACCAA	216	transcription factor une10-like	0.38	72857142857142.8	3	P:regulation of transcription; F:transcription regulator activity; C:nucleus		No
GR7D2IN01DLEG4	GR7D2IN01DLEG4	GR7D2IN01DLEG4a	410		2	4	atga	3	168	179	2	394	Y	49	AAAATGTGGATAATGGGTCAGG	TGCTAATAACATTGCTGGCATC	155	transcription factor une10-like	0.38	72857142857142.8	3	P:regulation of transcription; F:transcription regulator activity; C:nucleus		No
GR7D2IN01DLF7X	GR7D2IN01DLF7X	GR7D2IN01DLF7Xa	357		1	5	gaaaa	3	1	15	15	167	N	39				kinesin-ii 85 kda	17.7	86.0%	4	P:microtubule-based process; F:motor activity; F:adenyl ribonucleotide binding; C:microtubule cytoskeleton	-	No
GR7D2IN01DLL16	GR7D2IN01DLL17	GR7D2IN01DLL16a	454		1	4	caag	3	13	24	1	429	Y	40				probable lrr receptor-like serine threonine-protein kinase at4g08850-like	0	76.8%	5	F:signal transducer activity; P:protein modification process; F:protein kinase activity; C:intrinsic to membrane; F:adenyl ribonucleotide binding	-	No
GR7D2IN01DLMHR	GR7D2IN01DLMHR	GR7D2IN01DLMHRa	490		1	3	ttg	4	146	157	233	487	N	47	ACCTCTTATATTCAACGTCGGC	TGTAGTCATCTGCATACCGTCC	228	expansin-like a1-like	0	84.2%	1	P:reproduction	-	No
GR7D2IN01DLTHQ	GR7D2IN01DLTHQ	GR7D2IN01DLTHQa	341		1	3	tta	6	324	341	61	126	N	18				---NA---			0	-		No
GR7D2IN01DLVNH	GR7D2IN01DLVNH	GR7D2IN01DLVNHa	473		1	2	at	8	23	38	313	405	N	38				aminomethyltransferase	0	83.0%	3	F:methyltransferase activity; C:plastid; P:glycine metabolic process	EC:2.1.1.0	No
GR7D2IN01DLVRV	GR7D2IN01DLVRV	GR7D2IN01DLVRVa	419		1	3	ttg	4	266	277	181	318	Y	32	TGGCATTATGCAATCCTTGTAG	CACACATGACACATCACACCAT	152	---NA---			0	-		No
GR7D2IN01DM1U2	GR7D2IN01DM1U3	GR7D2IN01DM1U2a	480		1	4	atac	3	229	240	138	263	Y	39	AATGTATGAGGACCTCGCCTAA	ATATGGGCTTGCTCTTTGATTG	279	trafficking protein particle complex subunit	5870	74.0%	1	P:Golgi vesicle transport	-	No
GR7D2IN01DM8R6	GR7D2IN01DM8R7	GR7D2IN01DM8R6a	513		1	2	ga	6	376	387	240	404	Y	41	AGCAGCAAATGAATCTCAGACA	ACCCCTTGTTCATGTGAGAAGT	215	---NA---			0	-		No
GR7D2IN01DMMG1	GR7D2IN01DMMG1	GR7D2IN01DMMG1c	372		3	2	ag	5	329	338	1	102	N	49	TCTGAATCTTCTCCGAGTCACA	GACGCGTTAAGATAGTTGAGCC	265	---NA---			0	-		No
GR7D2IN01DMMG1	GR7D2IN01DMMG1	GR7D2IN01DMMG1b	372		3	3	gaa	6	222	239	1	102	N	49	TCTGAATCTTCTCCGAGTCACA	CCTTGCCTTCTTTATTTCTCCA	169	---NA---			0	-		No
GR7D2IN01DMMG1	GR7D2IN01DMMG1	GR7D2IN01DMMG1a	372		3	3	aga	4	163	174	1	102	N	49	TCTGAATCTTCTCCGAGTCACA	CCAGAACTTGTTGCCTTCTTCT	150	---NA---			0	-		No
GR7D2IN01DMN26	GR7D2IN01DMN27	GR7D2IN01DMN26a	494		1	4	agtt	3	34	45	218	493	N	29				---NA---			0	-		No
GR7D2IN01DMOUD	GR7D2IN01DMOUD	GR7D2IN01DMOUDa	499		1	3	acc	5	310	324	1	411	Y	53	CTGACCAGCACAAGTGACTTTC	CAACTCAACATGAAGGCAAGAG	280	uncharacterized protein	0	75.8%	2	F:nucleic acid binding; C:membrane	-	No
GR7D2IN01DMP15	GR7D2IN01DMP16	GR7D2IN01DMP15a	224		1	5	aagcc	3	38	52	32	181	Y	49	CTCCATCCCATTAAAGAAAGCA	TATAACAAACGGTGGAATCACG	168	---NA---			0	-		No
GR7D2IN01DMP7C	GR7D2IN01DMP7C	GR7D2IN01DMP7Ca	413		1	4	agaa	3	109	120	239	388	N	37	AGCCCAGTTTCCAGAGAACTTA	AGTGATCTGGACGTCATTCCTT	168	---NA---			0	-		No
GR7D2IN01DMRKB	GR7D2IN01DMRKB	GR7D2IN01DMRKBa	432		1	3	tca	4	375	386	145	294	N	39	AAAACCAGGAACTGATGAAGGA	GGTGATTGTCACATAGTGGAGG	256	chaperone protein dnaj	0	71571428571428.5	1	F:protein binding	-	No
GR7D2IN01DN72V	GR7D2IN01DN72V	GR7D2IN01DN72Va	249		1	3	atg	5	31	45	157	249	N	43	GTTTTCAAGAAGTGGCTTGCAC	CACTTTCTCGAAGTTTGCTGTG	180	uncharacterized protein loc100248159	0.03	75.7%	0	-		No
GR7D2IN01DN79G	GR7D2IN01DN79G	GR7D2IN01DN79Ga	526		1	2	ag	5	173	182	3	380	Y	42	TTCCATCACATAGTTGTCTCCG	GGCTAAAGCTCTTCAAGATGGA	202	e3 ubiquitin-protein ligase upl4-like	0	78.8%	3	F:ligase activity, forming carbon-nitrogen bonds; C:cell part; P:macromolecule modification	-	No
GR7D2IN01DN9F6	GR7D2IN01DN9F7	GR7D2IN01DN9F6a	408		1	4	ataa	3	250	261	120	278	Y	37	GCTAAGGCTACCAGCATGACTT	TCACACACCCCAAGTATGTAGC	138	---NA---			0	-		No
GR7D2IN01DNAJC	GR7D2IN01DNAJC	GR7D2IN01DNAJCa	285		1	3	tcg	7	133	153	61	210	Y	48	GCGACTACTTCTTCCACCTTGT	TTTACCATTTTGACACTGCCTG	147	---NA---			0	-		No
GR7D2IN01DNB1L	GR7D2IN01DNB1L	GR7D2IN01DNB1La	422		1	3	ata	4	336	347	223	324	N	39				---NA---			0	-		No
GR7D2IN01DNCZA	GR7D2IN01DNCZA	GR7D2IN01DNCZAa	484		1	2	ag	6	161	172	246	482	N	42	ACGCATCCTCGCTATGAATAAT	GGTGAAAATGGAGAGATTGAGG	283	---NA---			0	-		No
GR7D2IN01DNLOF	GR7D2IN01DNLOF	GR7D2IN01DNLOFa	347		1	3	cat	4	143	154	90	230	Y	41	GTCCAACAATTCAGCATTCGTA	TAGCTCCATAGGGGCATCTTTA	218	---NA---			0	-		No
GR7D2IN01DNLOJ	GR7D2IN01DNLOJ	GR7D2IN01DNLOJa	465		1	4	ggaa	3	127	138	86	250	Y	34	CATAATGGGATAGCGGTTGATT	TTTGTGCTTCATGTAGGAATGG	156	---NA---			0	-		No
GR7D2IN01DNQ15	GR7D2IN01DNQ16	GR7D2IN01DNQ15a	535		1	2	at	7	423	436	282	365	N	24	CCGAGCTTTCTGTACAATCACA	CCCTCTCCTCTCCTTATGACTTC	211	---NA---			0	-		No
GR7D2IN01DNQB5	GR7D2IN01DNQB6	GR7D2IN01DNQB5a	248		1	2	ga	5	193	202	13	246	Y	55	GCACAAGGTTTCAAGTGATGAA	TCTTCCACAAAGATTGGCAC	214	rhodanese-like family protein	0.04	75.9%	1	C:plastid	-	No
GR7D2IN01DNQF9	GR7D2IN01DNQF10	GR7D2IN01DNQF9a	267		1	2	ga	5	256	265	18	218	N	39				---NA---			0	-		No
GR7D2IN01DO37Z	GR7D2IN01DO37Z	GR7D2IN01DO37Za	499		1	2	tc	5	411	420	3	365	N	44	GCGAAGAAATAACCACATCCTC	GGGACCACCAATACGACATTAC	290	g1121 protein	0	69.2%	0	-		No
GR7D2IN01DOBJ8	GR7D2IN01DOBJ9	GR7D2IN01DOBJ8a	463		1	4	cttg	3	21	32	200	355	N	43	GCCTTTTTCTTTGCCAGCTT	CTTCTTCTACCGTGGGTACTGG	248	uncharacterized protein loc100815390	0	65.3%	0	-		No
GR7D2IN01DOCMN	GR7D2IN01DOCMN	GR7D2IN01DOCMNa	492		1	2	at	6	46	57	202	408	N	34	TTCAGTTCATGAAGGGACATTG	TTCTACACCAACTTTTGCAGGA	113	---NA---			0	-		No
GR7D2IN01DOG5J	GR7D2IN01DOG5J	GR7D2IN01DOG5Ja	390		1	3	aat	6	161	178	224	361	N	32				---NA---			0	-		No
GR7D2IN01DOKLZ	GR7D2IN01DOKLZ	GR7D2IN01DOKLZa	377		1	3	att	6	224	241	160	261	Y	32	AATATTAGCATGGCCCGTACAC	CAGAATTATTGGTGTTGCTTGC	172	---NA---			0	-		No
GR7D2IN01DOO7K	GR7D2IN01DOO7K	GR7D2IN01DOO7Ka	223		1	3	agt	4	56	67	115	192	N	47	AAGTAGCAGTGGTTCGTTACGG	ATCAACGAGTATAGCGACAGCA	102	---NA---			0	-		No
GR7D2IN01DOPC7	GR7D2IN01DOPC8	GR7D2IN01DOPC7a	340		1	2	gt	7	20	33	210	305	N	37	ATACTGCTGCTTTGTGTGGG	TAATTGCAAGATGAGCATGAGC	163	---NA---			0	-		No
GR7D2IN01DOUN2	GR7D2IN01DOUN3	GR7D2IN01DOUN2a	536		1	2	at	6	153	164	98	220	Y	30	AACTTATGGACGAATTCCCTGA	ATATCAGCGAACACAAACATGG	105	---NA---			0	-		No
GR7D2IN01DOXNE	GR7D2IN01DOXNE	GR7D2IN01DOXNEa	476		1	3	gtt	4	80	91	111	476	N	47	GATTTCTGGCCTCTCTATGCTG	TCACAGCCTTCTGTAGAACCAA	274	ctl-like protein ddb_g0274487-like	0	93.2%	1	C:intrinsic to membrane	-	No
GR7D2IN01DP2AV	GR7D2IN01DP2AV	GR7D2IN01DP2AVa	480		1	4	caat	4	176	191	1	90	N	42	ATTTGTGGTCTGGGAATAATGC	CCCTCAAATAAAACGATTCTCG	268	---NA---			0	-		No
GR7D2IN01DP62C	GR7D2IN01DP62C	GR7D2IN01DP62Ca	473		1	3	tcc	5	300	314	179	397	Y	41	CAACTCAGTTAAAGCACTTGCG	GCATCTATTCTGGGAAACTTGG	238	trna guanosine-2 -o-methyltransferase trm13 homolog	0	81.9%	0	-		No
GR7D2IN01DP6OX	GR7D2IN01DP6OX	GR7D2IN01DP6OXa	424		1	4	tttc	3	174	185	221	424	N	34	AAATCCCACTAATTTCACCCCT	TCCAGCAAGACTGGGTTTTATT	199	uncharacterized protein loc100780490	1170	78.8%	1	F:catalytic activity	-	No
GR7D2IN01DPBBD	GR7D2IN01DPBBD	GR7D2IN01DPBBDa	459		1	2	at	5	116	125	98	307	Y	33	CGACCGAAATGAAACAGAAA	GGTGCTGGCTGTATAATCCTTC	271	---NA---			0	-		No
GR7D2IN01DPF8I	GR7D2IN01DPF8I	GR7D2IN01DPF8Ia	365		1	3	gat	4	61	72	31	363	Y	43	GACTCTCATTGCCAAGACACAG	AACAGCCTTTGAACACTCCATT	159	uncharacterized protein loc100789616	0.49	66666666666666.6	0	-		No
GR7D2IN01DPGMC	GR7D2IN01DPGMC	GR7D2IN01DPGMCa	391		1	2	ta	5	255	264	169	297	Y	34	GCTTAGATGCATGGAATGTTGA	TGTCGAGAGATTCTGAGGAACA	138	---NA---			0	-		No
GR7D2IN01DPN4H	GR7D2IN01DPN4H	GR7D2IN01DPN4Ha	356		1	2	gt	5	347	356	151	354	N	41				---NA---			0	-		No
GR7D2IN01DPO27	GR7D2IN01DPO28	GR7D2IN01DPO27a	431		1	4	taat	3	193	204	26	190	N	29	ATTAGTACAGCTCCTCCCCCTC	CCAAGTTGATCTCTGATGTTGG	197	---NA---			0	-		No
GR7D2IN01DPOPD	GR7D2IN01DPOPD	GR7D2IN01DPOPDa	504		1	4	atag	3	108	119	255	464	N	31	GCAAGGCATAGACAAGATCAAA	CATGCTTTGTTATATGGCAGGA	276	---NA---			0	-		No
GR7D2IN01DPYRU	GR7D2IN01DPYRU	GR7D2IN01DPYRUa	261		1	4	ttaa	3	28	39	35	130	N	33	GGAGTTACACAAAGTGAAAGATGG	CACCAGAAATTAAAACTTGGGC	220	---NA---			0	-		No
GR7D2IN01DQ50C	GR7D2IN01DQ50C	GR7D2IN01DQ50Ca	432		1	2	at	7	141	154	58	255	Y	43	CCTCTATGATCCCAATCTCGTC	CCATCAATTAATTCCAGTGGGT	259	serine threonine protein kinase	0.16	79.8%	3	F:binding; F:protein kinase activity; P:cellular process	-	No
GR7D2IN01DQ6SD	GR7D2IN01DQ6SD	GR7D2IN01DQ6SDa	405		1	4	aata	3	21	32	228	293	N	31				---NA---			0	-		No
GR7D2IN01DQCGR	GR7D2IN01DQCGR	GR7D2IN01DQCGRa	497		1	3	aca	7	7	27	72	257	N	33				---NA---			0	-		No
GR7D2IN01DQVH5	GR7D2IN01DQVH6	GR7D2IN01DQVH5a	486		1	2	ta	5	376	385	181	315	N	34	ATCATCAAGAGCCAGAGGAACT	AGGATAACTGAGGATGACTGGC	162	---NA---			0	-		No
GR7D2IN01DR2G9	GR7D2IN01DR2G10	GR7D2IN01DR2G9a	466		1	2	ac	8	294	309	278	376	Y	39	TATTAAGTCCAAACCATTCCCG	CTCTTGCGGCTCTGAATAGTCT	160	---NA---			0	-		No
GR7D2IN01DR3IL	GR7D2IN01DR3IL	GR7D2IN01DR3ILa	364		1	2	ta	10	55	74	262	357	N	35	AAGTGGCTCTGATTGATGGTTT	GCATCTTTTTCTGGCATAGACC	291	---NA---			0	-		No
GR7D2IN01DR40G	GR7D2IN01DR40G	GR7D2IN01DR40Ga	503		1	2	ga	5	30	39	309	503	N	40	CCGCGCTTAAAGTGAGATAAAA	CAGTTGGTACACGACTTTCCAA	262	---NA---			0	-		No
GR7D2IN01DREZZ	GR7D2IN01DREZZ	GR7D2IN01DREZZa	425		1	4	tcct	3	258	269	121	273	Y	42	GTATTGCGACCAAACTGAATGA	CTTGTTCGGAAGTACTGAGGCT	183	rna-binding protein 40-like	0	80.8%	2	C:intracellular membrane-bounded organelle; F:binding	-	No
GR7D2IN01DRI8T	GR7D2IN01DRI8T	GR7D2IN01DRI8Ta	452		1	2	ct	12	24	47	236	349	N	38				---NA---			0	-		No
GR7D2IN01DRIDT	GR7D2IN01DRIDT	GR7D2IN01DRIDTa	494		1	5	aaaag	3	225	239	103	180	N	33	AAGTTGTCACCCCTTCAAAACT	GAAAGCAAACCGATCTTCACTT	175	---NA---			0	-		No
GR7D2IN01DRLUT	GR7D2IN01DRLUT	GR7D2IN01DRLUTa	211		1	3	aag	4	111	122	3	182	Y	46	TGTCTCATGTGCAGATTGAATG	CTCAAGAGGTACATCCTCAGCC	150	---NA---			0	-		No
GR7D2IN01DRMQD	GR7D2IN01DRMQD	GR7D2IN01DRMQDb	432		2	6	cccatg	3	321	338	34	306	N	44	CATAGGCATGAATGAATGAGGA	ATGTCAGCCATGATGTTACCAA	217	---NA---			0	-		No
GR7D2IN01DRMQD	GR7D2IN01DRMQD	GR7D2IN01DRMQDa	432		2	4	atga	3	194	205	34	306	Y	44	AAAATGTGGATAATGGGTCAGG	TGCTAATAACATTGCTGGCATC	155	---NA---			0	-		No
GR7D2IN01DS324	GR7D2IN01DS325	GR7D2IN01DS324a	494		1	3	cct	4	346	357	8	196	N	46	CAACATCATCATCTAGGTGCGT	AACACCAAAGGGATAAGAGCAA	241	---NA---			0	-		No
GR7D2IN01DS3Q4	GR7D2IN01DS3Q4	GR7D2IN01DS3Q4c	533		3	4	gtat	4	517	532	407	475	N	23				---NA---			0	-		No
GR7D2IN01DS3Q4	GR7D2IN01DS3Q4	GR7D2IN01DS3Q4b	533		3	4	atgt	10	474	513	407	475	N	23				---NA---			0	-		No
GR7D2IN01DS3Q4	GR7D2IN01DS3Q4	GR7D2IN01DS3Q4a	533		3	4	aatt	3	6	17	407	475	N	23				---NA---			0	-		No
GR7D2IN01DS4HR	GR7D2IN01DS4HR	GR7D2IN01DS4HRa	449		1	3	gaa	5	254	268	1	423	Y	49	GGCATTATCAACACGAGCATTA	ACAAGGGAGTGAGAATGAGGAG	275	ethylene-responsive transcription factor erf012-like	0	91.0%	5	P:regulation of gene expression; P:transcription, DNA-dependent; F:nucleic acid binding; ; C:intracellular membrane-bounded organelle	-	No
GR7D2IN01DS59R	GR7D2IN01DS59R	GR7D2IN01DS59Ra	483		1	3	ctt	5	35	49	134	355	N	46	TTCCTCCTGCTTCTTCTTGTTC	CGGTATGCAGTTGGAGTTGATA	100	lysine-specific demethylase 3b	0	69.9%	1	F:metal ion binding	-	No
GR7D2IN01DS7OI	GR7D2IN01DS7OI	GR7D2IN01DS7OIa	369		1	2	ta	5	70	79	22	309	Y	31				---NA---			0	-		No
GR7D2IN01DSBH8	GR7D2IN01DSBH9	GR7D2IN01DSBH8a	478		1	4	ataa	4	341	356	91	342	N	39	CAACAAGATGAAGAAGCCTTGA	GACCGAATATCTCGGATGGTAA	246	---NA---			0	-		No
GR7D2IN01DSMD4	GR7D2IN01DSMD5	GR7D2IN01DSMD4a	446		1	4	cgta	3	78	89	179	367	N	33	CTTTCTTTTCCATCGAATTGGG	ATTGGGGCTTACGTGTGAATAC	191	---NA---			0	-		No
GR7D2IN01DSMNG	GR7D2IN01DSMNG	GR7D2IN01DSMNGa	210		1	3	atc	4	38	49	3	209	Y	48	TGCTTCACATTCTCTTCCTCTTC	ATCTGCAGTTACCTTAGCAGCC	143	uncharacterized protein loc100500326 precursor	5540	77.0%	1	F:metal ion binding	-	No
GR7D2IN01DSNZA	GR7D2IN01DSNZA	GR7D2IN01DSNZAa	509		1	3	tct	4	391	402	181	444	Y	43	TCACTTTAGGGCTAGCGTCTTC	TGAGGAAGAAGACAAGGAGGAG	205	metacaspase type ii	0	77.2%	2	P:protein metabolic process; F:endopeptidase activity	-	No
GR7D2IN01DSQOA	GR7D2IN01DSQOA	GR7D2IN01DSQOAa	442		1	2	ta	5	66	75	76	387	N	47	TGATAGAAAGTGGCAAAGGACA	CAAAACAGGTTTCTTCTTTGGG	140	amino acid binding	0	85.3%	1	F:carboxylic acid binding	-	No
GR7D2IN01DSZL4	GR7D2IN01DSZL5	GR7D2IN01DSZL4a	430		1	3	gcg	4	134	145	120	233	Y	54	GAGCGTGTCGGATAATAAGGAC	GTCTCGCTAATTTCTTCGCCTA	297	e3 ubiquitin-protein ligase atl4-like	0.04	57.5%	3	F:metal ion binding; F:zinc ion binding; F:protein binding		No
GR7D2IN01DT7VU	GR7D2IN01DT7VU	GR7D2IN01DT7VUa	515		1	3	ttc	4	87	98	3	275	Y	33	AAGTGGCTTCTAGTTGCTCCTAA	GAGGAGAGCGAAAATGAACTGT	176	---NA---			0	-		No
GR7D2IN01DTG8P	GR7D2IN01DTG8P	GR7D2IN01DTG8Pa	427		1	3	caa	4	63	74	175	264	N	31	TCATCAATGCAAAAAGTCGC	GGAAAAAGTTGCTCCCTTCTTT	110	---NA---			0	-		No
GR7D2IN01DTLUP	GR7D2IN01DTLUP	GR7D2IN01DTLUPa	524		1	3	tta	4	463	474	87	176	N	40				---NA---			0	-		No
GR7D2IN01DTQIA	GR7D2IN01DTQIA	GR7D2IN01DTQIAb	337		2	5	aaaac	5	253	277	1	306	Y	37	CACCACATCATCATCATTCTCC	TTAGTTTCATGCCTTCATGGAC	105	---NA---			0	-		No
GR7D2IN01DTQIA	GR7D2IN01DTQIA	GR7D2IN01DTQIAa	337		2	3	cat	4	223	234	1	306	Y	37	AGTACCCAAACAAAAAGCTTGC	TTAGTTTCATGCCTTCATGGAC	202	---NA---			0	-		No
GR7D2IN01DTR00	GR7D2IN01DTR01	GR7D2IN01DTR00a	476		1	3	gaa	6	309	326	126	341	Y	44	AAATGGCTCAACATGAAGGAGT	CATTCCATGTCCCAACACATAC	247	---NA---			0	-		No
GR7D2IN01DTR1N	GR7D2IN01DTR1N	GR7D2IN01DTR1Na	440		1	2	ca	5	417	426	154	438	Y	45				aldose 1-	0	86.2%	3	P:hexose metabolic process; F:binding; F:racemase and epimerase activity, acting on carbohydrates and derivatives	EC:5.1.3.0	No
GR7D2IN01DTTL4	GR7D2IN01DTTL5	GR7D2IN01DTTL4a	490		1	4	aaac	3	80	91	157	429	N	40	AGGTTGCCAGTACAAATCCAAT	AGCAGATTAAGGGGATGATGAA	148	kinesin-like protein kif22-like	0	87.5%	6	P:DNA metabolic process; F:nucleic acid binding; P:microtubule-based process; F:motor activity; F:adenyl ribonucleotide binding; C:microtubule cytoskeleton	-	No
GR7D2IN01DTVSM	GR7D2IN01DTVSM	GR7D2IN01DTVSMa	526		1	3	gaa	4	272	283	2	181	N	40	ACATTCATATACCGCGTCCTCT	ACTGCCAGAGTTTTGGTTGAAT	251	mitotic spindle assembly checkpoint protein mad2b	0	84.7%	1	P:M phase of mitotic cell cycle	-	No
GR7D2IN01DU09D	GR7D2IN01DU09D	GR7D2IN01DU09Da	471		1	2	tc	5	328	337	129	362	Y	41	CCTTGCACAGATTGGTTTATCA	ATCTCACACAAGTCACAGGCAC	218	amp deaminase	0	68.2%	1	F:catalytic activity	-	No
GR7D2IN01DU7F5	GR7D2IN01DU7F6	GR7D2IN01DU7F5a	491		1	2	ag	5	223	232	296	451	N	44	TCTCAGCCTTCTCTCTCTTTGG	AATCGCTTGTTCTCTTCTGGAG	216	dna binding	0	86.9%	3	P:regulation of gene expression; F:nucleic acid binding; C:intracellular membrane-bounded organelle	-	No
GR7D2IN01DU9I9	GR7D2IN01DU9I10	GR7D2IN01DU9I9a	501		1	3	cgc	5	260	274	108	479	Y	56	AGGATGGCCTCCTATAGCTCTT	AACTCTATGTTCTCAGGGCAGG	296	cazy family gt8	0	77.5%	2	F:UDP-glycosyltransferase activity; P:carbohydrate metabolic process	-	No
GR7D2IN01DUF7F	GR7D2IN01DUF7F	GR7D2IN01DUF7Fa	468		1	3	tcc	4	217	228	162	362	Y	49	ACATCTTACTGCAACTGAGGCA	CCTGTAAGGGAGAGTTTGATGG	287	uncharacterized protein	0	56.8%	2	P:biological_process; C:plasma membrane		No
GR7D2IN01DUL8T	GR7D2IN01DUL8T	GR7D2IN01DUL8Tb	434		2	4	ccct	3	223	234	74	328	Y	58	AACAGCTACGATAAGCGAGAGC	ATCAGTCTTGACGATCATGGTG	249	---NA---			0	-		No
GR7D2IN01DUL8T	GR7D2IN01DUL8T	GR7D2IN01DUL8Ta	434		2	3	gac	4	76	87	74	328	Y	58	AGTCTGAGCTGTATTCCACCGT	ATTGTCCCTGTAGACCATCGTT	158	---NA---			0	-		No
GR7D2IN01DULTT	GR7D2IN01DULTT	GR7D2IN01DULTTa	238		1	2	tg	11	77	98	3	104	Y	33				---NA---			0	-		No
GR7D2IN01DUPBH	GR7D2IN01DUPBH	GR7D2IN01DUPBHb	467		2	5	tttat	3	115	129	199	342	N	29	TGACAAGCAAAATACGATGTCC	TACGTCACATGGTAGATTGGGA	196	---NA---			0	-		No
GR7D2IN01DUPBH	GR7D2IN01DUPBH	GR7D2IN01DUPBHa	467		2	5	tgatt	3	81	95	199	342	N	29	TGACAAGCAAAATACGATGTCC	TACGTCACATGGTAGATTGGGA	196	---NA---			0	-		No
GR7D2IN01DUPST	GR7D2IN01DUPST	GR7D2IN01DUPSTb	474		2	5	ttttc	3	368	382	183	287	N	45	TCGTATCAGCCAGAGATCTGAA	CCTTCTCCCCTCTGAGAAAAAT	281	---NA---			0	-		No
GR7D2IN01DUPST	GR7D2IN01DUPST	GR7D2IN01DUPSTa	474		2	2	ga	5	247	256	183	287	Y	45	TCGTATCAGCCAGAGATCTGAA	CCTTCTCCCCTCTGAGAAAAAT	281	---NA---			0	-		No
GR7D2IN01DUSJL	GR7D2IN01DUSJL	GR7D2IN01DUSJLb	489		2	4	gagg	3	376	387	37	279	N	36				mitochondrial deoxynucleotide	0	95.4%	3	C:organelle inner membrane; C:intrinsic to membrane; P:transport	-	No
GR7D2IN01DUSJL	GR7D2IN01DUSJL	GR7D2IN01DUSJLa	489		2	2	tc	5	202	211	37	279	Y	36	TCATGTATGACACCATGAAGCA	GGAAGGATGACAATCAAAAAGC	281	mitochondrial deoxynucleotide	0	95.4%	3	C:organelle inner membrane; C:intrinsic to membrane; P:transport	-	No
GR7D2IN01DUVNV	GR7D2IN01DUVNV	GR7D2IN01DUVNVa	542		1	3	ttg	5	48	62	210	323	N	38	TTTATCATGCAGCAAGTCCATC	CCTGGTGGGGTTGTATTACTGT	243	---NA---			0	-		No
GR7D2IN01DV20E	GR7D2IN01DV20E	GR7D2IN01DV20Eb	396		2	4	aaat	3	359	370	213	365	N	33	CACCCAAGTGCTTCACAATAAA	CCCCTCCTCTGTTCTTCTATTC	238	---NA---			0	-		No
GR7D2IN01DV20E	GR7D2IN01DV20E	GR7D2IN01DV20Ea	396		2	3	tta	4	86	97	213	365	N	33	ATCCATCCAACATGGTCTAGGT	TTTATTGTGAAGCACTTGGGTG	175	---NA---			0	-		No
GR7D2IN01DV2AB	GR7D2IN01DV2AB	GR7D2IN01DV2ABb	505		2	4	tatg	5	482	501	20	448	N	48				anthranilate n-benzoyltransferase protein	0	81.1%	1	F:transferase activity, transferring acyl groups	-	No
GR7D2IN01DV2AB	GR7D2IN01DV2AB	GR7D2IN01DV2ABa	505		2	2	ta	10	460	479	20	448	N	48				anthranilate n-benzoyltransferase protein	0	81.1%	1	F:transferase activity, transferring acyl groups	-	No
GR7D2IN01DV554	GR7D2IN01DV555	GR7D2IN01DV554a	225		1	5	ataat	3	38	52	117	170	N	24				---NA---			0	-		No
GR7D2IN01DVGP3	GR7D2IN01DVGP3	GR7D2IN01DVGP3b	462		2	3	tca	4	447	458	1	291	N	39				lysine-specific demethylase ref6-like	0	64.25%	0	-		No
GR7D2IN01DVGP3	GR7D2IN01DVGP3	GR7D2IN01DVGP3a	462		2	4	gctt	3	222	233	1	291	Y	39	TTGTCGGTTTTCCATACATCTG	AACCCACTGCAAAGGACATATT	113	lysine-specific demethylase ref6-like	0	64.25%	0	-		No
GR7D2IN01DVHSM	GR7D2IN01DVHSM	GR7D2IN01DVHSMa	465		1	6	gatgag	4	73	96	14	154	Y	43	GATGATGAAGAGGAGGAGGATG	CATTCATTCAGGCACCTAAACA	204	---NA---			0	-		No
GR7D2IN01DVIUY	GR7D2IN01DVIUY	GR7D2IN01DVIUYa	512		1	4	aaag	3	330	341	287	400	Y	39	TACTCATCGTTGCCAGATTTTG	GCAATGACAATTCATAGATGGC	282	uncharacterized protein loc100807457	0.02	52.0%	0	-		No
GR7D2IN01DVKK9	GR7D2IN01DVKK10	GR7D2IN01DVKK9a	318		1	2	ta	9	24	41	15	92	Y	36				---NA---			0	-		No
GR7D2IN01DVMD6	GR7D2IN01DVMD7	GR7D2IN01DVMD6a	352		1	2	ct	6	40	51	184	351	N	43	TCATTAGAGCTTCGTGCTCTCC	GATGAAGCAAGAGTGAATGCTG	200	---NA---			0	-		No
GR7D2IN01DVMJZ	GR7D2IN01DVMJZ	GR7D2IN01DVMJZa	469		1	4	aaga	3	106	117	70	150	Y	47	GACTTCTTTGGACCTCGTTCTG	CCCAAGTCACTCATAAAGCCTC	171	---NA---			0	-		No
GR7D2IN01DVNIJ	GR7D2IN01DVNIJ	GR7D2IN01DVNIJa	507		1	2	tc	5	152	161	377	469	N	36	TGACACTGTCCTCCTCAATCAG	GCGTGATGTATACGTCCTTTGA	193	---NA---			0	-		No
GR7D2IN01DVSLI	GR7D2IN01DVSLI	GR7D2IN01DVSLIa	387		1	6	ttcttg	3	86	103	116	286	N	44	AGGAAGCTTTCCAGGAGACTG	GTTAAGGGAGAGCCCAAAAAGT	127	dna binding	1130	83.25%	3	P:regulation of gene expression; C:intracellular membrane-bounded organelle; F:oxidoreductase activity, acting on the CH-CH group of donors, NAD or NADP as acceptor	EC:1.3.1.0	No
GR7D2IN01DVUDL	GR7D2IN01DVUDL	GR7D2IN01DVUDLa	447		1	2	ta	5	402	411	33	311	N	35				---NA---			0	-		No
GR7D2IN01DVZKM	GR7D2IN01DVZKM	GR7D2IN01DVZKMa	374		1	3	tcc	5	10	24	51	221	N	48				---NA---			0	-		No
GR7D2IN01DW03M	GR7D2IN01DW03M	GR7D2IN01DW03Ma	416		1	2	ct	5	175	184	279	416	N	44	AATTGTGGGCTTCTTCCTAACA	CATATCAGCGTAACCTTCCCTC	156	uncharacterized protein loc100797844 isoform 2	0	72.5%	0	-		No
GR7D2IN01DW0FH	GR7D2IN01DW0FH	GR7D2IN01DW0FHb	237		2	2	ct	7	145	158	2	70	N	32	TGGAAGTTGCAGTGATTTTGG	TTACGTCTCGGAGAAAAGAAGG	207	---NA---			0	-		No
GR7D2IN01DW0FH	GR7D2IN01DW0FH	GR7D2IN01DW0FHa	237		2	2	at	10	125	144	2	70	N	32	TGGAAGTTGCAGTGATTTTGG	TTACGTCTCGGAGAAAAGAAGG	207	---NA---			0	-		No
GR7D2IN01DWPTY	GR7D2IN01DWPTY	GR7D2IN01DWPTYb	417		2	4	tttc	3	335	346	236	325	N	29	AATAATGTATTCCACTTGCCGC	TGTGGGTCTACTTCACCTACGA	129	---NA---			0	-		No
GR7D2IN01DWPTY	GR7D2IN01DWPTY	GR7D2IN01DWPTYa	417		2	4	aaat	3	139	150	236	325	N	29				---NA---			0	-		No
GR7D2IN01DWQUR	GR7D2IN01DWQUR	GR7D2IN01DWQURa	510		1	3	agg	6	324	341	3	107	N	40	CAACCTGGGGAGTATTGCTTAC	GAGGATTTCGATCTCTCTTGGA	264	---NA---			0	-		No
GR7D2IN01DWWSA	GR7D2IN01DWWSA	GR7D2IN01DWWSAa	469		1	4	ttgt	3	420	431	2	379	N	42				6-phosphofructokinase 3	0	90.1%	5	F:phosphofructokinase activity; C:protein complex; C:cytoplasmic part; F:adenyl ribonucleotide binding; P:glucose catabolic process	-	No
GR7D2IN01DX83K	GR7D2IN01DX83K	GR7D2IN01DX83Ka	205		1	6	ttctct	3	118	135	158	205	N	38	TTTCTTCCTTCAACTGCACTCC	GTTTCTTCTTCTGCTGCTCCAT	175	---NA---			0	-		No
GR7D2IN01DXDHA	GR7D2IN01DXDHA	GR7D2IN01DXDHAa	488		1	3	tta	6	449	466	142	258	N	27	CCCACAAGAGACATCTAAAGTGA	GTTCGAGAGCTGGCATAAAAA	216	---NA---			0	-		No
GR7D2IN01DXQ0C	GR7D2IN01DXQ0C	GR7D2IN01DXQ0Cb	429		2	3	cct	4	278	289	2	115	N	52	TCCAAATAATCATCAACCTCCC	GGATGANGGTTTTCTAGCTCAA	208	constans-1	0	83.8%	2	C:cell part; F:transition metal ion binding	-	No
GR7D2IN01DXQ0C	GR7D2IN01DXQ0C	GR7D2IN01DXQ0Ca	429		2	3	ttg	4	171	182	2	115	N	52	ACCATAATGTTGCTGCTGATTG	AGGAGGTTGTTGATGAAGAGGA	234	constans-1	0	83.8%	2	C:cell part; F:transition metal ion binding	-	No
GR7D2IN01DXTIT	GR7D2IN01DXTIT	GR7D2IN01DXTITa	480		1	2	at	8	174	189	35	202	Y	34	GACAGCCATTGCAACTTGATAA	ACACTTCTCCCCTTGCAAAATA	211	---NA---			0	-		No
GR7D2IN01DXUXA	GR7D2IN01DXUXA	GR7D2IN01DXUXAa	348		1	2	ga	6	1	12	223	297	N	34				---NA---			0	-		No
GR7D2IN01DXZOD	GR7D2IN01DXZOD	GR7D2IN01DXZODa	539		1	4	aaat	4	136	151	352	519	N	25				---NA---			0	-		No
GR7D2IN01DY4AN	GR7D2IN01DY4AN	GR7D2IN01DY4ANa	478		1	4	acaa	3	118	129	80	268	Y	43	GATGAAGACCGATGACAACAAA	AATGCTCATACGTTCGTTCCTT	174	uncharacterized protein loc100263096	0.01	58.0%	0	-		No
GR7D2IN01DYDQK	GR7D2IN01DYDQK	GR7D2IN01DYDQKa	396		1	2	at	8	326	341	241	393	Y	35	GATCTCCTTCGTCCTGTCAATC	TGCATGATGCTATTNTTGCAC	166	---NA---			0	-		No
GR7D2IN01DYHJL	GR7D2IN01DYHJL	GR7D2IN01DYHJLa	476		1	6	catcac	4	212	235	2	241	Y	41	ACCCTTTTCCTCTTCCTCTTGT	ACAGCTACCCAGTAAGCCTTTG	136	thump domain containing protein	0	64.8%	0	-		No
GR7D2IN01DYI7T	GR7D2IN01DYI7T	GR7D2IN01DYI7Ta	461		1	3	ttc	5	392	406	2	139	N	37	CTGGTACAATAAAGACGGAGCC	TGTGAGGAACGAAGTGCTAATC	199	---NA---			0	-		No
GR7D2IN01DYIHM	GR7D2IN01DYIHM	GR7D2IN01DYIHMa	459		1	3	att	4	148	159	4	81	N	35	TATGTTCAGGCTAGGGAGGGTA	TGAGGAAGATAGGCTGAGATCC	225	---NA---			0	-		No
GR7D2IN01DYJFV	GR7D2IN01DYJFV	GR7D2IN01DYJFVb	292		2	3	gaa	5	238	252	132	176	N	46				---NA---			0	-		No
GR7D2IN01DYJFV	GR7D2IN01DYJFV	GR7D2IN01DYJFVa	292		2	2	ag	9	10	27	132	176	N	46				---NA---			0	-		No
GR7D2IN01DYJKT	GR7D2IN01DYJKT	GR7D2IN01DYJKTa	437		1	4	ccag	3	283	294	1	201	N	48	CCCCCTAGAAAACAAAATCTCC	GGTTGTTCGATTTGAACTGACA	122	transcription factor bhlh13-like	0	83.1%	3	P:regulation of gene expression; C:intracellular membrane-bounded organelle; F:oxidoreductase activity, acting on the CH-CH group of donors, NAD or NADP as acceptor	EC:1.3.1.0	No
GR7D2IN01DYK2O	GR7D2IN01DYK2O	GR7D2IN01DYK2Oa	487		1	3	ctt	4	476	487	130	234	N	39				---NA---			0	-		No
GR7D2IN01DYM93	GR7D2IN01DYM94	GR7D2IN01DYM93a	379		1	2	tc	11	357	378	244	378	Y	37				---NA---			0	-		No
GR7D2IN01DYOKX	GR7D2IN01DYOKX	GR7D2IN01DYOKXa	473		1	2	at	5	373	382	111	341	N	34	ATGCTTACATCCTCGAGTGGTT	ATGAAGTTGGATTCCATTGCAC	207	---NA---			0	-		No
GR7D2IN01DYQ2T	GR7D2IN01DYQ2T	GR7D2IN01DYQ2Ta	239		1	3	aag	5	24	38	7	192	Y	49	AGGATGATGTGGAATCAGCAA	AAGAATTTGACCCCTTCACGTA	148	---NA---			0	-		No
GR7D2IN01DYSW1	GR7D2IN01DYSW1	GR7D2IN01DYSW1b	219		2	2	ag	10	144	163	1	84	N	36	TGGTTCCAAGTAACTGCTGAAG	GAAATACTTACAGTGGGACCGAA	189	---NA---			0	-		No
GR7D2IN01DYSW1	GR7D2IN01DYSW1	GR7D2IN01DYSW1a	219		2	2	ca	9	123	140	1	84	N	36	TGGTTCCAAGTAACTGCTGAAG	CCGAATCTATCCCTCCTTCTCT	171	---NA---			0	-		No
GR7D2IN01DYZT5	GR7D2IN01DYZT6	GR7D2IN01DYZT5a	260		1	3	gag	6	156	173	7	258	Y	50	AGGCTCATTTTACTGGGAATGA	CCTCAAATTCCACATCAAAACC	150	---NA---			0	-		No
GR7D2IN01DZ4X4	GR7D2IN01DZ4X5	GR7D2IN01DZ4X4a	497		1	4	attt	3	350	361	123	236	N	24	TCCCCACATGAAATCTAAGGAC	CACACGATCAAAGTTACAAAGC	190	---NA---			0	-		No
GR7D2IN01DZ9JT	GR7D2IN01DZ9JT	GR7D2IN01DZ9JTa	494		1	3	aag	4	142	153	389	487	N	35	AAAAAGGGGTATGAAATCAGGG	TCGTGTTAAAGCGATACCAGTG	182	---NA---			0	-		No
GR7D2IN01DZGHT	GR7D2IN01DZGHT	GR7D2IN01DZGHTa	516		1	4	ttct	3	306	317	290	514	Y	36	TAATCGCATGCTCGGTACTATG	CAACACTTGAAGTAGCCCATGA	269	---NA---			0	-		No
GR7D2IN01DZGX6	GR7D2IN01DZGX7	GR7D2IN01DZGX6a	247		1	2	tc	5	168	177	10	138	N	44	AGTTTAGACGCATCACTTGGGT	AGCCTTGAAGGGCCTAAGAG	118	---NA---			0	-		No
GR7D2IN01DZN7I	GR7D2IN01DZN7I	GR7D2IN01DZN7Ia	368		1	2	ta	6	198	209	2	151	N	36	TAAGACACACTCAGGCTTTCCA	TCAAGGCATAGGAGTAGTGGGT	240	---NA---			0	-		No
GR7D2IN01DZSDO	GR7D2IN01DZSDO	GR7D2IN01DZSDOa	257		1	2	tg	6	222	233	1	135	N	40				---NA---			0	-		No
GR7D2IN01E06GC	GR7D2IN01E06GC	GR7D2IN01E06GCa	490		1	3	cgg	4	438	449	3	368	N	48	TGACCTCATTTTTGACCTTCCT	TTACGTCAATACGCCTTCTCCT	256	ring finger protein 157-like	0	65.1%	1	F:metal ion binding	-	No
GR7D2IN01E06WG	GR7D2IN01E06WG	GR7D2IN01E06WGa	510		1	2	gt	6	200	211	52	228	Y	45	AGCCATGAAGAGGGAATATGAA	AGAAACAGCTTGATCCGTCACT	236	---NA---			0	-		No
GR7D2IN01E0CSY	GR7D2IN01E0CSY	GR7D2IN01E0CSYa	466		1	5	gaccc	3	37	51	1	222	Y	52	GGAGAGAAGATACCGGGTCTG	TTATGTATGGGCTCGTCCTTTT	216	---NA---			0	-		No
GR7D2IN01E0J99	GR7D2IN01E0J100	GR7D2IN01E0J99a	382		1	3	aat	4	155	166	66	269	Y	40	CACGAATTTCAAAGAGAATCCC	CCAAATGCTAATAATGGTGGGT	151	---NA---			0	-		No
GR7D2IN01E0L41	GR7D2IN01E0L42	GR7D2IN01E0L41a	446		1	2	gt	6	380	391	5	124	N	34	TACAGATGTAGCGTTTCCCTCA	CGACCGACCACTACTACGAGTT	100	---NA---			0	-		No
GR7D2IN01E0QR6	GR7D2IN01E0QR7	GR7D2IN01E0QR6a	500		1	4	tatt	3	87	98	248	421	N	37	AGTGAAAAGAACAACTGTGGCA	CCATGTCAGTGGTTCTGGATTA	222	---NA---			0	-		No
GR7D2IN01E0WB6	GR7D2IN01E0WB7	GR7D2IN01E0WB6a	490		1	4	aaca	3	147	158	2	220	Y	39	CCGAGGAATTTTTCTCTGTTGT	ATTAGGTGAAGGTTCTCACGGA	272	receptor serine threonine	0	77.7%	4	F:signal transducer activity; P:protein modification process; F:protein tyrosine kinase activity; F:adenyl ribonucleotide binding	EC:2.7.10.0	No
GR7D2IN01E0WV7	GR7D2IN01E0WV8	GR7D2IN01E0WV7a	461		1	4	aaac	4	1	16	54	158	N	36				---NA---			0	-		No
GR7D2IN01E226S	GR7D2IN01E226S	GR7D2IN01E226Sa	306		1	4	tatc	3	256	267	86	280	Y	39	TTTGAGCAGTGTCACTTTCGTT	GGTAGTGGGCGTATCACAAACT	252	upf0481 protein at3g02645-like	0	61.9%	0	-		No
GR7D2IN01E28UN	GR7D2IN01E28UN	GR7D2IN01E28UNa	480		1	3	ttc	4	345	356	14	274	N	41	GACTGTCATTTTCTTGTTTGCG	CTCTGTTCTGCTCTTCTCAGCA	202	cis-golgi snare protein	0	88.2%	4	P:cellular membrane organization; F:protein binding; P:transport; C:organelle membrane	-	No
GR7D2IN01E28XA	GR7D2IN01E28XA	GR7D2IN01E28XAa	429		1	2	tg	6	367	378	6	164	N	33				---NA---			0	-		No
GR7D2IN01E29Z5	GR7D2IN01E29Z5	GR7D2IN01E29Z5b	298		2	3	cag	5	250	264	34	297	Y	49	AGTCCAAACTTCCCATGTCATC	TTCCTGCTGAAACCATGTTG	150	---NA---			0	-		No
GR7D2IN01E29Z5	GR7D2IN01E29Z5	GR7D2IN01E29Z5a	298		2	3	cag	5	88	102	34	297	Y	49	CAACAGCAACGATATCTGCAAC	GAACTGTTCTGTGGAGCTGATG	122	---NA---			0	-		No
GR7D2IN01E2BUO	GR7D2IN01E2BUO	GR7D2IN01E2BUOa	488		1	3	tct	7	16	36	96	281	N	56				177 protein	0	97.1%	0	-		No
GR7D2IN01E2IG0	GR7D2IN01E2IG0	GR7D2IN01E2IG0b	236		2	2	ta	5	187	196	2	148	N	33				---NA---			0	-		No
GR7D2IN01E2IG0	GR7D2IN01E2IG0	GR7D2IN01E2IG0a	236		2	2	at	10	160	179	2	148	N	33				---NA---			0	-		No
GR7D2IN01E2O1A	GR7D2IN01E2O1A	GR7D2IN01E2O1Aa	249		1	2	ag	5	8	17	47	148	N	33				---NA---			0	-		No
GR7D2IN01E2WPX	GR7D2IN01E2WPX	GR7D2IN01E2WPXa	226		1	3	ttc	4	215	226	3	77	N	46				probable polyamine oxidase 4-like	0	76.0%	1	F:nucleic acid binding	-	No
GR7D2IN01E327K	GR7D2IN01E327K	GR7D2IN01E327Ka	406		1	2	ac	7	45	58	192	404	N	40				nudix hydrolase	0	87.8%	2	C:intracellular membrane-bounded organelle; F:catalytic activity	-	No
GR7D2IN01E37GL	GR7D2IN01E37GL	GR7D2IN01E37GLa	328		1	4	aaac	3	121	132	76	213	Y	40	TAACCGCCAACATTCCTAGTTT	TGTTACCCTCGGTTCTTGTTTT	146	---NA---			0	-		No
GR7D2IN01E389K	GR7D2IN01E389K	GR7D2IN01E389Ka	356		1	2	ag	5	295	304	55	318	Y	43	ACATCACAGAACAACAAGGTGC	GAGTTTCTCCTCACCCTCTTCA	192	uncharacterized protein	0	70.6%	2	P:biological_process; C:cellular_component		No
GR7D2IN01E39RM	GR7D2IN01E39RM	GR7D2IN01E39RMa	409		1	5	atttt	3	247	261	201	326	Y	35	TTTTAGCAACTCATCCAGGGTT	GATGGTTTACAGACCACAGCAA	230	---NA---			0	-		No
GR7D2IN01E3AQ8	GR7D2IN01E3AQ9	GR7D2IN01E3AQ8a	495		1	4	tcct	3	280	291	150	425	Y	37	ACAAAATGGGAGAGAGTCAGGA	GGCTTTGATACCAGTGATGTGA	246	---NA---			0	-		No
GR7D2IN01E3FZE	GR7D2IN01E3FZE	GR7D2IN01E3FZEa	270		1	4	tttc	3	219	230	142	270	Y	35	AAGGTAACTCACTCAAGCAGCC	AACTACAGCACTTGTTGTTGGC	178	---NA---			0	-		No
GR7D2IN01E3IES	GR7D2IN01E3IES	GR7D2IN01E3IESa	440		1	2	tc	9	317	334	270	401	Y	38	GACACGGGAGAAGAAGAGAGAA	AGAGCCATTACATTGCTGGTTT	238	---NA---			0	-		No
GR7D2IN01E3R3N	GR7D2IN01E3R3N	GR7D2IN01E3R3Na	259		1	5	acggt	3	243	257	97	207	N	54				hypothetical protein MTR_132s0010, partial [Medicago truncatula]	0	85.0%	0	-		No
GR7D2IN01E3YKB	GR7D2IN01E3YKB	GR7D2IN01E3YKBa	439		1	3	atc	5	20	34	1	267	Y	43				uncharacterized protein	0	64.4%	2	P:biological_process; C:cellular_component		No
GR7D2IN01E49MB	GR7D2IN01E49MB	GR7D2IN01E49MBa	312		1	3	tcc	4	285	296	154	312	Y	42				early nodulin 55-2	0	82.3%	1	F:transition metal ion binding	-	No
GR7D2IN01E49MQ	GR7D2IN01E49MQ	GR7D2IN01E49MQa	378		1	4	acaa	3	107	118	1	333	Y	48	AGCCAGTAAACTCCGAGAAGTG	GGACGTGGTGAAAATGAGGTAT	222	multiple c2 and transmembrane domain-containing protein 2-like	0	92.8%	1	C:cellular_component		No
GR7D2IN01E4A3T	GR7D2IN01E4A3T	GR7D2IN01E4A3Ta	279		1	2	ag	6	106	117	3	191	Y	47	TTGAAGAAGGTGGAGATGGATT	TACCCTTCACGTCTTTCCACTT	142	---NA---			0	-		No
GR7D2IN01E4A4Q	GR7D2IN01E4A4Q	GR7D2IN01E4A4Qa	318		1	3	gaa	4	151	162	1	126	N	40	ATTGTATCTGCGGCTCTGATTT	ACTGGGTGGACTCGTTATCTTG	153	transparent testa 1	0	95.8%	2	C:cell part; F:transition metal ion binding	-	No
GR7D2IN01E4APD	GR7D2IN01E4APD	GR7D2IN01E4APDa	523		1	2	ga	5	464	473	160	357	N	41	TTCTTGTATAGACTCGGCCCAT	TTGTACTTGTTGTGAGAACGCA	170	iq domain-containing protein	126	93857142857142.8	0	-		No
GR7D2IN01E4J2A	GR7D2IN01E4J2A	GR7D2IN01E4J2Aa	287		1	4	ataa	3	149	160	230	286	N	34	TCAGCAATGGTATTCTGAACCA	GTTGCAATTTTCAAAGCAGAGG	100	---NA---			0	-		No
GR7D2IN01E571K	GR7D2IN01E571K	GR7D2IN01E571Kb	373		2	2	ag	5	221	230	95	202	N	38	TCTCACTTTCCTCACCTTCCTC	GCCTGGAGCTGTCTGTTTTAAT	207	---NA---			0	-		No
GR7D2IN01E571K	GR7D2IN01E571K	GR7D2IN01E571Ka	373		2	2	at	6	173	184	95	202	Y	38	TCTCACTTTCCTCACCTTCCTC	GCCTGGAGCTGTCTGTTTTAAT	207	---NA---			0	-		No
GR7D2IN01EA14I	GR7D2IN01EA14I	GR7D2IN01EA14Ia	426		1	2	at	5	210	219	222	425	N	34	TCCAGAAGAGCAAGTGTTTTCA	GAAGAAGGACGCTTCATAGGTG	266	---NA---			0	-		No
GR7D2IN01EA2PK	GR7D2IN01EA2PK	GR7D2IN01EA2PKa	512		1	4	tttc	4	433	448	298	408	N	32				---NA---			0	-		No
GR7D2IN01EA69J	GR7D2IN01EA69J	GR7D2IN01EA69Ja	444		1	3	aat	4	5	16	154	435	N	43				uncharacterized protein	0	79.1%	3	P:cellular metabolic process; C:photosystem; F:binding	-	No
GR7D2IN01EAB22	GR7D2IN01EAB23	GR7D2IN01EAB22a	438		1	2	ta	7	144	157	201	320	N	43	CAACAATCCTACTCATCAGGCA	CTGTTCACATCACTTGATCGGT	239	---NA---			0	-		No
GR7D2IN01EAGAR	GR7D2IN01EAGAR	GR7D2IN01EAGARa	422		1	2	ct	6	174	185	172	411	Y	44	ATGGAATATGCTGCACAATCAG	TCCCATTGCTTCCATATTTACC	245	---NA---			0	-		No
GR7D2IN01EAHKM	GR7D2IN01EAHKM	GR7D2IN01EAHKMa	415		1	2	ta	5	131	140	118	336	Y	39	GGAGGATATTATTCGCATCCAA	CATACAAAGTCTGCCCAAACAA	135	---NA---			0	-		No
GR7D2IN01EAI0H	GR7D2IN01EAI0H	GR7D2IN01EAI0Ha	325		1	3	tgc	5	88	102	3	287	Y	58	GTTGTCTCCTCGAAGCTGAAGT	GAGGAATAAGCTGCCAAGACTG	188	short internode related sequence	0	79.0%	1	P:floral whorl development	-	No
GR7D2IN01EAI8Y	GR7D2IN01EAI8Y	GR7D2IN01EAI8Ya	455		1	3	att	4	44	55	5	169	Y	26	TATCAGTGCAGTATGCGATCAA	AGCTCCAGCATTTAAGACCAAA	144	---NA---			0	-		No
GR7D2IN01EAM1I	GR7D2IN01EAM1I	GR7D2IN01EAM1Ia	420		1	2	ag	6	23	34	144	326	N	36				---NA---			0	-		No
GR7D2IN01EANRR	GR7D2IN01EANRR	GR7D2IN01EANRRa	492		1	4	ataa	3	358	369	70	366	N	42	TGAGTTATCATGGTTTCAACGC	CCCATCAAAAGAAGCATAGCAT	262	uncharacterized protein loc100791398	0.52	78833333333333.3	0	-		No
isotig05588	isogroup02452	isotig05588b	1728		2	2	at	9	1612	1629	815	1021	N	29	GTTTGCCCTCGATTTCATTAAG	TTGTTTACAGAGACAATCGGGA	126	hypothetical protein ARALYDRAFT_893970 [Arabidopsis lyrata subsp. lyrata]	4.3	81.0%	0	-		yes
isotig05588	isogroup02452	isotig05588a	1728		2	4	aata	3	1337	1348	815	1021	N	29	TTTAGAGTCCACTTCTTCCCCA	CCAGAATCAGAATCCCTTTTTG	215	hypothetical protein ARALYDRAFT_893970 [Arabidopsis lyrata subsp. lyrata]	4.3	81.0%	0	-		yes
GR7D2IN01EAQAH	GR7D2IN01EAQAH	GR7D2IN01EAQAHa	438		1	3	gct	4	395	406	81	209	N	42	GCAAGTTCTCGCAATCCTTTAT	GCTATGACCGTGAGGTTAACTG	252	tubulin-specific chaperone d-like	0	88.1%	4	F:cytoskeletal protein binding; P:cellular protein complex assembly; P:reproductive developmental process; P:cellular protein metabolic process	-	No
GR7D2IN01EAXTX	GR7D2IN01EAXTX	GR7D2IN01EAXTXa	453		1	2	gt	11	340	361	2	130	N	32				---NA---			0	-		No
GR7D2IN01EB180	GR7D2IN01EB181	GR7D2IN01EB180a	427		1	3	tcc	5	378	392	139	276	N	46	AAATATCGTCGTCCCAATCAAC	GAACTGATCAGAAGGCCCTG	250	---NA---			0	-		No
GR7D2IN01EBDAG	GR7D2IN01EBDAG	GR7D2IN01EBDAGa	440		1	6	tccaat	3	144	161	12	131	N	39	TCCGCCAAGTTCTAATTCATCT	ATTGAGCTATCCGTGTCGATTT	263	---NA---			0	-		No
GR7D2IN01EBHVE	GR7D2IN01EBHVE	GR7D2IN01EBHVEa	357		1	5	aatcc	3	170	184	188	352	N	39	CCGACATGCACTGGAATATAGA	CCTGTTCTAATCAGCCCCATAG	249	---NA---			0	-		No
GR7D2IN01EBR31	GR7D2IN01EBR31	GR7D2IN01EBR31b	469		2	2	ga	5	26	35	40	468	N	46				universal stress protein family protein	0	84.9%	1	P:response to stress	-	No
GR7D2IN01EBR31	GR7D2IN01EBR31	GR7D2IN01EBR31a	469		2	2	ga	6	12	23	40	468	N	46				universal stress protein family protein	0	84.9%	1	P:response to stress	-	No
GR7D2IN01EBRXQ	GR7D2IN01EBRXQ	GR7D2IN01EBRXQa	491		1	4	ttaa	3	465	476	274	426	N	38				---NA---			0	-		No
GR7D2IN01EBXXB	GR7D2IN01EBXXB	GR7D2IN01EBXXBa	535		1	4	cttt	3	160	171	335	433	N	38	ATGGCTGTTTGCTACCAGATTT	TTACGAGATTCTCCCCTTTTGA	257	---NA---			0	-		No
GR7D2IN01EC1BD	GR7D2IN01EC1BD	GR7D2IN01EC1BDa	461		1	2	tg	5	313	322	330	410	N	41	CCCAGTTGGTTCTGATCTCTTC	GGCAGAAACCTAAGACAAATGC	219	---NA---			0	-		No
GR7D2IN01EC214	GR7D2IN01EC215	GR7D2IN01EC214a	334		1	2	tc	8	318	333	2	121	N	35				---NA---			0	-		No
GR7D2IN01EC4NX	GR7D2IN01EC4NX	GR7D2IN01EC4NXa	395		1	4	aatt	3	171	182	191	283	N	32	AAAGGAGTGGCTAACAGGCTAA	AGCATACCATTACACGCTGATG	228	---NA---			0	-		No
GR7D2IN01EC6JL	GR7D2IN01EC6JL	GR7D2IN01EC6JLa	482		1	2	tc	6	12	23	195	482	N	49				peroxisomal adenine nucleotide transporter	0	94.5%	3	C:organelle inner membrane; C:intrinsic to membrane; P:transport	-	No
GR7D2IN01ECFWL	GR7D2IN01ECFWL	GR7D2IN01ECFWLa	454		1	2	ct	5	439	448	2	271	N	60				uncharacterized protein loc100251674	0.24	50.4%	0	-		No
GR7D2IN01ECKXE	GR7D2IN01ECKXE	GR7D2IN01ECKXEa	445		1	3	tga	4	149	160	254	373	N	34	CCCCCAGACATTCCAACTATAA	CATTTTACTCGTCACGGTTTTG	233	---NA---			0	-		No
GR7D2IN01ECNJ0	GR7D2IN01ECNJ1	GR7D2IN01ECNJ0a	481		1	2	ag	5	74	83	151	318	N	35	ACCAGGGAGGGATTTAGACAGT	CTTTCTTTTCCTTTCCCCAGTT	170	---NA---			0	-		No
GR7D2IN01ECPFG	GR7D2IN01ECPFG	GR7D2IN01ECPFGa	485		1	3	tta	6	187	204	64	312	Y	35	GGGATCTATATTGGGTTTGGGT	CCCCTGAAAGAATGAAGAATTG	280	---NA---			0	-		No
GR7D2IN01ECVFG	GR7D2IN01ECVFG	GR7D2IN01ECVFGa	528		1	2	at	6	254	265	11	238	N	50	CCAAATCTTCATCGTGATCGTA	TCTTCAACCCCAGGGTAACTAA	258	ganglioside-induced differentiation-associated protein	0	62.8%	2	P:biological_process; C:cellular_component		No
GR7D2IN01ECY80	GR7D2IN01ECY81	GR7D2IN01ECY80a	479		1	4	ttta	3	252	263	10	159	N	27				---NA---			0	-		No
GR7D2IN01ED0ZO	GR7D2IN01ED0ZO	GR7D2IN01ED0ZOa	484		1	3	gag	4	91	102	214	378	N	41	TCTGAACCAGTTCGTAAGAGCA	TGAGCTTTTCCAAGTACCGAAT	109	ino80 complex subunit b	0.04	92.0%	0	-		No
GR7D2IN01ED347	GR7D2IN01ED348	GR7D2IN01ED347a	476		1	2	at	8	170	185	331	420	N	39	TCTCACAGATCCAAGAGATGCT	GTTTGTAGTTAGCTGCCGCTTT	245	---NA---			0	-		No
GR7D2IN01ED3H6	GR7D2IN01ED3H7	GR7D2IN01ED3H6a	421		1	2	ga	5	340	349	203	403	Y	36	CATGCCTACCTCTGAGTTTTCC	AACTGCGGGATGATCATATTTC	202	---NA---			0	-		No
GR7D2IN01ED3Z5	GR7D2IN01ED3Z6	GR7D2IN01ED3Z5a	387		1	2	tg	5	194	203	159	380	Y	39	TCCTGCCTATCTTCACATCAAA	AAGAATCCTGTTGGCATCAGTT	251	---NA---			0	-		No
GR7D2IN01ED756	GR7D2IN01ED757	GR7D2IN01ED756a	413		1	5	attaa	3	306	320	140	307	N	35	CAGAAATAGAGAAGGCTTCGGA	ATTTGGTCCCTAGGTTACCGTT	114	---NA---			0	-		No
GR7D2IN01ED7AX	GR7D2IN01ED7AX	GR7D2IN01ED7AXa	490		1	3	gag	4	251	262	3	389	Y	46	ATCCCTGCTTCTCTTAGCTCCT	GGTAAAGAAATTGAGGTGCGAC	167	---NA---			0	-		No
GR7D2IN01ED9XP	GR7D2IN01ED9XP	GR7D2IN01ED9XPb	473		2	3	gaa	4	359	370	119	472	Y	46	CCTATTCATAAGTCCACGGGAG	ATGATCTCTTACAGCAGCAGCA	202	---NA---			0	-		No
GR7D2IN01ED9XP	GR7D2IN01ED9XP	GR7D2IN01ED9XPa	473		2	3	gag	4	44	55	119	472	N	46	GTGTTTTCTGATGACGAGGATG	AACTCTCCCGTGGACTTATGAA	226	---NA---			0	-		No
GR7D2IN01EDBNK	GR7D2IN01EDBNK	GR7D2IN01EDBNKb	356		2	4	acaa	4	316	331	160	342	Y	35				---NA---			0	-		No
GR7D2IN01EDBNK	GR7D2IN01EDBNK	GR7D2IN01EDBNKa	356		2	2	ac	6	34	45	160	342	N	35	TGAGGAAATAGTATGGCAAGCA	TCCTCTGTGGCATGTATTGTTC	164	---NA---			0	-		No
GR7D2IN01EDGP3	GR7D2IN01EDGP4	GR7D2IN01EDGP3a	355		1	4	taaa	3	341	352	86	301	N	34				PREDICTED: exportin-T-like [Glycine max]	29.1	61.5%	0	-		No
GR7D2IN01EDM8X	GR7D2IN01EDM8X	GR7D2IN01EDM8Xa	485		1	3	cgg	4	436	447	294	485	Y	62	GAGATATTGTCACTGTCGGGGT	AAGAAGGGTAGACCGGAGGAT	298	dna-binding protein escarola-like	0	77.9%	0	-		No
GR7D2IN01EDMYC	GR7D2IN01EDMYC	GR7D2IN01EDMYCa	500		1	3	taa	4	156	167	4	498	Y	47	GGATGAAGTAGAAGCTCGAGGA	GGGTTCTGGGTCTCTTTCTCTT	167	transcription factor fama	0	64.0%	7	F:transcription regulator activity; P:negative regulation of cellular process; P:regulation of cell differentiation; C:intracellular membrane-bounded organelle; P:regulation of gene expression; P:epidermal cell differentiation; P:positive regulation of macromolecule biosynthetic process	-	No
GR7D2IN01EDV7L	GR7D2IN01EDV7L	GR7D2IN01EDV7La	486		1	3	ata	4	194	205	275	397	N	34	TATAGGCTAGCAGAGCCTGACC	GGAAGCGCTAAATTTGCTTCTA	254	---NA---			0	-		No
GR7D2IN01EDXWO	GR7D2IN01EDXWO	GR7D2IN01EDXWOa	441		1	4	aaag	3	234	245	48	107	N	36	TCACTGGAACTTGACACTGCTT	GGACATTTCCAGTCGTCAAAAT	253	---NA---			0	-		No
GR7D2IN01EDY2U	GR7D2IN01EDY2U	GR7D2IN01EDY2Ub	381		2	3	aag	4	318	329	101	379	Y	40	AAGAAGTCAAAAGGAAGGGGTC	GAATACATGATGGTTGTGTCACC	130	chromatin-remodeling complex atpase chain-like isoform 1	0	87.8%	7	C:protein complex; F:nucleic acid binding; F:chromatin binding; C:intracellular membrane-bounded organelle; P:chromatin remodeling; F:nucleoside-triphosphatase activity; F:adenyl ribonucleotide binding	EC:3.6.1.15	No
GR7D2IN01EDY2U	GR7D2IN01EDY2U	GR7D2IN01EDY2Ua	381		2	3	gaa	4	290	301	101	379	Y	40	GAAGAAGTCAAAAGGAAGGGGT	GTTCCCAGCTAAACCGTCTTCT	100	chromatin-remodeling complex atpase chain-like isoform 1	0	87.8%	7	C:protein complex; F:nucleic acid binding; F:chromatin binding; C:intracellular membrane-bounded organelle; P:chromatin remodeling; F:nucleoside-triphosphatase activity; F:adenyl ribonucleotide binding	EC:3.6.1.15	No
GR7D2IN01EDZG4	GR7D2IN01EDZG4	GR7D2IN01EDZG4b	251		2	2	ct	8	13	28	36	251	N	56				---NA---			0	-		No
GR7D2IN01EDZG4	GR7D2IN01EDZG4	GR7D2IN01EDZG4a	251		2	2	ca	6	1	12	36	251	N	56				---NA---			0	-		No
GR7D2IN01EE00A	GR7D2IN01EE00A	GR7D2IN01EE00Aa	358		1	4	ccca	3	50	61	1	123	Y	39	TTATGGTACCGATGTTTGTCCA	CTGGCATGCTCAAGATTTTCTA	115	---NA---			0	-		No
GR7D2IN01EE0RB	GR7D2IN01EE0RB	GR7D2IN01EE0RBa	490		1	3	att	6	47	64	184	393	N	41	CAACTACATTGCTCTGTCAGCA	GGGGGATAATCAACAAGAATGA	241	galactose kinase	0	90.8%	5	F:phosphotransferase activity, alcohol group as acceptor; P:phosphorylation; F:adenyl ribonucleotide binding; P:hexose metabolic process; C:intracellular part	EC:2.7.1.0	No
GR7D2IN01EE180	GR7D2IN01EE181	GR7D2IN01EE180a	220		1	4	ttga	3	94	105	1	153	Y	49	GCAGAGTAGCCTTGTGCATAGA	CCTGTTTCAGGTAGCTTGCTTT	144	---NA---			0	-		No
GR7D2IN01EE44H	GR7D2IN01EE44H	GR7D2IN01EE44Ha	356		1	2	ga	6	169	180	76	315	Y	47	TGTAGCGGTGATGGATGACTAC	GGAATGTTCTGTTTATCCTCGC	249	transmembrane protein 184c-like	0	87.9%	1	C:cell part	-	No
GR7D2IN01EE6CO	GR7D2IN01EE6CO	GR7D2IN01EE6COa	241		1	3	gtt	4	187	198	1	138	N	34				---NA---			0	-		No
GR7D2IN01EE930	GR7D2IN01EE931	GR7D2IN01EE930a	497		1	3	aga	5	477	491	234	350	N	41				xyloglucan endotransglucosylase hydrolase protein 9-like	65.2	80.6%	5	C:extracellular region; F:hydrolase activity, acting on glycosyl bonds; C:external encapsulating structure; F:transferase activity, transferring hexosyl groups; P:glucan metabolic process	EC:2.4.1.0	No
GR7D2IN01EECDB	GR7D2IN01EECDB	GR7D2IN01EECDBa	400		1	2	at	12	246	269	169	303	Y	30	CCTTAGGAAGTATTTTCGGCCT	TCGTGCATTTCTGTTAGCAA	150	---NA---			0	-		No
GR7D2IN01EECNT	GR7D2IN01EECNT	GR7D2IN01EECNTb	263		2	2	ga	5	44	53	100	261	N	36	GTTTTGGCTCCCAACAACAAC	TCTCCTCTCTTCCCTTTCCTCT	134	---NA---			0	-		No
GR7D2IN01EECNT	GR7D2IN01EECNT	GR7D2IN01EECNTa	263		2	3	caa	4	12	23	100	261	N	36				---NA---			0	-		No
GR7D2IN01EEHIH	GR7D2IN01EEHIH	GR7D2IN01EEHIHa	523		1	2	gc	7	289	302	374	499	N	37	TACAGTTCCTTTTGTGTGTGGG	GTCACAGGGCCTTCAATAGTTC	183	---NA---			0	-		No
GR7D2IN01EEIB9	GR7D2IN01EEIB10	GR7D2IN01EEIB9a	328		1	4	tcat	3	69	80	146	238	N	41	GAAATTGACTTTCAAACTCGGG	TTATGGTAAACCGGAGGAAGTG	225	---NA---			0	-		No
GR7D2IN01EEJIK	GR7D2IN01EEJIK	GR7D2IN01EEJIKa	434		1	3	ttg	4	106	117	133	243	N	35	GAACATAATGGTGTTGTGCGAT	ACGAAGGAATCAATTAGCCTGA	104	---NA---			0	-		No
GR7D2IN01EEK6K	GR7D2IN01EEK6K	GR7D2IN01EEK6Ka	423		1	3	atc	5	89	103	255	335	N	31				---NA---			0	-		No
GR7D2IN01EENG5	GR7D2IN01EENG6	GR7D2IN01EENG5a	282		1	3	ggc	4	100	111	65	280	Y	54	TTGCTGCTTGTATGGTTTATGG	CCTTTGGGACTGTTTTCATTGT	143	---NA---			0	-		No
GR7D2IN01EEPAO	GR7D2IN01EEPAO	GR7D2IN01EEPAOa	542		1	4	agga	3	151	162	314	454	N	37	AGCATGGGTGAATTAAGCAGAT	AGGTGCAGTAGTTCATGGGTCT	234	---NA---			0	-		No
GR7D2IN01EESV1	GR7D2IN01EESV2	GR7D2IN01EESV1a	386		1	4	acat	3	147	158	1	111	N	32	CGTAGCAGCTAAAAGAACAGCA	GACTGTCCGNGGTTATGATTTC	291	---NA---			0	-		No
GR7D2IN01EEUAW	GR7D2IN01EEUAW	GR7D2IN01EEUAWa	430		1	2	tc	6	282	293	68	130	N	35	TTTCATTCTAGTGGAGGAAGCC	CAAAGACGGGAGAAGGAGTAGA	269	---NA---			0	-		No
GR7D2IN01EF0RA	GR7D2IN01EF0RA	GR7D2IN01EF0RAa	462		1	4	gaat	3	72	83	1	381	Y	46	CAGGCTCTGCCTCTAAATTGTT	TTATACATCGCGATTTTACCCC	163	protein	0	55.6%	1	F:catalytic activity	-	No
GR7D2IN01EF36J	GR7D2IN01EF36J	GR7D2IN01EF36Ja	556		1	3	gag	4	483	494	336	554	Y	44	GACGAAGAAAGGGTGGTTACAG	CTTTCAATGAACATTGGGGC	118	rho gdp-dissociation inhibitor 1-like	326	72.0%	0	-		No
GR7D2IN01EF86Z	GR7D2IN01EF86Z	GR7D2IN01EF86Za	439		1	3	aag	4	164	175	1	96	N	36	ACAGGCCATATCATCAGTTTCC	TTGTTAGACACCCATTGTCAGG	148	---NA---			0	-		No
GR7D2IN01EF9Y8	GR7D2IN01EF9Y9	GR7D2IN01EF9Y8a	486		1	3	ctt	4	271	282	119	484	Y	46	CCAGAACCTTCTCTCTTGGTTG	GAAAAGGAGGTGTTTGGATCAG	229	protein transparent testa 1-like	0	91.8%	2	C:cell part; F:transition metal ion binding	-	No
GR7D2IN01EFAEN	GR7D2IN01EFAEN	GR7D2IN01EFAENa	268		1	2	ta	11	172	193	162	209	Y	27	GAATCAGCCTGCATTAAAAAGG	GCAGCACCTGCAAATATTACAA	239	---NA---			0	-		No
GR7D2IN01EFCYV	GR7D2IN01EFCYV	GR7D2IN01EFCYVb	499		2	2	at	8	484	499	210	497	N	53				zinc finger	0	93.8%	3	P:regulation of gene expression; F:transition metal ion binding; F:nucleic acid binding	-	No
GR7D2IN01EFCYV	GR7D2IN01EFCYV	GR7D2IN01EFCYVa	499		2	6	ctgagg	4	402	425	210	497	Y	53	GCTGCGAGAGGCTATAGTTGTT	GCAAGAAAGGAGGAGGAGAAAT	132	zinc finger	0	93.8%	3	P:regulation of gene expression; F:transition metal ion binding; F:nucleic acid binding	-	No
GR7D2IN01EFGTW	GR7D2IN01EFGTW	GR7D2IN01EFGTWa	380		1	4	cacg	3	5	16	167	361	N	27				---NA---			0	-		No
GR7D2IN01EFKJJ	GR7D2IN01EFKJJ	GR7D2IN01EFKJJa	399		1	4	acgt	3	266	277	1	321	Y	46	CCAAATGGTTATGGTTTTCCTG	ACTGCGTTCATATATGGCTTCC	242	---NA---			0	-		No
GR7D2IN01EFNA6	GR7D2IN01EFNA7	GR7D2IN01EFNA6a	372		1	3	aag	5	94	108	109	315	N	45	AGATGGAAACCTAACCCAACCT	TGTTACTTTGAACGCAAGCAGT	216	protein	1.07	74666666666666.6	0	-		No
GR7D2IN01EFNBD	GR7D2IN01EFNBD	GR7D2IN01EFNBDc	256		3	6	caattt	4	186	209	141	221	Y	30	CTTTTAAGGACAACAAGGTGCC	TTATTGGAGGAATGTTAGGCCA	208	---NA---			0	-		No
GR7D2IN01EFNBD	GR7D2IN01EFNBD	GR7D2IN01EFNBDb	256		3	2	at	5	37	46	141	221	N	30				---NA---			0	-		No
GR7D2IN01EFNBD	GR7D2IN01EFNBD	GR7D2IN01EFNBDa	256		3	6	atatac	3	11	28	141	221	N	30				---NA---			0	-		No
GR7D2IN01EFNCN	GR7D2IN01EFNCN	GR7D2IN01EFNCNa	458		1	3	atc	4	239	250	166	438	Y	40	GCCTCTTAAACATTCCGTTGTC	AGGATGATGGATTTATCGTTGG	276	---NA---			0	-		No
GR7D2IN01EFOAB	GR7D2IN01EFOAB	GR7D2IN01EFOABa	420		1	2	ga	5	385	394	173	418	Y	44	GGCTCTCTCCTTTAGCTTACCC	CTGTGCACAACGAGCTTCAT	118	sterol c-14 reductase	0	90.8%	4	P:steroid biosynthetic process; P:reproductive developmental process; F:oxidoreductase activity, acting on the CH-CH group of donors, NAD or NADP as acceptor; C:cell part	EC:1.3.1.0	No
GR7D2IN01EFRTE	GR7D2IN01EFRTE	GR7D2IN01EFRTEa	397		1	3	tga	6	57	74	2	379	Y	41	ATTATAATTCCCAAACCCGACC	ACGGGGTTAGAGGGAGAAGATA	222	---NA---			0	-		No
GR7D2IN01EFWQH	GR7D2IN01EFWQH	GR7D2IN01EFWQHb	459		2	4	ttct	3	419	430	116	220	N	35				---NA---			0	-		No
GR7D2IN01EFWQH	GR7D2IN01EFWQH	GR7D2IN01EFWQHa	459		2	3	ctt	5	409	423	116	220	N	35				---NA---			0	-		No
GR7D2IN01EG2YH	GR7D2IN01EG2YH	GR7D2IN01EG2YHa	491		1	3	atc	4	255	266	138	422	Y	43	AAAGCTTTGAAAAGGACACCAG	GCCTCCAATGGAATTAGAGACA	290	arogenate prephenate dehydratase	0	74.8%	2	P:dicarboxylic acid metabolic process; F:lyase activity	-	No
GR7D2IN01EG3A3	GR7D2IN01EG3A4	GR7D2IN01EG3A3a	494		1	6	tcattc	3	433	450	121	270	N	41	AGCATGATCTTTCTGACGGTTT	ACGAGAGATTCAAGAAGCCAAG	217	uncharacterized protein loc100814684	0	62.8%	0	-		No
GR7D2IN01EG4X7	GR7D2IN01EG4X8	GR7D2IN01EG4X7a	533		1	5	aaaac	3	420	434	3	245	N	42	TTCTGTGGACTCTTCCCTTTTT	GTTAGCCAGGATGGTCTCGAT	266	---NA---			0	-		No
GR7D2IN01EG5YC	GR7D2IN01EG5YC	GR7D2IN01EG5YCb	341		2	2	cg	6	171	182	227	322	N	44	CCCCTTCTTCGTTTATGCTAGA	ACAGATCCCACCTGTCCTCTTA	219	---NA---			0	-		No
GR7D2IN01EG5YC	GR7D2IN01EG5YC	GR7D2IN01EG5YCa	341		2	2	tc	10	144	163	227	322	N	44	CCCCTTCTTCGTTTATGCTAGA	ACAGATCCCACCTGTCCTCTTA	219	---NA---			0	-		No
GR7D2IN01EG7XX	GR7D2IN01EG7XX	GR7D2IN01EG7XXa	493		1	3	ctt	4	167	178	1	285	Y	38	TGACCTTTTCTTGCATCTTCCT	ATCATCCCCTTGAACTGAAGAA	227	---NA---			0	-		No
GR7D2IN01EGJ8V	GR7D2IN01EGJ8V	GR7D2IN01EGJ8Va	366		1	2	at	10	113	132	35	184	Y	27				---NA---			0	-		No
GR7D2IN01EGJEX	GR7D2IN01EGJEX	GR7D2IN01EGJEXa	467		1	3	tgc	4	370	381	102	461	Y	44	CAAGGTCAGGAAATCTCTACCG	CAATTGTAGCCAGAAAGAAGGG	251	uncharacterized protein	0	82.4%	1	C:membrane	-	No
GR7D2IN01EGW9H	GR7D2IN01EGW9H	GR7D2IN01EGW9Ha	405		1	4	gtta	3	333	344	94	177	N	34	AGTGCAGAAAGGGTTACTGAGC	CTCAAGTTACAAGACTTCCTCCTT	250	---NA---			0	-		No
GR7D2IN01EH0IS	GR7D2IN01EH0IS	GR7D2IN01EH0ISa	489		1	3	atc	4	375	386	39	434	Y	46	GCAAAATACAGTGGTCGTTCAA	GGCCTTGTCCAGAGTCTATGAG	295	protein	0	76.4%	3	P:cell cycle; P:DNA repair; C:nucleus		No
GR7D2IN01EH0KG	GR7D2IN01EH0KG	GR7D2IN01EH0KGa	484		1	2	tg	5	171	180	27	185	Y	40	GAACACACCGTCAACACATTTT	TCATCGTTTTCTTTCCCTCAGT	280	---NA---			0	-		No
GR7D2IN01EH78H	GR7D2IN01EH78H	GR7D2IN01EH78Ha	443		1	2	ag	5	10	19	194	316	N	39				---NA---			0	-		No
GR7D2IN01EHR9K	GR7D2IN01EHR9K	GR7D2IN01EHR9Ka	358		1	2	ca	9	215	232	288	356	N	32	GCCTTTCAGCAAGAATTTCAGT	GTCCGCATTCAATTAGATGGTC	208	---NA---			0	-		No
GR7D2IN01EHUPK	GR7D2IN01EHUPK	GR7D2IN01EHUPKa	489		1	2	ta	7	51	64	3	164	Y	36	TCCTTCTGGAAAATAAGATCGG	TTTGTGTTCCCGAGTATGACAG	198	---NA---			0	-		No
GR7D2IN01EHV6U	GR7D2IN01EHV6U	GR7D2IN01EHV6Ua	465		1	4	aaag	3	255	266	109	201	N	31	CTAAGGCTCTGATTGGGTCAAC	TCCCTCCTTTCTTCTCATGAAC	156	---NA---			0	-		No
GR7D2IN01EHYJY	GR7D2IN01EHYJY	GR7D2IN01EHYJYa	486		1	3	tcg	4	316	327	3	413	Y	47	TAACCATCATCGCCCATATACA	TGTGGAATAGTGGTGCAATCTC	166	dna repair helicase xpb1-like	0	86.6%	8	F:nucleic acid binding; F:DNA helicase activity; C:intracellular membrane-bounded organelle; P:response to chemical stimulus; F:ATPase activity, coupled; F:adenyl ribonucleotide binding; P:response to light stimulus; P:DNA repair	-	No
GR7D2IN01EI5F5	GR7D2IN01EI5F6	GR7D2IN01EI5F5a	435		1	4	ttcc	3	363	374	1	348	N	40	GTTACCTTAGGGGGAGCTTGTT	CTGACAAAAGAGGATGTTGGC	125	air9 protein	0	74.6%	0	-		No
GR7D2IN01EI6K9	GR7D2IN01EI6K10	GR7D2IN01EI6K9a	454		1	2	tc	5	402	411	95	454	Y	45	TATATTGCTTGAGGGAGCGATT	CCAAATTCCCATTTGAAGGAC	268	probable atp-dependent rna helicase ythdc2-like	0	70.2%	2	F:nucleoside-triphosphatase activity; F:nucleotide binding	EC:3.6.1.15	No
GR7D2IN01EI7QC	GR7D2IN01EI7QC	GR7D2IN01EI7QCa	477		1	3	agc	5	345	359	84	476	Y	45	CCCCAAAAGCAGATTTTATCAG	TACTAGTGCCATTGATGATGCC	201	probable gmp synthase	0	84.4%	2	P:DNA repair; F:alkylbase DNA N-glycosylase activity	EC:3.2.2.21	No
GR7D2IN01EI9EK	GR7D2IN01EI9EK	GR7D2IN01EI9EKa	448		1	3	aac	4	393	404	116	271	N	48	CGTTTGGTTCTCAACGTGAATA	TACTCAACAGAAGCAAAAGGCA	218	bzip transcription factor family protein	0	96.4%	6	P:transcription, DNA-dependent; F:transcription regulator activity; F:DNA binding; ; F:protein binding; C:intracellular membrane-bounded organelle	-	No
GR7D2IN01EICUO	GR7D2IN01EICUO	GR7D2IN01EICUOa	231		1	3	aga	4	26	37	76	153	N	43	CTCTCTTTCGCTGCAAAAACTA	TCAGCATGGTGAGAAGCTAGAA	152	---NA---			0	-		No
GR7D2IN01EIEN9	GR7D2IN01EIEN10	GR7D2IN01EIEN9a	414		1	2	ta	5	376	385	321	410	Y	33	ATTGACGTGCTCGTGATGTAAG	AATGCCAAGGCTGTATGTGACT	285	---NA---			0	-		No
GR7D2IN01EIL08	GR7D2IN01EIL09	GR7D2IN01EIL08a	499		1	3	ccg	4	70	81	185	346	N	55	TGCCCATACTCATGACACCTAA	GGAGCTCCTCTACAGTCCAAGA	290	dna-binding protein hexbp-like	0	59.3%	1	F:binding	-	No
GR7D2IN01EILCY	GR7D2IN01EILCY	GR7D2IN01EILCYa	220		1	6	cagatg	4	148	171	36	218	Y	57				---NA---			0	-		No
GR7D2IN01EIPRD	GR7D2IN01EIPRD	GR7D2IN01EIPRDb	487		2	2	tc	7	55	68	80	487	N	45	GTGGTCACCAGCTACAGTGAGA	ACGGCATCTTTTCATCCTCTAA	216	transcription factor bhlh70-like	0	64714285714285.7	3	P:regulation of transcription; F:transcription regulator activity; C:nucleus		No
GR7D2IN01EIPRD	GR7D2IN01EIPRD	GR7D2IN01EIPRDa	487		2	5	tctct	3	45	59	80	487	N	45	GTGGTCACCAGCTACAGTGAGA	ACGGCATCTTTTCATCCTCTAA	216	transcription factor bhlh70-like	0	64714285714285.7	3	P:regulation of transcription; F:transcription regulator activity; C:nucleus		No
GR7D2IN01EIVHX	GR7D2IN01EIVHX	GR7D2IN01EIVHXa	412		1	3	gct	4	311	322	59	412	Y	46	AGAGAATCAAAGCAGCAACACA	GTCCTCGTTTCCTTCTTCGTTA	151	---NA---			0	-		No
GR7D2IN01EJ68B	GR7D2IN01EJ68B	GR7D2IN01EJ68Ba	409		1	2	ct	7	396	409	99	167	N	34				---NA---			0	-		No
GR7D2IN01EJ6Z0	GR7D2IN01EJ6Z1	GR7D2IN01EJ6Z0a	485		1	2	tc	6	18	29	144	485	N	48				zinc binding	0	83.5%	4	F:transition metal ion binding; F:oxidoreductase activity, acting on NADH or NADPH, quinone or similar compound as acceptor; P:metabolic process; C:intracellular membrane-bounded organelle	EC:1.6.5.0	No
GR7D2IN01EJE4O	GR7D2IN01EJE4O	GR7D2IN01EJE4Oa	500		1	3	agg	5	313	327	2	256	N	49	CACATACCGTTACAGCAGCAAT	TCACCAGATGAGTTTATGCCAC	165	---NA---			0	-		No
GR7D2IN01EJEHX	GR7D2IN01EJEHX	GR7D2IN01EJEHXb	493		2	3	aca	4	313	324	15	491	Y	50	TATCCATGGCTTCTTCTTCCTC	CTGATAAACGTATAGCCCGGAG	239	zinc finger protein zat5-like	0	64.8%	3	F:nucleic acid binding; F:zinc ion binding; C:intracellular		No
GR7D2IN01EJEHX	GR7D2IN01EJEHX	GR7D2IN01EJEHXa	493		2	3	aga	4	239	250	15	491	Y	50	TATCCATGGCTTCTTCTTCCTC	CTGATAAACGTATAGCCCGGAG	239	zinc finger protein zat5-like	0	64.8%	3	F:nucleic acid binding; F:zinc ion binding; C:intracellular		No
GR7D2IN01EJGSC	GR7D2IN01EJGSC	GR7D2IN01EJGSCa	478		1	5	ctccc	3	24	38	145	342	N	42				---NA---			0	-		No
GR7D2IN01EJIA2	GR7D2IN01EJIA2	GR7D2IN01EJIA2c	348		3	2	cg	6	57	68	72	311	N	36				---NA---			0	-		No
GR7D2IN01EJIA2	GR7D2IN01EJIA2	GR7D2IN01EJIA2b	348		3	4	gcgc	3	56	67	72	311	N	36				---NA---			0	-		No
GR7D2IN01EJIA2	GR7D2IN01EJIA2	GR7D2IN01EJIA2a	348		3	2	tg	5	47	56	72	311	N	36				---NA---			0	-		No
GR7D2IN01EJK7R	GR7D2IN01EJK7R	GR7D2IN01EJK7Ra	480		1	2	ga	7	89	102	255	434	N	44	AATGCCGTACCAGAAGAAGAAA	ACCTGCTCAATAATGAAAGGGA	257	---NA---			0	-		No
GR7D2IN01EJQ2G	GR7D2IN01EJQ2G	GR7D2IN01EJQ2Gb	396		2	3	tct	13	243	281	198	296	Y	41	AATTGAGGACAGCATATGAGCA	TGACAATGGAGCAGACTATTGG	271	---NA---			0	-		No
GR7D2IN01EJQ2G	GR7D2IN01EJQ2G	GR7D2IN01EJQ2Ga	396		2	4	agct	3	108	119	198	296	N	41	AATTGAGGACAGCATATGAGCA	TGACAATGGAGCAGACTATTGG	271	---NA---			0	-		No
GR7D2IN01EJXSW	GR7D2IN01EJXSW	GR7D2IN01EJXSWb	449		2	4	ttaa	3	103	114	156	356	N	40	CTGCTGTTCAACCTTGTACTCG	ATGACGAGAAGAGGAACCACAT	283	---NA---			0	-		No
GR7D2IN01EJXSW	GR7D2IN01EJXSW	GR7D2IN01EJXSWa	449		2	4	gtat	3	11	22	156	356	N	40				---NA---			0	-		No
GR7D2IN01EJYMI	GR7D2IN01EJYMI	GR7D2IN01EJYMIa	457		1	4	acta	6	434	457	144	443	N	38				auxin-induced protein 5ng4	0.02	81.6%	1	C:cell part	-	No
GR7D2IN01EK07K	GR7D2IN01EK07K	GR7D2IN01EK07Ka	467		1	3	tcg	4	242	253	14	157	N	50	TCCCATCGAAGTAAATCAATCC	TCGACGAATGCTTGAAAGTAGA	287	---NA---			0	-		No
GR7D2IN01EK0DO	GR7D2IN01EK0DO	GR7D2IN01EK0DOa	494		1	4	tagg	3	280	291	143	280	N	35				---NA---			0	-		No
GR7D2IN01EK26R	GR7D2IN01EK26R	GR7D2IN01EK26Ra	522		1	4	aatc	3	23	34	191	385	N	40				---NA---			0	-		No
GR7D2IN01EK7D6	GR7D2IN01EK7D7	GR7D2IN01EK7D6a	394		1	3	cat	4	162	173	94	387	Y	51	AGGAACCTTGGCTTGAATAACA	AGGTGGAAATACAGGAGCTTGA	201	---NA---			0	-		No
GR7D2IN01EK7WY	GR7D2IN01EK7WY	GR7D2IN01EK7WYa	513		1	2	at	5	163	172	199	456	N	32	GCACGAGAGATATTGCTTGTTA	GAGTGGGTTCGACTCAAGTTGT	296	---NA---			0	-		No
GR7D2IN01EK8TO	GR7D2IN01EK8TO	GR7D2IN01EK8TOa	507		1	2	ta	5	186	195	106	297	Y	35	TTTGACTAATCATGCACAAGGC	TTGTCGCTGTGAAACTCAAACT	191	---NA---			0	-		No
GR7D2IN01EKD5C	GR7D2IN01EKD5C	GR7D2IN01EKD5Ca	516		1	2	ct	9	229	246	267	371	N	35	AGGGCTAACTTTCCCTTTCAAC	TATGGCACAGAGGATGTTTCAC	175	---NA---			0	-		No
GR7D2IN01EKEJE	GR7D2IN01EKEJE	GR7D2IN01EKEJEa	502		1	4	taaa	3	267	278	88	318	Y	27	TGACAACATTAAAGGACCTTGC	ATCTGATTTGGTCTGACAAGCA	212	---NA---			0	-		No
GR7D2IN01EKIFO	GR7D2IN01EKIFO	GR7D2IN01EKIFOa	470		1	2	tc	5	347	356	63	464	Y	40	CAACATCCCTTACCTTCTCAGG	TTGATGATCAGCAGCAACTTTC	201	uncharacterized protein loc100247776	0	76.2%	0	-		No
GR7D2IN01EKLS8	GR7D2IN01EKLS9	GR7D2IN01EKLS8a	346		1	2	gt	7	302	315	172	324	Y	35				---NA---			0	-		No
GR7D2IN01EKQSV	GR7D2IN01EKQSV	GR7D2IN01EKQSVa	554		1	3	ata	4	184	195	227	349	N	32	CCCTTCCTCTTGTTTTTCCTTT	AACGAGATGGCAGAAAACTAGG	278	---NA---			0	-		No
GR7D2IN01EKRXT	GR7D2IN01EKRXT	GR7D2IN01EKRXTa	306		1	4	caga	3	282	293	3	194	N	46				---NA---			0	-		No
GR7D2IN01EKTM6	GR7D2IN01EKTM7	GR7D2IN01EKTM6a	386		1	2	gt	5	30	39	1	321	Y	45	GGGCAGGTGAGAGACAGTGA	TGCTCTGTTTTTGCTCAGTGAT	197	---NA---			0	-		No
GR7D2IN01EKTSI	GR7D2IN01EKTSI	GR7D2IN01EKTSIa	546		1	6	ccgcca	4	146	169	1	372	Y	55	AGAAGCCCAATTATCATCCTCA	ATGAGTGTCCCAGGAATCAGTT	167	small nuclear ribonucleoprotein 31 kda protein	0	84.0%	2	F:nucleic acid binding; F:transition metal ion binding	-	No
GR7D2IN01EKVLV	GR7D2IN01EKVLV	GR7D2IN01EKVLVa	485		1	3	tca	5	160	174	3	464	Y	45	TCACAGTTGGGTTACAAGCATC	GGCAGTTACTTAAAAGGCATGG	276	---NA---			0	-		No
GR7D2IN01EKVOY	GR7D2IN01EKVOY	GR7D2IN01EKVOYa	401		1	3	taa	4	78	89	159	401	N	39				---NA---			0	-		No
GR7D2IN01EL0D4	GR7D2IN01EL0D5	GR7D2IN01EL0D4a	508		1	3	aag	8	476	499	235	447	N	47				amino acid permease	0	73.7%	4	C:membrane; P:amine transport; F:amine transmembrane transporter activity; F:binding	-	No
GR7D2IN01EL6O2	GR7D2IN01EL6O3	GR7D2IN01EL6O2a	367		1	2	ac	8	350	365	228	311	N	34				---NA---			0	-		No
GR7D2IN01EL7VV	GR7D2IN01EL7VV	GR7D2IN01EL7VVa	469		1	6	caatat	3	22	39	241	432	N	38				---NA---			0	-		No
GR7D2IN01ELFIC	GR7D2IN01ELFIC	GR7D2IN01ELFICa	503		1	3	aag	4	65	76	140	493	N	50	TATTAAACATGTCTGGCGGGAT	GGCAAAAAGGACAGACTATTGG	265	ribosomal protein	0	79.0%	2	C:plastid envelope; C:chloroplast thylakoid	-	No
GR7D2IN01ELJW8	GR7D2IN01ELJW8	GR7D2IN01ELJW8b	408		2	3	tgt	4	276	287	2	244	N	48	TGCAGGCTGAGATTGTATCTGT	CATCAGCAACAGTTGGGAAGTA	243	---NA---			0	-		No
isotig05197	isogroup02061	isotig05197a	2249		1	4	aaat	3	1972	1983	928	1176	N	28	CTTCGGAGAGTGGGTTTTTATG	ATAGAAAAGTCATCCACCCCCT	227	ribosomal protein s16	0	92.2%	4	P:gene expression; C:ribonucleoprotein complex; C:plastid; F:structural molecule activity	-	yes
GR7D2IN01ELJW8	GR7D2IN01ELJW8	GR7D2IN01ELJW8a	408		2	3	gct	4	61	72	2	244	Y	48	CTGAAGCCTTTGCTGCATATCT	TCTGGGTTACAACAACAACAGC	273	---NA---			0	-		No
GR7D2IN01ELPV3	GR7D2IN01ELPV4	GR7D2IN01ELPV3a	523		1	2	cg	8	244	259	316	474	N	40	GGGCTTGTACTATGCCCTACAA	TGCGTATAAATTGCCACGATAG	298	---NA---			0	-		No
GR7D2IN01ELQWL	GR7D2IN01ELQWL	GR7D2IN01ELQWLb	508		2	4	taat	3	148	159	191	316	N	34	TTGCAGTGAACTTGATGAACTC	TTCCTGTCTCTTTTGGGTTGTT	281	---NA---			0	-		No
GR7D2IN01ELQWL	GR7D2IN01ELQWL	GR7D2IN01ELQWLa	508		2	5	ttttc	3	128	142	191	316	N	34	TTGCAGTGAACTTGATGAACTC	TTCCTGTCTCTTTTGGGTTGTT	281	---NA---			0	-		No
GR7D2IN01ELR99	GR7D2IN01ELR100	GR7D2IN01ELR99a	508		1	3	ata	4	48	59	403	507	N	39	CGGAAGAAGGAAGTGAAAAAGA	GATCCCAAATCCTCCAGATGTA	248	uncharacterized protein loc100787162	120	94.9%	0	-		No
GR7D2IN01ELREQ	GR7D2IN01ELREQ	GR7D2IN01ELREQa	280		1	2	ta	15	251	280	37	219	N	42				lanc-like protein 2-like	0	86.8%	1	F:binding	-	No
GR7D2IN01ELTY4	GR7D2IN01ELTY5	GR7D2IN01ELTY4a	350		1	5	ttttc	3	5	19	294	350	N	35				uncharacterized exonuclease domain-containing protein at3g15140-like	0	85.8%	1	F:binding	-	No
GR7D2IN01ELVXN	GR7D2IN01ELVXN	GR7D2IN01ELVXNa	487		1	3	gcg	4	360	371	2	403	Y	51	AAAAGTAACATACGCACGGCTT	GAAATCCGCTTGCACAGTAAAT	164	galactinol synthase	0	89.6%	1	F:transferase activity	-	No
GR7D2IN01ELZLB	GR7D2IN01ELZLB	GR7D2IN01ELZLBa	466		1	3	att	4	20	31	255	374	N	36	AGAAATTACGAGGGCACCAA	CGCTGTGTTTTGAAATGTAACC	225	---NA---			0	-		No
GR7D2IN01EM9O2	GR7D2IN01EM9O3	GR7D2IN01EM9O2a	534		1	3	ttc	4	353	364	242	406	Y	33	TGTAGCGTCTTACTGTCCCAGA	TGTTGCTGTTGTTACCTCAACC	281	---NA---			0	-		No
GR7D2IN01EMBMY	GR7D2IN01EMBMY	GR7D2IN01EMBMYa	387		1	2	tg	6	147	158	30	104	N	33	GACAGGTGCTCTTAAAAACTCTGA	GCTAGGACCCAATTATTTTCCC	203	---NA---			0	-		No
GR7D2IN01EMCRM	GR7D2IN01EMCRM	GR7D2IN01EMCRMa	479		1	3	att	4	89	100	387	479	N	36	CGTCAAAATTGGGATGGAAGTA	ATTAGTTGCGGTATTGCCGTAT	228	---NA---			0	-		No
GR7D2IN01EMDZJ	GR7D2IN01EMDZJ	GR7D2IN01EMDZJa	405		1	2	tc	5	1	10	214	405	N	50				---NA---			0	-		No
GR7D2IN01EMFA5	GR7D2IN01EMFA6	GR7D2IN01EMFA5a	533		1	3	cgg	4	194	205	187	264	Y	37	GGGTTGTCTCCCTTGTTGATAG	GTTACAGGGAAAAAGTCCCCTT	232	---NA---			0	-		No
GR7D2IN01EMMU3	GR7D2IN01EMMU4	GR7D2IN01EMMU3a	497		1	6	aataaa	3	64	81	65	199	N	35	TGGTCAACAAGAAGGGCATTTA	GCGGATTTGTGGAGCTATACTT	214	3 -5 exonuclease domain-containing protein	754	82.0%	4	C:cell part; F:binding; P:cellular nitrogen compound metabolic process; F:exonuclease activity	-	No
GR7D2IN01EMNS5	GR7D2IN01EMNS6	GR7D2IN01EMNS5a	502		1	4	aata	3	459	470	104	262	N	33				---NA---			0	-		No
GR7D2IN01EMP49	GR7D2IN01EMP49	GR7D2IN01EMP49b	375		2	2	at	5	191	200	4	48	N	33	CAGGATTTCAAGCTTATTTGCC	ACACGGTGTTCAAGAGAAAACA	122	---NA---			0	-		No
GR7D2IN01EMP49	GR7D2IN01EMP49	GR7D2IN01EMP49a	375		2	2	ac	6	179	190	4	48	N	33	CAGGATTTCAAGCTTATTTGCC	ACACGGTGTTCAAGAGAAAACA	122	---NA---			0	-		No
GR7D2IN01EMW55	GR7D2IN01EMW56	GR7D2IN01EMW55a	348		1	2	at	11	233	254	201	329	Y	33	GTCCCGAAAGTTTTCATTCAAG	GCAAGACCAGAGAAAGTCTCGT	198	---NA---			0	-		No
GR7D2IN01EMXZA	GR7D2IN01EMXZA	GR7D2IN01EMXZAa	546		1	2	ag	5	145	154	108	257	Y	34	TATAATTTTATGGCCGTGGCTG	CCAATTTGTGGATGGTCAACTA	232	---NA---			0	-		No
GR7D2IN01EN1FM	GR7D2IN01EN1FM	GR7D2IN01EN1FMa	407		1	4	cctc	3	1	12	253	321	N	35				---NA---			0	-		No
GR7D2IN01EN1Y5	GR7D2IN01EN1Y6	GR7D2IN01EN1Y5a	389		1	3	aac	4	268	279	145	312	Y	47	ATAGCAGAAGAAGCAGGAGGTG	TTTTGGGTCCTTTGAGAACTGT	165	---NA---			0	-		No
GR7D2IN01EN21F	GR7D2IN01EN21F	GR7D2IN01EN21Fa	440		1	4	tttc	3	56	67	277	432	N	36	TCTGCAGCATACTTGCTCAATC	ACGCTCCAGATATTTGTAAGGC	135	---NA---			0	-		No
GR7D2IN01EN6H8	GR7D2IN01EN6H9	GR7D2IN01EN6H8a	439		1	3	tta	4	19	30	1	228	Y	34				---NA---			0	-		No
GR7D2IN01EN6TP	GR7D2IN01EN6TP	GR7D2IN01EN6TPa	229		1	2	ag	11	185	206	78	227	Y	40				---NA---			0	-		No
GR7D2IN01EN8QQ	GR7D2IN01EN8QQ	GR7D2IN01EN8QQa	438		1	2	ta	5	21	30	170	358	N	31				---NA---			0	-		No
GR7D2IN01ENGGQ	GR7D2IN01ENGGQ	GR7D2IN01ENGGQa	413		1	3	tgc	4	346	357	3	170	N	50	AGGGAGATGGTCAATAACTGGA	CAAACTTCTGTTGGACAAGCTG	168	uncharacterized protein loc100806513	0	79.2%	0	-		No
GR7D2IN01ENL7N	GR7D2IN01ENL7N	GR7D2IN01ENL7Na	305		1	6	gtggaa	4	274	297	160	303	Y	40				---NA---			0	-		No
GR7D2IN01ENNUQ	GR7D2IN01ENNUQ	GR7D2IN01ENNUQb	454		2	2	ct	5	387	396	1	360	N	60	ACCAAGGACAAAGATGGATTTG	CGCTCTCTTCTTCACTCGTCTC	123	---NA---			0	-		No
GR7D2IN01ENNUQ	GR7D2IN01ENNUQ	GR7D2IN01ENNUQa	454		2	2	ca	5	377	386	1	360	N	60	ACCAAGGACAAAGATGGATTTG	CGCTCTCTTCTTCACTCGTCTC	123	---NA---			0	-		No
GR7D2IN01ENQD7	GR7D2IN01ENQD8	GR7D2IN01ENQD7a	320		1	4	attt	3	57	68	4	153	Y	34	GACTTGCAAGAGGACCGTAAAC	AAGATGATTAAGAGCAGCAGCC	135	---NA---			0	-		No
GR7D2IN01EO2CZ	GR7D2IN01EO2CZ	GR7D2IN01EO2CZb	442		2	3	agt	4	354	365	1	207	N	41	CTTCTCAGACAACTCATTCCCC	GGAGAAGCAGCATTAGTCCATT	298	---NA---			0	-		No
GR7D2IN01EO2CZ	GR7D2IN01EO2CZ	GR7D2IN01EO2CZa	442		2	3	cat	4	67	78	1	207	Y	41	GTTCTGCAACTCAAACAGATCG	GGGAATGAGTTGTCTGAGAAGG	105	---NA---			0	-		No
GR7D2IN01EO2G6	GR7D2IN01EO2G7	GR7D2IN01EO2G6a	421		1	2	ct	5	265	274	45	377	Y	47	ATGATCGTCATCCCAAAATCTC	CTGGAATATGTCGGTCAATGTG	221	uncharacterized protein	0	743.75	2	C:chloroplast; P:biological_process		No
GR7D2IN01EO6WL	GR7D2IN01EO6WL	GR7D2IN01EO6WLa	526		1	4	aatt	3	172	183	177	407	N	32				predicted protein [Populus trichocarpa]	30.8	92666666666666.6	4	P:protein modification process; F:protein kinase activity; C:intrinsic to membrane; F:adenyl ribonucleotide binding	-	No
GR7D2IN01EO8GL	GR7D2IN01EO8GL	GR7D2IN01EO8GLa	405		1	3	gag	5	354	368	46	303	N	57	TCAAAATCCTCAACCTGCTTCT	TTCAAAGATCCTTCCTTCTCCA	246	uncharacterized protein loc100791852	0	79.5%	0	-		No
GR7D2IN01EO90R	GR7D2IN01EO90R	GR7D2IN01EO90Ra	516		1	4	tccg	3	234	245	1	417	Y	49	GGGTCCAGCTCCTCTATGATAA	TAGCTCGTCGAAGAGGCTTAGT	256	respiratory burst oxidase-like protein	0	96.5%	0	-		No
GR7D2IN01EOF6C	GR7D2IN01EOF6C	GR7D2IN01EOF6Ca	323		1	2	at	5	298	307	2	124	N	43				probable plastidic glucose transporter 1-like	0	91.2%	4	F:substrate-specific transmembrane transporter activity; C:intrinsic to membrane; P:transport; C:intracellular membrane-bounded organelle	-	No
GR7D2IN01EOIHM	GR7D2IN01EOIHM	GR7D2IN01EOIHMa	516		1	2	ga	5	94	103	331	468	N	37	GAAAGAAGGGAGAAAGACGAGC	TCCTTAGGTGGGGAGAATTGTA	231	---NA---			0	-		No
GR7D2IN01EOJ2S	GR7D2IN01EOJ2S	GR7D2IN01EOJ2Sa	372		1	4	cttt	3	297	308	2	103	N	32	GAAGGGCATTTTGGTATGAAAG	CAGAAATAGGGAACAGGAAACG	240	---NA---			0	-		No
GR7D2IN01EOJPK	GR7D2IN01EOJPK	GR7D2IN01EOJPKa	312		1	3	gag	4	253	264	55	204	N	41	TGATTCGGATGAGGACTATGTG	TGGATCTGTTGAATTTCCTCCT	172	phd and ring finger domain-containing protein	172	72.0%	0	-		No
GR7D2IN01EOMZ8	GR7D2IN01EOMZ8	GR7D2IN01EOMZ8b	484		2	3	tct	4	392	403	234	344	N	38	GGTCTCTGCATAAGCCTTCCTA	AATTCAGATACCTTCGCAGCTC	131	constans 1	0	91.6%	2	C:cell part; F:transition metal ion binding	-	No
GR7D2IN01EOMZ8	GR7D2IN01EOMZ8	GR7D2IN01EOMZ8a	484		2	2	at	7	109	122	234	344	N	38	ACCATCCAAAAAGTCAACCAAG	TGATCATGAGCTGCAGTATGTG	184	constans 1	0	91.6%	2	C:cell part; F:transition metal ion binding	-	No
GR7D2IN01EOPVL	GR7D2IN01EOPVL	GR7D2IN01EOPVLa	296		1	4	aatt	3	205	216	3	116	N	28				---NA---			0	-		No
GR7D2IN01EOQCA	GR7D2IN01EOQCA	GR7D2IN01EOQCAa	323		1	3	aat	4	171	182	158	256	Y	41	GTGTTACCCGGTATTGCTCTTC	CAACATGAGCTCTGGCTTTATG	209	---NA---			0	-		No
GR7D2IN01EOROT	GR7D2IN01EOROT	GR7D2IN01EOROTa	521		1	2	ag	5	365	374	52	189	N	40	AGCCTAATTGTGTGTTTGTCCA	CCCTCAAGAACTCCAGAACATC	198	---NA---			0	-		No
GR7D2IN01EOU4O	GR7D2IN01EOU4O	GR7D2IN01EOU4Oa	266		1	4	aaag	3	119	130	33	173	Y	36	GCATGGGAACTGGATAGTCATT	CGAAGCGTATCCTTGCTTTAGT	213	---NA---			0	-		No
GR7D2IN01EOUY7	GR7D2IN01EOUY8	GR7D2IN01EOUY7a	509		1	3	gaa	4	421	432	204	497	Y	43	AGCTACTGTGGCTACTAACGGG	AACCATGCATTGTGGTTCTTCT	140	---NA---			0	-		No
GR7D2IN01EOZQ4	GR7D2IN01EOZQ5	GR7D2IN01EOZQ4a	503		1	3	att	6	297	314	93	293	N	42	GCACTTGCTTTTCTGATTGATG	CCAAAAGAGCTAGGCGTTCTTA	264	---NA---			0	-		No
GR7D2IN01EP46N	GR7D2IN01EP46N	GR7D2IN01EP46Na	486		1	2	ag	5	83	92	179	379	N	40	AAATAGGATCAGAGGGAGGAGC	ATCACCCTTGAACTCTGACCAT	119	methyl binding domain protein	0	64.8%	4	F:zinc ion binding; C:nucleus; C:intracellular; F:DNA binding		No
GR7D2IN01EP5FN	GR7D2IN01EP5FN	GR7D2IN01EP5FNa	368		1	4	attt	3	287	298	1	288	N	42	AGATCAAAGAGCCACAGGAAAG	GGGATCTGAGAGGAGAAGTTGA	139	---NA---			0	-		No
GR7D2IN01EPA93	GR7D2IN01EPA94	GR7D2IN01EPA93a	454		1	2	ca	5	247	256	103	276	Y	34	AATGCAGTAAGTACTCTGCCCC	GAATGACCCTAGCCACCTTGTA	114	---NA---			0	-		No
GR7D2IN01EPDY9	GR7D2IN01EPDY10	GR7D2IN01EPDY9a	471		1	3	cat	5	87	101	1	303	Y	41	TTGCGGGATATCACACTATGAA	ATGAGTGTTCCAGACCCTGACT	146	uncharacterized protein loc100788095	0	67.4%	2	F:protein binding; P:cellular protein metabolic process	-	No
GR7D2IN01EPG60	GR7D2IN01EPG61	GR7D2IN01EPG60a	307		1	2	at	12	59	82	243	305	N	33				---NA---			0	-		No
GR7D2IN01EPHOI	GR7D2IN01EPHOI	GR7D2IN01EPHOIa	254		1	2	ta	9	230	247	24	95	N	27				---NA---			0	-		No
GR7D2IN01EPJCX	GR7D2IN01EPJCX	GR7D2IN01EPJCXa	206		1	2	ct	7	6	19	30	206	N	55				zinc finger	0	78.9%	1	F:transition metal ion binding	-	No
GR7D2IN01EPLTV	GR7D2IN01EPLTV	GR7D2IN01EPLTVa	343		1	4	agcc	3	11	22	226	342	N	42				---NA---			0	-		No
GR7D2IN01EPOP9	GR7D2IN01EPOP10	GR7D2IN01EPOP9a	552		1	3	aag	4	209	220	61	228	Y	39	AAAAGGACTGGACAGAAAGCAG	GGCAATCTCTCCTCCTATTCCT	245	---NA---			0	-		No
GR7D2IN01EPP0R	GR7D2IN01EPP0R	GR7D2IN01EPP0Ra	456		1	4	ctgc	3	360	371	174	410	Y	44	GCATCACTTTCGCTGTCACTAC	ATTGATGTTCATCACACTTGCC	216	uncharacterized protein loc100791352	0	82.0%	0	-		No
GR7D2IN01EPSES	GR7D2IN01EPSES	GR7D2IN01EPSESa	496		1	2	ct	9	472	489	244	318	N	38				---NA---			0	-		No
GR7D2IN01EPWZ8	GR7D2IN01EPWZ9	GR7D2IN01EPWZ8a	446		1	4	aaat	3	427	438	138	371	N	37				---NA---			0	-		No
GR7D2IN01EPZ97	GR7D2IN01EPZ98	GR7D2IN01EPZ97a	426		1	3	atc	4	157	168	148	426	Y	48	CCACACTAAAAACACCAAAGCA	ATGCTCAACTCCAACAAGACCT	177	uncharacterized protein	0	91.7%	2	C:NADH dehydrogenase complex; C:mitochondrial respiratory chain	-	No
GR7D2IN01EQ1O2	GR7D2IN01EQ1O2	GR7D2IN01EQ1O2b	356		2	2	tg	7	123	136	29	154	Y	37	TGATCAATCCATTCCTTCCTTC	AGCTGCTGGTGTATGGGTTTAT	251	---NA---			0	-		No
GR7D2IN01EQ1O2	GR7D2IN01EQ1O2	GR7D2IN01EQ1O2a	356		2	4	ttcc	3	95	106	29	154	Y	37	GGCTGCCTCCAGATATAAAACA	CGCTACGGTAGTTAGAACCGAC	187	---NA---			0	-		No
GR7D2IN01EQ5V3	GR7D2IN01EQ5V4	GR7D2IN01EQ5V3a	526		1	3	taa	6	48	65	105	242	N	34	GTTATTGCGCGAACTGAATCC	TTCCCAGTCACTGTTTTGTCAG	193	---NA---			0	-		No
GR7D2IN01EQ7OK	GR7D2IN01EQ7OK	GR7D2IN01EQ7OKa	476		1	3	atc	4	1	12	107	310	N	42				ribonuclease uk114	0	82.7%	0	-		No
GR7D2IN01EQCD1	GR7D2IN01EQCD2	GR7D2IN01EQCD1a	400		1	3	gga	4	113	124	1	354	Y	45	TACACGGTTGCATCTATTCCTG	TTGCTCTCTTTGTCATTCCAGA	277	probable polyol transporter 4-like	0	88.1%	3	C:intrinsic to membrane; P:transport; F:transmembrane transporter activity	-	No
GR7D2IN01EQDPR	GR7D2IN01EQDPR	GR7D2IN01EQDPRa	468		1	3	ctg	4	157	168	175	417	N	44	AATGCTGTGACTGGGTCACTATT	GTTTCCAAGGAAGTGGAGTTTG	131	coiled-coil-helix-coiled-coil-helix domain-containing protein 4	0	78.3%	0	-		No
GR7D2IN01EQGHJ	GR7D2IN01EQGHJ	GR7D2IN01EQGHJa	501		1	3	ctt	5	83	97	163	420	N	48	TTACAGGCTCTCAGGATCTTCC	AGGATGGTGAAGGAGAATCAAA	100	unknown [Lotus japonicus]	0	556666666666666	0	-		No
[truncated: 4,005 more rows]

## Sheet: SNP
Additional file 2 - In silico SSRs-SNPs derived from Prosopis alba leaf transcriptome
Included are unigenes names, Isogroup, marker ID, SNP position, SNP,
# of mapping reads with SNP, # total reads coverage on the SNP position, # of mapping SNP reads vs consensus,
% of reads with SNP, similarity matches, E value, similarity mean,
#GO, GO terms, Enzimes codes , chloroplast
Name/ID	Isogroup	Marker ID	SNP position	SNP	number_of mapping_reads SNP	total read coverage on the SNP position	number_of mapping_reads CONSENS	% of reads with SNP from total cov.	Seq. Description	min. eValue	mean Similarity	#GO	GOs	Enzyme Codes	Chloroplast
contig00115		contig00115_0_59	59	C/T	10	24	14	41.7	hydroxypyruvate reductase			3	P:metabolic process; F:nucleotide binding; F:oxidoreductase activity, acting on the CH-OH group of donors, NAD or NADP as acceptor	EC:1.1.1.0	NO
contig00115		contig00115_1_81	81	G/T	15	31	16	48.4	hydroxypyruvate reductase			3	P:metabolic process; F:nucleotide binding; F:oxidoreductase activity, acting on the CH-OH group of donors, NAD or NADP as acceptor	EC:1.1.1.0	NO
contig00115		contig00115_2_200	200	G/A	21	44	23	47.7	hydroxypyruvate reductase			3	P:metabolic process; F:nucleotide binding; F:oxidoreductase activity, acting on the CH-OH group of donors, NAD or NADP as acceptor	EC:1.1.1.0	NO
contig00115		contig00115_3_257	257	A/C	18	49	31	36.7	hydroxypyruvate reductase			3	P:metabolic process; F:nucleotide binding; F:oxidoreductase activity, acting on the CH-OH group of donors, NAD or NADP as acceptor	EC:1.1.1.0	NO
contig00115		contig00115_4_265	265	G/T	8	50	42	16.0	hydroxypyruvate reductase			3	P:metabolic process; F:nucleotide binding; F:oxidoreductase activity, acting on the CH-OH group of donors, NAD or NADP as acceptor	EC:1.1.1.0	NO
contig00115		contig00115_5_488	488	G/A	20	59	39	33.9	hydroxypyruvate reductase			3	P:metabolic process; F:nucleotide binding; F:oxidoreductase activity, acting on the CH-OH group of donors, NAD or NADP as acceptor	EC:1.1.1.0	NO
contig00115		contig00115_6_617	617	A/G	7	43	36	16.3	hydroxypyruvate reductase			3	P:metabolic process; F:nucleotide binding; F:oxidoreductase activity, acting on the CH-OH group of donors, NAD or NADP as acceptor	EC:1.1.1.0	NO
contig00552		contig00552_7_129	129	A/C	12	77	65	15.6	---NA---			0	0	0	NO
contig00552		contig00552_8_130	130	C/A	12	77	65	15.6	---NA---			0	0	0	NO
isotig00010	isogroup00002	isotig00010_12_410	410	T/A	10	16	6	62.5	atp synthase cf0 subunit iii			8	F:hydrogen ion transmembrane transporter activity; C:plastid envelope; P:hydrogen transport; F:binding; C:intrinsic to membrane; C:proton-transporting two-sector ATPase complex, proton-transporting domain; P:ATP biosynthetic process; C:chloroplast thylakoid	0	yes
contig03254		contig03254_13_304	304	A/G	4	18	14	22.2	ribosomal protein s10			4	C:ribonucleoprotein complex; C:intracellular membrane-bounded organelle; P:gene expression; F:structural molecule activity	0	NO
contig03328		contig03328_14_603	603	A/G	7	15	8	46.7	ribosomal protein l2			6	F:nucleic acid binding; P:gene expression; C:plastid; F:catalytic activity; C:ribonucleoprotein complex; F:structural molecule activity	0	yes
contig03328		contig03328_15_621	621	A/G	4	14	10	28.6	ribosomal protein l2			6	F:nucleic acid binding; P:gene expression; C:plastid; F:catalytic activity; C:ribonucleoprotein complex; F:structural molecule activity	0	yes
contig03331		contig03331_18_155	155	G/A	4	31	27	12.9	---NA---			0	0	0	yes
contig03331		contig03331_19_301	301	C/G	5	38	33	13.2	---NA---			0	0	0	yes
contig03332		contig03332_21_966	966	T/G	10	49	39	20.4	50s ribosomal protein chloroplastic			6	C:plastid; F:rRNA binding; P:translation; F:structural constituent of ribosome; P:ribonucleoprotein complex assembly; C:ribosome	0	yes
contig03332		contig03332_22_1987	1987	G/T	11	36	25	30.6	50s ribosomal protein chloroplastic			6	C:plastid; F:rRNA binding; P:translation; F:structural constituent of ribosome; P:ribonucleoprotein complex assembly; C:ribosome	0	yes
contig03332		contig03332_23_2533	2533	C/T	13	58	45	22.4	50s ribosomal protein chloroplastic			6	C:plastid; F:rRNA binding; P:translation; F:structural constituent of ribosome; P:ribonucleoprotein complex assembly; C:ribosome	0	yes
contig03332		contig03332_25_3315	3315	G/A	7	50	43	14.0	50s ribosomal protein chloroplastic			6	C:plastid; F:rRNA binding; P:translation; F:structural constituent of ribosome; P:ribonucleoprotein complex assembly; C:ribosome	0	yes
contig03332		contig03332_27_3788	3788	C/T	6	44	38	13.6	50s ribosomal protein chloroplastic			6	C:plastid; F:rRNA binding; P:translation; F:structural constituent of ribosome; P:ribonucleoprotein complex assembly; C:ribosome	0	yes
contig03332		contig03332_28_3843	3843	A/T	4	28	24	14.3	50s ribosomal protein chloroplastic			6	C:plastid; F:rRNA binding; P:translation; F:structural constituent of ribosome; P:ribonucleoprotein complex assembly; C:ribosome	0	yes
contig03332		contig03332_29_3844	3844	T/A	4	28	24	14.3	50s ribosomal protein chloroplastic			6	C:plastid; F:rRNA binding; P:translation; F:structural constituent of ribosome; P:ribonucleoprotein complex assembly; C:ribosome	0	yes
contig03332		contig03332_30_3845	3845	G/A	6	28	22	21.4	50s ribosomal protein chloroplastic			6	C:plastid; F:rRNA binding; P:translation; F:structural constituent of ribosome; P:ribonucleoprotein complex assembly; C:ribosome	0	yes
contig03336		contig03336_31_927	927	A/G	14	83	69	16.9	rna polymerase alpha subunit			10	C:large ribosomal subunit; P:transcription, DNA-dependent; F:rRNA binding; C:plastid; ; F:protein dimerization activity; F:structural constituent of ribosome; P:translation; F:DNA-directed RNA polymerase activity; F:DNA binding	EC:2.7.7.6	yes
contig03336		contig03336_35_1710	1710	A/C	8	50	42	16.0	rna polymerase alpha subunit			10	C:large ribosomal subunit; P:transcription, DNA-dependent; F:rRNA binding; C:plastid; ; F:protein dimerization activity; F:structural constituent of ribosome; P:translation; F:DNA-directed RNA polymerase activity; F:DNA binding	EC:2.7.7.6	yes
contig03336		contig03336_37_1722	1722	A/T	5	48	43	10.4	rna polymerase alpha subunit			10	C:large ribosomal subunit; P:transcription, DNA-dependent; F:rRNA binding; C:plastid; ; F:protein dimerization activity; F:structural constituent of ribosome; P:translation; F:DNA-directed RNA polymerase activity; F:DNA binding	EC:2.7.7.6	yes
contig03336		contig03336_41_2985	2985	A/T	6	34	28	17.6	rna polymerase alpha subunit			10	C:large ribosomal subunit; P:transcription, DNA-dependent; F:rRNA binding; C:plastid; ; F:protein dimerization activity; F:structural constituent of ribosome; P:translation; F:DNA-directed RNA polymerase activity; F:DNA binding	EC:2.7.7.6	yes
contig03336		contig03336_42_3018	3018	G/T	4	33	29	12.1	rna polymerase alpha subunit			10	C:large ribosomal subunit; P:transcription, DNA-dependent; F:rRNA binding; C:plastid; ; F:protein dimerization activity; F:structural constituent of ribosome; P:translation; F:DNA-directed RNA polymerase activity; F:DNA binding	EC:2.7.7.6	yes
contig03336		contig03336_43_3060	3060	A/T	8	36	28	22.2	rna polymerase alpha subunit			10	C:large ribosomal subunit; P:transcription, DNA-dependent; F:rRNA binding; C:plastid; ; F:protein dimerization activity; F:structural constituent of ribosome; P:translation; F:DNA-directed RNA polymerase activity; F:DNA binding	EC:2.7.7.6	yes
contig03336		contig03336_44_3098	3098	T/G	6	35	29	17.1	rna polymerase alpha subunit			10	C:large ribosomal subunit; P:transcription, DNA-dependent; F:rRNA binding; C:plastid; ; F:protein dimerization activity; F:structural constituent of ribosome; P:translation; F:DNA-directed RNA polymerase activity; F:DNA binding	EC:2.7.7.6	yes
contig03336		contig03336_45_3099	3099	G/T	6	35	29	17.1	rna polymerase alpha subunit			10	C:large ribosomal subunit; P:transcription, DNA-dependent; F:rRNA binding; C:plastid; ; F:protein dimerization activity; F:structural constituent of ribosome; P:translation; F:DNA-directed RNA polymerase activity; F:DNA binding	EC:2.7.7.6	yes
contig03336		contig03336_46_3651	3651	G/A	21	45	24	46.7	rna polymerase alpha subunit			10	C:large ribosomal subunit; P:transcription, DNA-dependent; F:rRNA binding; C:plastid; ; F:protein dimerization activity; F:structural constituent of ribosome; P:translation; F:DNA-directed RNA polymerase activity; F:DNA binding	EC:2.7.7.6	yes
contig03336		contig03336_47_3652	3652	A/G	5	45	40	11.1	rna polymerase alpha subunit			10	C:large ribosomal subunit; P:transcription, DNA-dependent; F:rRNA binding; C:plastid; ; F:protein dimerization activity; F:structural constituent of ribosome; P:translation; F:DNA-directed RNA polymerase activity; F:DNA binding	EC:2.7.7.6	yes
contig03336		contig03336_49_3666	3666	C/T	9	41	32	22.0	rna polymerase alpha subunit			10	C:large ribosomal subunit; P:transcription, DNA-dependent; F:rRNA binding; C:plastid; ; F:protein dimerization activity; F:structural constituent of ribosome; P:translation; F:DNA-directed RNA polymerase activity; F:DNA binding	EC:2.7.7.6	yes
contig03336		contig03336_50_3679	3679	G/A	7	52	45	13.5	rna polymerase alpha subunit			10	C:large ribosomal subunit; P:transcription, DNA-dependent; F:rRNA binding; C:plastid; ; F:protein dimerization activity; F:structural constituent of ribosome; P:translation; F:DNA-directed RNA polymerase activity; F:DNA binding	EC:2.7.7.6	yes
contig03336		contig03336_51_3697	3697	T/G	6	57	51	10.5	rna polymerase alpha subunit			10	C:large ribosomal subunit; P:transcription, DNA-dependent; F:rRNA binding; C:plastid; ; F:protein dimerization activity; F:structural constituent of ribosome; P:translation; F:DNA-directed RNA polymerase activity; F:DNA binding	EC:2.7.7.6	yes
contig03350		contig03350_53_480	480	A/G	7	41	34	17.1	ribosomal protein s3			3	C:ribosome; P:translation; F:structural constituent of ribosome	0	yes
contig03350		contig03350_55_982	982	A/T	15	54	39	27.8	ribosomal protein s3			3	C:ribosome; P:translation; F:structural constituent of ribosome	0	yes
contig03350		contig03350_57_1059	1059	C/T	8	49	41	16.3	ribosomal protein s3			3	C:ribosome; P:translation; F:structural constituent of ribosome	0	yes
isotig00080	isogroup00006	isotig00080_58_3114	3114	C/T	7	20	13	35.0	apocytochrome b			10	F:cation binding; F:oxidoreductase activity; C:intracellular membrane-bounded organelle; P:translation; P:respiratory electron transport chain; F:structural constituent of ribosome; C:small ribosomal subunit; C:intrinsic to membrane; F:electron carrier activity; P:establishment of localization	0	NO
isotig00080	isogroup00006	isotig00080_59_3128	3128	C/T	5	20	15	25.0	apocytochrome b			10	F:cation binding; F:oxidoreductase activity; C:intracellular membrane-bounded organelle; P:translation; P:respiratory electron transport chain; F:structural constituent of ribosome; C:small ribosomal subunit; C:intrinsic to membrane; F:electron carrier activity; P:establishment of localization	0	NO
isotig00080	isogroup00006	isotig00080_60_3502	3502	C/T	7	17	10	41.2	apocytochrome b			10	F:cation binding; F:oxidoreductase activity; C:intracellular membrane-bounded organelle; P:translation; P:respiratory electron transport chain; F:structural constituent of ribosome; C:small ribosomal subunit; C:intrinsic to membrane; F:electron carrier activity; P:establishment of localization	0	NO
isotig00080	isogroup00006	isotig00080_61_4100	4100	C/T	4	30	26	13.3	apocytochrome b			10	F:cation binding; F:oxidoreductase activity; C:intracellular membrane-bounded organelle; P:translation; P:respiratory electron transport chain; F:structural constituent of ribosome; C:small ribosomal subunit; C:intrinsic to membrane; F:electron carrier activity; P:establishment of localization	0	NO
isotig00080	isogroup00006	isotig00080_62_4420	4420	T/C	8	18	10	44.4	apocytochrome b			10	F:cation binding; F:oxidoreductase activity; C:intracellular membrane-bounded organelle; P:translation; P:respiratory electron transport chain; F:structural constituent of ribosome; C:small ribosomal subunit; C:intrinsic to membrane; F:electron carrier activity; P:establishment of localization	0	NO
isotig00085	isogroup00006	isotig00085_63_3054	3054	T/C	5	9	4	55.6	ribosomal protein s19			7	C:plastid; P:oxidation-reduction process; C:membrane; F:structural constituent of ribosome; P:translation; F:RNA binding; C:ribosome	0	NO
isotig00099	isogroup00006	isotig00099_64_614	614	T/C	6	11	5	54.5	nadh dehydrogenase subunit 2			3	C:intracellular membrane-bounded organelle; F:NADH dehydrogenase (ubiquinone) activity; P:ATP synthesis coupled electron transport	EC:1.6.5.3	NO
isotig00099	isogroup00006	isotig00099_65_629	629	T/C	6	11	5	54.5	nadh dehydrogenase subunit 2			3	C:intracellular membrane-bounded organelle; F:NADH dehydrogenase (ubiquinone) activity; P:ATP synthesis coupled electron transport	EC:1.6.5.3	NO
isotig00198	isogroup00013	isotig00198_68_2704	2704	A/G	4	10	6	40.0	splicing factor 3b subunit 1-like			2	P:RNA processing; C:plastid	0	NO
isotig00198	isogroup00013	isotig00198_69_2821	2821	C/T	4	13	9	30.8	splicing factor 3b subunit 1-like			2	P:RNA processing; C:plastid	0	NO
isotig00198	isogroup00013	isotig00198_70_3658	3658	T/C	6	14	8	42.9	splicing factor 3b subunit 1-like			2	P:RNA processing; C:plastid	0	NO
isotig00198	isogroup00013	isotig00198_71_3775	3775	C/T	5	12	7	41.7	splicing factor 3b subunit 1-like			2	P:RNA processing; C:plastid	0	NO
isotig00198	isogroup00013	isotig00198_72_4018	4018	G/A	5	15	10	33.3	splicing factor 3b subunit 1-like			2	P:RNA processing; C:plastid	0	NO
isotig00213	isogroup00013	isotig00213_73_2127	2127	C/T	4	10	6	40.0	nadh dehydrogenase subunit 7			6	P:generation of precursor metabolites and energy; F:quinone binding; C:intracellular membrane-bounded organelle; F:NAD binding; P:oxidation-reduction process; F:NADH dehydrogenase (quinone) activity	EC:1.6.99.5	NO
contig03680		contig03680_84_617	617	A/G	7	16	9	43.8	---NA---			0	0	0	NO
contig03680		contig03680_85_1090	1090	A/G	6	28	22	21.4	---NA---			0	0	0	NO
contig03680		contig03680_86_1529	1529	A/C	6	12	6	50.0	---NA---			0	0	0	NO
contig03680		contig03680_87_1998	1998	A/G	7	29	22	24.1	---NA---			0	0	0	NO
contig03680		contig03680_90_2430	2430	T/G	6	52	46	11.5	---NA---			0	0	0	NO
contig03680		contig03680_91_2447	2447	A/G	6	52	46	11.5	---NA---			0	0	0	NO
contig03680		contig03680_92_2571	2571	C/A	4	36	32	11.1	---NA---			0	0	0	NO
isotig00294	isogroup00021	isotig00294_93_558	558	A/G	26	43	17	60.5	rossmann-fold nad -binding domain-containing protein			4	P:cellular metabolic process; C:membrane; F:coenzyme binding; F:oxidoreductase activity, acting on the CH-OH group of donors, NAD or NADP as acceptor	EC:1.1.1.0	NO
isotig00298	isogroup00022	isotig00298_95_1112	1112	T/C	12	18	6	66.7	alcohol dehydrogenase			4	P:oxidation-reduction process; C:intracellular part; F:zinc ion binding; F:oxidoreductase activity, acting on the CH-OH group of donors, NAD or NADP as acceptor	EC:1.1.1.0	NO
isotig00299	isogroup00022	isotig00299_96_551	551	C/T	13	25	12	52.0	alcohol dehydrogenase			5	F:zinc ion binding; P:oxidation-reduction process; C:intracellular part; F:transferase activity, transferring acyl groups other than amino-acyl groups; F:oxidoreductase activity, acting on the CH-OH group of donors, NAD or NADP as acceptor	EC:2.3.1.0; EC:1.1.1.0	NO
isotig00299	isogroup00022	isotig00299_97_1264	1264	A/G	7	33	26	21.2	alcohol dehydrogenase			5	F:zinc ion binding; P:oxidation-reduction process; C:intracellular part; F:transferase activity, transferring acyl groups other than amino-acyl groups; F:oxidoreductase activity, acting on the CH-OH group of donors, NAD or NADP as acceptor	EC:2.3.1.0; EC:1.1.1.0	NO
isotig00299	isogroup00022	isotig00299_98_1277	1277	T/C	18	30	12	60.0	alcohol dehydrogenase			5	F:zinc ion binding; P:oxidation-reduction process; C:intracellular part; F:transferase activity, transferring acyl groups other than amino-acyl groups; F:oxidoreductase activity, acting on the CH-OH group of donors, NAD or NADP as acceptor	EC:2.3.1.0; EC:1.1.1.0	NO
isotig00299	isogroup00022	isotig00299_99_1314	1314	A/G	8	21	13	38.1	alcohol dehydrogenase			5	F:zinc ion binding; P:oxidation-reduction process; C:intracellular part; F:transferase activity, transferring acyl groups other than amino-acyl groups; F:oxidoreductase activity, acting on the CH-OH group of donors, NAD or NADP as acceptor	EC:2.3.1.0; EC:1.1.1.0	NO
isotig00299	isogroup00022	isotig00299_100_1347	1347	G/C	4	9	5	44.4	alcohol dehydrogenase			5	F:zinc ion binding; P:oxidation-reduction process; C:intracellular part; F:transferase activity, transferring acyl groups other than amino-acyl groups; F:oxidoreductase activity, acting on the CH-OH group of donors, NAD or NADP as acceptor	EC:2.3.1.0; EC:1.1.1.0	NO
isotig00350	isogroup00025	isotig00350_101_122	122	A/G	4	9	5	44.4	atpase subunit 8			5	F:hydrolase activity, acting on acid anhydrides, catalyzing transmembrane movement of substances; C:mitochondrial proton-transporting ATP synthase complex, coupling factor F(o); F:hydrogen ion transmembrane transporter activity; P:ATP synthesis coupled proton transport; C:integral to membrane	EC:3.6.3.0	NO
isotig00430	isogroup00033	isotig00430_102_292	292	T/G	6	27	21	22.2	indole-3-acetate beta-glucosyltransferase like protein			3	P:response to UV; F:UDP-glucosyltransferase activity; P:metabolic process	0	NO
isotig00430	isogroup00033	isotig00430_103_437	437	C/T	13	35	22	37.1	indole-3-acetate beta-glucosyltransferase like protein			3	P:response to UV; F:UDP-glucosyltransferase activity; P:metabolic process	0	NO
isotig00430	isogroup00033	isotig00430_104_635	635	T/G	6	29	23	20.7	indole-3-acetate beta-glucosyltransferase like protein			3	P:response to UV; F:UDP-glucosyltransferase activity; P:metabolic process	0	NO
isotig00432	isogroup00033	isotig00432_105_488	488	C/T	4	12	8	33.3	universal stress protein family protein			1	P:response to stress	0	NO
isotig00477	isogroup00038	isotig00477_106_354	354	C/A	4	13	9	30.8	50s ribosomal protein chloroplastic-like			4	C:ribonucleoprotein complex; F:nucleic acid binding; F:structural molecule activity; P:gene expression	0	NO
isotig00487	isogroup00039	isotig00487_112_282	282	T/A	11	37	26	29.7	early light-induced protein			2	C:chloroplast envelope; C:intrinsic to membrane	0	NO
isotig00487	isogroup00039	isotig00487_113_675	675	A/T	4	15	11	26.7	early light-induced protein			2	C:chloroplast envelope; C:intrinsic to membrane	0	NO
isotig00659	isogroup00061	isotig00659_125_246	246	A/T	5	16	11	31.3	---NA---			1	P:response to stress	0	NO
isotig00659	isogroup00061	isotig00659_126_631	631	C/G	4	23	19	17.4	---NA---			1	P:response to stress	0	NO
isotig00659	isogroup00061	isotig00659_127_714	714	G/A	4	22	18	18.2	---NA---			1	P:response to stress	0	NO
isotig00659	isogroup00061	isotig00659_128_948	948	A/T	4	9	5	44.4	---NA---			1	P:response to stress	0	NO
isotig00680	isogroup00065	isotig00680_129_348	348	T/C	4	11	7	36.4	ran-binding protein 1 homolog c-like			1	P:transport	0	NO
isotig00680	isogroup00065	isotig00680_130_482	482	C/T	5	14	9	35.7	ran-binding protein 1 homolog c-like			1	P:transport	0	NO
isotig00690	isogroup00067	isotig00690_131_1244	1244	T/C	5	10	5	50.0	---NA---			0	0	0	NO
isotig00700	isogroup00069	isotig00700_135_900	900	A/T	6	49	43	12.2	glutathione s-			2	F:carbon-sulfur lyase activity; F:transferase activity, transferring alkyl or aryl (other than methyl) groups	EC:2.5.1.0	NO
isotig00702	isogroup00069	isotig00702_137_580	580	T/C	5	12	7	41.7	glutathione s-			2	F:carbon-sulfur lyase activity; F:transferase activity, transferring alkyl or aryl (other than methyl) groups	EC:2.5.1.0	NO
isotig00702	isogroup00069	isotig00702_138_582	582	A/T	5	12	7	41.7	glutathione s-			2	F:carbon-sulfur lyase activity; F:transferase activity, transferring alkyl or aryl (other than methyl) groups	EC:2.5.1.0	NO
isotig00702	isogroup00069	isotig00702_139_619	619	A/G	6	13	7	46.2	glutathione s-			2	F:carbon-sulfur lyase activity; F:transferase activity, transferring alkyl or aryl (other than methyl) groups	EC:2.5.1.0	NO
isotig00702	isogroup00069	isotig00702_140_643	643	G/A	6	13	7	46.2	glutathione s-			2	F:carbon-sulfur lyase activity; F:transferase activity, transferring alkyl or aryl (other than methyl) groups	EC:2.5.1.0	NO
isotig00702	isogroup00069	isotig00702_141_679	679	A/T	8	14	6	57.1	glutathione s-			2	F:carbon-sulfur lyase activity; F:transferase activity, transferring alkyl or aryl (other than methyl) groups	EC:2.5.1.0	NO
isotig00702	isogroup00069	isotig00702_142_688	688	T/A	9	15	6	60.0	glutathione s-			2	F:carbon-sulfur lyase activity; F:transferase activity, transferring alkyl or aryl (other than methyl) groups	EC:2.5.1.0	NO
isotig00702	isogroup00069	isotig00702_143_958	958	T/C	6	11	5	54.5	glutathione s-			2	F:carbon-sulfur lyase activity; F:transferase activity, transferring alkyl or aryl (other than methyl) groups	EC:2.5.1.0	NO
isotig00704	isogroup00069	isotig00704_156_804	804	G/T	4	10	6	40.0	glutathione s-			2	F:carbon-sulfur lyase activity; F:transferase activity, transferring alkyl or aryl (other than methyl) groups	EC:2.5.1.0	NO
isotig00707	isogroup00070	isotig00707_158_544	544	G/T	10	78	68	12.8	stem-specific protein tsjt1-like			0	0	0	NO
isotig00707	isogroup00070	isotig00707_161_865	865	G/C	15	57	42	26.3	stem-specific protein tsjt1-like			0	0	0	NO
isotig00707	isogroup00070	isotig00707_162_892	892	A/G	7	27	20	25.9	stem-specific protein tsjt1-like			0	0	0	NO
isotig00839	isogroup00091	isotig00839_170_1200	1200	G/C	18	48	30	37.5	af031082_1glutamine synthetase			5	F:ammonia ligase activity; C:plastid; P:glutamine metabolic process; P:nitrogen cycle metabolic process; F:adenyl ribonucleotide binding	0	NO
isotig00842	isogroup00091	isotig00842_171_1144	1144	T/C	4	18	14	22.2	glutamine synthetase			5	P:nitrogen cycle metabolic process; C:plastid; F:glutamate-ammonia ligase activity; F:adenyl ribonucleotide binding; P:glutamine biosynthetic process	EC:6.3.1.2	NO
isotig00856	isogroup00094	isotig00856_172_295	295	T/A	4	25	21	16.0	ribosomal protein s6			3	P:translation; F:structural constituent of ribosome; C:ribosome	0	NO
isotig00856	isogroup00094	isotig00856_173_302	302	C/A	15	25	10	60.0	ribosomal protein s6			3	P:translation; F:structural constituent of ribosome; C:ribosome	0	NO
isotig00856	isogroup00094	isotig00856_174_340	340	G/A	15	25	10	60.0	ribosomal protein s6			3	P:translation; F:structural constituent of ribosome; C:ribosome	0	NO
isotig00856	isogroup00094	isotig00856_175_343	343	T/C	4	25	21	16.0	ribosomal protein s6			3	P:translation; F:structural constituent of ribosome; C:ribosome	0	NO
isotig00856	isogroup00094	isotig00856_176_430	430	T/C	7	25	18	28.0	ribosomal protein s6			3	P:translation; F:structural constituent of ribosome; C:ribosome	0	NO
isotig00861	isogroup00095	isotig00861_182_196	196	G/A	6	31	25	19.4	thylakoid membrane phosphoprotein 14 kda			0	0	0	NO
isotig00861	isogroup00095	isotig00861_183_197	197	T/C	6	31	25	19.4	thylakoid membrane phosphoprotein 14 kda			0	0	0	NO
isotig00861	isogroup00095	isotig00861_184_209	209	C/G	4	32	28	12.5	thylakoid membrane phosphoprotein 14 kda			0	0	0	NO
isotig00861	isogroup00095	isotig00861_185_211	211	A/G	4	33	29	12.1	thylakoid membrane phosphoprotein 14 kda			0	0	0	NO
isotig00861	isogroup00095	isotig00861_186_442	442	G/T	9	40	31	22.5	thylakoid membrane phosphoprotein 14 kda			0	0	0	NO
isotig00861	isogroup00095	isotig00861_187_529	529	C/A	9	37	28	24.3	thylakoid membrane phosphoprotein 14 kda			0	0	0	NO
isotig00861	isogroup00095	isotig00861_188_586	586	T/C	6	27	21	22.2	thylakoid membrane phosphoprotein 14 kda			0	0	0	NO
isotig00861	isogroup00095	isotig00861_189_624	624	G/T	4	20	16	20.0	thylakoid membrane phosphoprotein 14 kda			0	0	0	NO
isotig00862	isogroup00095	isotig00862_190_275	275	C/A	4	26	22	15.4	thylakoid membrane phosphoprotein 14 kda			0	0	0	NO
isotig00862	isogroup00095	isotig00862_191_287	287	C/T	17	26	9	65.4	thylakoid membrane phosphoprotein 14 kda			0	0	0	NO
isotig00862	isogroup00095	isotig00862_192_290	290	G/A	17	26	9	65.4	thylakoid membrane phosphoprotein 14 kda			0	0	0	NO
isotig00862	isogroup00095	isotig00862_195_578	578	T/C	5	19	14	26.3	thylakoid membrane phosphoprotein 14 kda			0	0	0	NO
isotig00872	isogroup00097	isotig00872_196_1323	1323	G/A	4	9	5	44.4	hypothetical protein VITISV_029672 [Vitis vinifera]			2	P:DNA integration; F:DNA binding	0	NO
isotig00872	isogroup00097	isotig00872_197_1333	1333	A/C	5	9	4	55.6	hypothetical protein VITISV_029672 [Vitis vinifera]			2	P:DNA integration; F:DNA binding	0	NO
isotig00872	isogroup00097	isotig00872_198_1440	1440	T/C	4	10	6	40.0	hypothetical protein VITISV_029672 [Vitis vinifera]			2	P:DNA integration; F:DNA binding	0	NO
isotig00872	isogroup00097	isotig00872_199_1471	1471	A/C	5	13	8	38.5	hypothetical protein VITISV_029672 [Vitis vinifera]			2	P:DNA integration; F:DNA binding	0	NO
isotig00872	isogroup00097	isotig00872_200_1474	1474	T/C	4	13	9	30.8	hypothetical protein VITISV_029672 [Vitis vinifera]			2	P:DNA integration; F:DNA binding	0	NO
isotig00872	isogroup00097	isotig00872_201_1506	1506	A/T	5	14	9	35.7	hypothetical protein VITISV_029672 [Vitis vinifera]			2	P:DNA integration; F:DNA binding	0	NO
isotig00872	isogroup00097	isotig00872_202_1606	1606	T/A	4	11	7	36.4	hypothetical protein VITISV_029672 [Vitis vinifera]			2	P:DNA integration; F:DNA binding	0	NO
isotig00892	isogroup00101	isotig00892_208_1068	1068	T/C	4	10	6	40.0	aminotransferase 2			7	C:microbody; F:pyridoxal phosphate binding; C:extracellular region; C:plastid stroma; C:membrane; P:cellular metabolic compound salvage; F:transaminase activity	EC:2.6.1.0	NO
isotig00892	isogroup00101	isotig00892_209_1298	1298	T/G	7	14	7	50.0	aminotransferase 2			7	C:microbody; F:pyridoxal phosphate binding; C:extracellular region; C:plastid stroma; C:membrane; P:cellular metabolic compound salvage; F:transaminase activity	EC:2.6.1.0	NO
isotig00892	isogroup00101	isotig00892_210_1333	1333	C/T	6	12	6	50.0	aminotransferase 2			7	C:microbody; F:pyridoxal phosphate binding; C:extracellular region; C:plastid stroma; C:membrane; P:cellular metabolic compound salvage; F:transaminase activity	EC:2.6.1.0	NO
isotig00892	isogroup00101	isotig00892_211_1361	1361	C/T	6	11	5	54.5	aminotransferase 2			7	C:microbody; F:pyridoxal phosphate binding; C:extracellular region; C:plastid stroma; C:membrane; P:cellular metabolic compound salvage; F:transaminase activity	EC:2.6.1.0	NO
isotig00916	isogroup00106	isotig00916_219_431	431	G/C	20	28	8	71.4	lipid transfer protein precursor			2	P:organic substance transport; F:binding	0	NO
isotig00916	isogroup00106	isotig00916_220_581	581	T/C	5	21	16	23.8	lipid transfer protein precursor			2	P:organic substance transport; F:binding	0	NO
isotig00927	isogroup00108	isotig00927_224_6546	6546	T/G	5	44	39	11.4	nadh-plastoquinone oxidoreductase subunit 4			10	C:chloroplast thylakoid; C:photosystem I; F:cofactor binding; F:NADH dehydrogenase (ubiquinone) activity; F:4 iron, 4 sulfur cluster binding; C:thylakoid membrane; C:intrinsic to membrane; F:electron carrier activity; P:ATP synthesis coupled electron transport; P:photosynthetic electron transport in photosystem I	EC:1.6.5.3	yes
isotig00927	isogroup00108	isotig00927_225_6547	6547	G/T	5	44	39	11.4	nadh-plastoquinone oxidoreductase subunit 4			10	C:chloroplast thylakoid; C:photosystem I; F:cofactor binding; F:NADH dehydrogenase (ubiquinone) activity; F:4 iron, 4 sulfur cluster binding; C:thylakoid membrane; C:intrinsic to membrane; F:electron carrier activity; P:ATP synthesis coupled electron transport; P:photosynthetic electron transport in photosystem I	EC:1.6.5.3	yes
isotig00938	isogroup00111	isotig00938_232_1414	1414	T/A	5	26	21	19.2	30 kda ribonucleoprotein			5	F:nucleotide binding; P:RNA processing; F:nucleic acid binding; C:macromolecular complex; C:plastid	0	NO
isotig00938	isogroup00111	isotig00938_233_1487	1487	G/A	6	15	9	40.0	30 kda ribonucleoprotein			5	F:nucleotide binding; P:RNA processing; F:nucleic acid binding; C:macromolecular complex; C:plastid	0	NO
isotig00939	isogroup00111	isotig00939_234_833	833	C/T	14	24	10	58.3	30 kda ribonucleoprotein			5	F:nucleic acid binding; C:macromolecular complex; C:plastid; F:nucleotide binding; P:RNA processing	0	NO
isotig00939	isogroup00111	isotig00939_236_1337	1337	A/C	14	35	21	40.0	30 kda ribonucleoprotein			5	F:nucleic acid binding; C:macromolecular complex; C:plastid; F:nucleotide binding; P:RNA processing	0	NO
isotig00939	isogroup00111	isotig00939_237_1502	1502	A/G	6	18	12	33.3	30 kda ribonucleoprotein			5	F:nucleic acid binding; C:macromolecular complex; C:plastid; F:nucleotide binding; P:RNA processing	0	NO
isotig00940	isogroup00111	isotig00940_238_1158	1158	G/A	4	8	4	50.0	chloroplast rna-binding protein 29			5	F:nucleotide binding; C:plastid; F:nucleic acid binding; P:RNA processing; C:macromolecular complex	0	NO
isotig00940	isogroup00111	isotig00940_239_1233	1233	T/C	4	8	4	50.0	chloroplast rna-binding protein 29			5	F:nucleotide binding; C:plastid; F:nucleic acid binding; P:RNA processing; C:macromolecular complex	0	NO
isotig00940	isogroup00111	isotig00940_240_1244	1244	A/G	4	8	4	50.0	chloroplast rna-binding protein 29			5	F:nucleotide binding; C:plastid; F:nucleic acid binding; P:RNA processing; C:macromolecular complex	0	NO
isotig00940	isogroup00111	isotig00940_241_1338	1338	C/T	4	8	4	50.0	chloroplast rna-binding protein 29			5	F:nucleotide binding; C:plastid; F:nucleic acid binding; P:RNA processing; C:macromolecular complex	0	NO
isotig00940	isogroup00111	isotig00940_242_1340	1340	T/G	4	8	4	50.0	chloroplast rna-binding protein 29			5	F:nucleotide binding; C:plastid; F:nucleic acid binding; P:RNA processing; C:macromolecular complex	0	NO
isotig00941	isogroup00112	isotig00941_243_545	545	C/T	13	25	12	52.0	uncharacterized protein loc100499794			3	P:cellular metabolic process; F:metal ion binding; C:photosystem II	0	NO
isotig00941	isogroup00112	isotig00941_244_692	692	A/G	7	14	7	50.0	uncharacterized protein loc100499794			3	P:cellular metabolic process; F:metal ion binding; C:photosystem II	0	NO
isotig01105	isogroup00139	isotig01105_251_124	124	A/C	6	12	6	50.0	low-temperature inducible			0	0	0	NO
isotig01105	isogroup00139	isotig01105_252_150	150	A/G	6	13	7	46.2	low-temperature inducible			0	0	0	NO
isotig01105	isogroup00139	isotig01105_253_184	184	G/A	6	14	8	42.9	low-temperature inducible			0	0	0	NO
isotig01105	isogroup00139	isotig01105_254_262	262	T/G	7	21	14	33.3	low-temperature inducible			0	0	0	NO
isotig01105	isogroup00139	isotig01105_255_319	319	T/G	10	26	16	38.5	low-temperature inducible			0	0	0	NO
isotig01105	isogroup00139	isotig01105_256_336	336	T/G	8	26	18	30.8	low-temperature inducible			0	0	0	NO
isotig01105	isogroup00139	isotig01105_257_355	355	G/T	7	26	19	26.9	low-temperature inducible			0	0	0	NO
isotig01105	isogroup00139	isotig01105_259_433	433	A/G	7	26	19	26.9	low-temperature inducible			0	0	0	NO
isotig01105	isogroup00139	isotig01105_260_446	446	A/G	18	26	8	69.2	low-temperature inducible			0	0	0	NO
isotig01176	isogroup00152	isotig01176_268_393	393	C/T	5	10	5	50.0	disease resistance protein at4g27190-like			0	0	0	NO
isotig01176	isogroup00152	isotig01176_269_446	446	T/C	5	10	5	50.0	disease resistance protein at4g27190-like			0	0	0	NO
isotig01201	isogroup00157	isotig01201_271_2469	2469	T/A	4	10	6	40.0	chloride channel protein clc-d			5	P:transmembrane transport; F:voltage-gated chloride channel activity; F:protein binding; P:chloride transport; C:intrinsic to membrane	0	NO
isotig01208	isogroup00159	isotig01208_274_555	555	T/C	4	9	5	44.4	nadh dehydrogenase subunit 4			3	F:NADH dehydrogenase (ubiquinone) activity; P:ATP synthesis coupled electron transport; C:intracellular membrane-bounded organelle	EC:1.6.5.3	NO
isotig01208	isogroup00159	isotig01208_275_561	561	T/C	4	10	6	40.0	nadh dehydrogenase subunit 4			3	F:NADH dehydrogenase (ubiquinone) activity; P:ATP synthesis coupled electron transport; C:intracellular membrane-bounded organelle	EC:1.6.5.3	NO
isotig01211	isogroup00160	isotig01211_276_303	303	G/T	5	13	8	38.5	adenylate kinase family protein			6	C:plastid envelope; F:phosphotransferase activity, phosphate group as acceptor; F:nucleobase-containing compound kinase activity; F:adenyl ribonucleotide binding; P:nucleotide metabolic process; C:chloroplast thylakoid	EC:2.7.4.0	NO
isotig01223	isogroup00163	isotig01223_278_1065	1065	A/G	4	11	7	36.4	hydroquinone glucosyltransferase-like			2	F:transferase activity, transferring hexosyl groups; P:metabolic process	EC:2.4.1.0	NO
isotig01223	isogroup00163	isotig01223_279_1087	1087	T/G	4	9	5	44.4	hydroquinone glucosyltransferase-like			2	F:transferase activity, transferring hexosyl groups; P:metabolic process	EC:2.4.1.0	NO
isotig01223	isogroup00163	isotig01223_280_1133	1133	G/A	4	8	4	50.0	hydroquinone glucosyltransferase-like			2	F:transferase activity, transferring hexosyl groups; P:metabolic process	EC:2.4.1.0	NO
isotig01224	isogroup00163	isotig01224_281_884	884	G/A	4	21	17	19.0	hydroquinone glucosyltransferase-like			2	F:transferase activity, transferring hexosyl groups; P:metabolic process	EC:2.4.1.0	NO
isotig01224	isogroup00163	isotig01224_282_1153	1153	G/T	6	15	9	40.0	hydroquinone glucosyltransferase-like			2	F:transferase activity, transferring hexosyl groups; P:metabolic process	EC:2.4.1.0	NO
isotig01224	isogroup00163	isotig01224_283_1161	1161	C/A	4	14	10	28.6	hydroquinone glucosyltransferase-like			2	F:transferase activity, transferring hexosyl groups; P:metabolic process	EC:2.4.1.0	NO
isotig01228	isogroup00164	isotig01228_287_62	62	T/C	5	18	13	27.8	glyceraldehyde-3-phosphate dehydrogenase			4	P:oxidation-reduction process; P:hexose metabolic process; F:glyceraldehyde-3-phosphate dehydrogenase activity; F:nucleotide binding	0	NO
isotig01228	isogroup00164	isotig01228_288_138	138	A/G	8	26	18	30.8	glyceraldehyde-3-phosphate dehydrogenase			4	P:oxidation-reduction process; P:hexose metabolic process; F:glyceraldehyde-3-phosphate dehydrogenase activity; F:nucleotide binding	0	NO
isotig01228	isogroup00164	isotig01228_289_141	141	A/T	8	26	18	30.8	glyceraldehyde-3-phosphate dehydrogenase			4	P:oxidation-reduction process; P:hexose metabolic process; F:glyceraldehyde-3-phosphate dehydrogenase activity; F:nucleotide binding	0	NO
isotig01228	isogroup00164	isotig01228_290_211	211	A/G	18	81	63	22.2	glyceraldehyde-3-phosphate dehydrogenase			4	P:oxidation-reduction process; P:hexose metabolic process; F:glyceraldehyde-3-phosphate dehydrogenase activity; F:nucleotide binding	0	NO
isotig01228	isogroup00164	isotig01228_291_286	286	C/T	26	96	70	27.1	glyceraldehyde-3-phosphate dehydrogenase			4	P:oxidation-reduction process; P:hexose metabolic process; F:glyceraldehyde-3-phosphate dehydrogenase activity; F:nucleotide binding	0	NO
isotig01228	isogroup00164	isotig01228_292_288	288	C/T	25	96	71	26.0	glyceraldehyde-3-phosphate dehydrogenase			4	P:oxidation-reduction process; P:hexose metabolic process; F:glyceraldehyde-3-phosphate dehydrogenase activity; F:nucleotide binding	0	NO
isotig01228	isogroup00164	isotig01228_293_352	352	C/A	28	95	67	29.5	glyceraldehyde-3-phosphate dehydrogenase			4	P:oxidation-reduction process; P:hexose metabolic process; F:glyceraldehyde-3-phosphate dehydrogenase activity; F:nucleotide binding	0	NO
isotig01237	isogroup00167	isotig01237_298_137	137	T/C	10	45	35	22.2	chlorophyll a b binding			7	C:chloroplast thylakoid; F:tetrapyrrole binding; C:photosystem; F:cation binding; C:intrinsic to membrane; P:photosynthesis, light harvesting; P:cellular protein modification process	0	NO
isotig01237	isogroup00167	isotig01237_299_233	233	C/T	11	72	61	15.3	chlorophyll a b binding			7	C:chloroplast thylakoid; F:tetrapyrrole binding; C:photosystem; F:cation binding; C:intrinsic to membrane; P:photosynthesis, light harvesting; P:cellular protein modification process	0	NO
isotig01237	isogroup00167	isotig01237_300_275	275	T/C	30	81	51	37.0	chlorophyll a b binding			7	C:chloroplast thylakoid; F:tetrapyrrole binding; C:photosystem; F:cation binding; C:intrinsic to membrane; P:photosynthesis, light harvesting; P:cellular protein modification process	0	NO
isotig01237	isogroup00167	isotig01237_301_290	290	C/T	20	85	65	23.5	chlorophyll a b binding			7	C:chloroplast thylakoid; F:tetrapyrrole binding; C:photosystem; F:cation binding; C:intrinsic to membrane; P:photosynthesis, light harvesting; P:cellular protein modification process	0	NO
isotig01237	isogroup00167	isotig01237_302_320	320	T/C	29	86	57	33.7	chlorophyll a b binding			7	C:chloroplast thylakoid; F:tetrapyrrole binding; C:photosystem; F:cation binding; C:intrinsic to membrane; P:photosynthesis, light harvesting; P:cellular protein modification process	0	NO
isotig01237	isogroup00167	isotig01237_303_341	341	G/A	28	91	63	30.8	chlorophyll a b binding			7	C:chloroplast thylakoid; F:tetrapyrrole binding; C:photosystem; F:cation binding; C:intrinsic to membrane; P:photosynthesis, light harvesting; P:cellular protein modification process	0	NO
isotig01237	isogroup00167	isotig01237_304_602	602	C/T	18	57	39	31.6	chlorophyll a b binding			7	C:chloroplast thylakoid; F:tetrapyrrole binding; C:photosystem; F:cation binding; C:intrinsic to membrane; P:photosynthesis, light harvesting; P:cellular protein modification process	0	NO
isotig01238	isogroup00167	isotig01238_308_493	493	A/G	21	47	26	44.7	chlorophyll a b binding			3	C:plastid; C:membrane; P:photosynthesis, light harvesting	0	NO
isotig01238	isogroup00167	isotig01238_309_653	653	T/C	10	14	4	71.4	chlorophyll a b binding			3	C:plastid; C:membrane; P:photosynthesis, light harvesting	0	NO
isotig01240	isogroup00168	isotig01240_312_135	135	G/A	14	49	35	28.6	glyceraldehyde-3-phosphate dehydrogenase			3	F:glyceraldehyde-3-phosphate dehydrogenase activity; F:nucleotide binding; P:hexose metabolic process	0	NO
isotig01240	isogroup00168	isotig01240_313_142	142	G/A	14	52	38	26.9	glyceraldehyde-3-phosphate dehydrogenase			3	F:glyceraldehyde-3-phosphate dehydrogenase activity; F:nucleotide binding; P:hexose metabolic process	0	NO
isotig01240	isogroup00168	isotig01240_314_1542	1542	G/C	6	22	16	27.3	glyceraldehyde-3-phosphate dehydrogenase			3	F:glyceraldehyde-3-phosphate dehydrogenase activity; F:nucleotide binding; P:hexose metabolic process	0	NO
isotig01243	isogroup00169	isotig01243_317_1294	1294	C/T	4	16	12	25.0	heat shock protein sti-like			0	0	0	NO
isotig01354	isogroup00196	isotig01354_335_2098	2098	C/T	9	33	24	27.3	abc transporter g family member 22-like			4	C:cell part; F:adenyl ribonucleotide binding; F:nucleoside-triphosphatase activity; F:molybdate ion transmembrane transporter activity	EC:3.6.1.15	NO
isotig01354	isogroup00196	isotig01354_336_2295	2295	T/G	11	33	22	33.3	abc transporter g family member 22-like			4	C:cell part; F:adenyl ribonucleotide binding; F:nucleoside-triphosphatase activity; F:molybdate ion transmembrane transporter activity	EC:3.6.1.15	NO
isotig01354	isogroup00196	isotig01354_337_2307	2307	T/C	10	32	22	31.3	abc transporter g family member 22-like			4	C:cell part; F:adenyl ribonucleotide binding; F:nucleoside-triphosphatase activity; F:molybdate ion transmembrane transporter activity	EC:3.6.1.15	NO
isotig01354	isogroup00196	isotig01354_338_2370	2370	T/C	6	20	14	30.0	abc transporter g family member 22-like			4	C:cell part; F:adenyl ribonucleotide binding; F:nucleoside-triphosphatase activity; F:molybdate ion transmembrane transporter activity	EC:3.6.1.15	NO
isotig01381	isogroup00203	isotig01381_339_573	573	T/C	5	9	4	55.6	cytokinin-o-glucosyltransferase			0	0	0	NO
isotig01428	isogroup00215	isotig01428_340_1484	1484	C/G	5	14	9	35.7	nadp-dependent malic chloroplastic-like			5	P:malate metabolic process; F:malate dehydrogenase (oxaloacetate-decarboxylating) activity; F:NAD binding; F:cation binding; P:oxidation-reduction process	EC:1.1.1.38	NO
isotig01428	isogroup00215	isotig01428_341_1733	1733	T/C	4	22	18	18.2	nadp-dependent malic chloroplastic-like			5	P:malate metabolic process; F:malate dehydrogenase (oxaloacetate-decarboxylating) activity; F:NAD binding; F:cation binding; P:oxidation-reduction process	EC:1.1.1.38	NO
isotig01428	isogroup00215	isotig01428_342_1739	1739	T/A	11	22	11	50.0	nadp-dependent malic chloroplastic-like			5	P:malate metabolic process; F:malate dehydrogenase (oxaloacetate-decarboxylating) activity; F:NAD binding; F:cation binding; P:oxidation-reduction process	EC:1.1.1.38	NO
isotig01428	isogroup00215	isotig01428_343_1886	1886	A/G	11	28	17	39.3	nadp-dependent malic chloroplastic-like			5	P:malate metabolic process; F:malate dehydrogenase (oxaloacetate-decarboxylating) activity; F:NAD binding; F:cation binding; P:oxidation-reduction process	EC:1.1.1.38	NO
isotig01428	isogroup00215	isotig01428_344_1946	1946	C/A	11	24	13	45.8	nadp-dependent malic chloroplastic-like			5	P:malate metabolic process; F:malate dehydrogenase (oxaloacetate-decarboxylating) activity; F:NAD binding; F:cation binding; P:oxidation-reduction process	EC:1.1.1.38	NO
isotig01428	isogroup00215	isotig01428_345_2036	2036	A/C	7	19	12	36.8	nadp-dependent malic chloroplastic-like			5	P:malate metabolic process; F:malate dehydrogenase (oxaloacetate-decarboxylating) activity; F:NAD binding; F:cation binding; P:oxidation-reduction process	EC:1.1.1.38	NO
isotig01432	isogroup00216	isotig01432_347_91	91	C/T	6	21	15	28.6	uncharacterized protein			0	0	0	NO
isotig01432	isogroup00216	isotig01432_348_97	97	T/G	6	21	15	28.6	uncharacterized protein			0	0	0	NO
isotig01432	isogroup00216	isotig01432_349_138	138	T/G	5	23	18	21.7	uncharacterized protein			0	0	0	NO
isotig01432	isogroup00216	isotig01432_350_349	349	A/G	11	30	19	36.7	uncharacterized protein			0	0	0	NO
isotig01437	isogroup00218	isotig01437_351_1438	1438	C/T	5	34	29	14.7	vacuolar h+-translocating inorganic pyrophosphatase			8	F:hydrogen-translocating pyrophosphatase activity; F:inorganic diphosphatase activity; P:proton transport; P:metabolic process; C:intracellular membrane-bounded organelle; C:intrinsic to membrane; C:organelle membrane; F:oxidoreductase activity, acting on the CH-CH group of donors, NAD or NADP as acceptor	EC:3.6.1.1; EC:1.3.1.0	NO
isotig01437	isogroup00218	isotig01437_352_1669	1669	G/A	10	39	29	25.6	vacuolar h+-translocating inorganic pyrophosphatase			8	F:hydrogen-translocating pyrophosphatase activity; F:inorganic diphosphatase activity; P:proton transport; P:metabolic process; C:intracellular membrane-bounded organelle; C:intrinsic to membrane; C:organelle membrane; F:oxidoreductase activity, acting on the CH-CH group of donors, NAD or NADP as acceptor	EC:3.6.1.1; EC:1.3.1.0	NO
isotig01450	isogroup00222	isotig01450_353_1212	1212	A/G	4	13	9	30.8	isocitrate dehydrogenase			7	F:NAD binding; P:aerobic respiration; C:intracellular part; P:cellular carbohydrate metabolic process; F:isocitrate dehydrogenase (NADP+) activity; F:magnesium ion binding; P:isocitrate metabolic process	EC:1.1.1.42	NO
isotig01450	isogroup00222	isotig01450_354_1272	1272	A/G	5	13	8	38.5	isocitrate dehydrogenase			7	F:NAD binding; P:aerobic respiration; C:intracellular part; P:cellular carbohydrate metabolic process; F:isocitrate dehydrogenase (NADP+) activity; F:magnesium ion binding; P:isocitrate metabolic process	EC:1.1.1.42	NO
isotig01450	isogroup00222	isotig01450_355_1337	1337	C/G	5	10	5	50.0	isocitrate dehydrogenase			7	F:NAD binding; P:aerobic respiration; C:intracellular part; P:cellular carbohydrate metabolic process; F:isocitrate dehydrogenase (NADP+) activity; F:magnesium ion binding; P:isocitrate metabolic process	EC:1.1.1.42	NO
isotig01452	isogroup00223	isotig01452_357_335	335	T/G	5	13	8	38.5	protein argonaute 1-like			2	F:translation factor activity, nucleic acid binding; F:protein binding	0	NO
isotig01462	isogroup00227	isotig01462_360_1434	1434	C/A	4	8	4	50.0	phosphate transporter			3	F:secondary active transmembrane transporter activity; C:intrinsic to membrane; P:inorganic anion transport	0	NO
isotig01465	isogroup00228	isotig01465_361_829	829	C/T	7	11	4	63.6	isoflavone 2 -hydroxylase-like			4	P:oxidation-reduction process; F:heme binding; F:oxidoreductase activity, acting on paired donors, with incorporation or reduction of molecular oxygen; F:electron carrier activity	0	NO
isotig01465	isogroup00228	isotig01465_362_881	881	A/G	4	11	7	36.4	isoflavone 2 -hydroxylase-like			4	P:oxidation-reduction process; F:heme binding; F:oxidoreductase activity, acting on paired donors, with incorporation or reduction of molecular oxygen; F:electron carrier activity	0	NO
isotig01465	isogroup00228	isotig01465_363_882	882	A/G	4	11	7	36.4	isoflavone 2 -hydroxylase-like			4	P:oxidation-reduction process; F:heme binding; F:oxidoreductase activity, acting on paired donors, with incorporation or reduction of molecular oxygen; F:electron carrier activity	0	NO
isotig01473	isogroup00231	isotig01473_364_295	295	G/T	5	29	24	17.2	protein phloem protein 2-like a9			0	0	0	NO
isotig01473	isogroup00231	isotig01473_365_437	437	G/C	14	34	20	41.2	protein phloem protein 2-like a9			0	0	0	NO
isotig01473	isogroup00231	isotig01473_366_578	578	G/C	7	25	18	28.0	protein phloem protein 2-like a9			0	0	0	NO
isotig01488	isogroup00236	isotig01488_368_2131	2131	T/C	13	44	31	29.5	photosystem ii cytochrome b559 alpha subunit			7	P:photosynthetic electron transport chain; C:photosystem II reaction center; C:integral to membrane; C:plasma membrane-derived thylakoid photosystem II; C:chloroplast thylakoid; P:establishment of localization; F:heme binding	0	yes
isotig01488	isogroup00236	isotig01488_369_2185	2185	C/T	13	45	32	28.9	photosystem ii cytochrome b559 alpha subunit			7	P:photosynthetic electron transport chain; C:photosystem II reaction center; C:integral to membrane; C:plasma membrane-derived thylakoid photosystem II; C:chloroplast thylakoid; P:establishment of localization; F:heme binding	0	yes
isotig01488	isogroup00236	isotig01488_374_2751	2751	G/T	10	40	30	25.0	photosystem ii cytochrome b559 alpha subunit			7	P:photosynthetic electron transport chain; C:photosystem II reaction center; C:integral to membrane; C:plasma membrane-derived thylakoid photosystem II; C:chloroplast thylakoid; P:establishment of localization; F:heme binding	0	yes
contig05359		contig05359_375_1914	1914	T/G	20	54	34	37.0	acetyl- carboxylase carboxyltransferase beta subunit			10	F:heme binding; F:acetyl-CoA carboxylase activity; P:photosynthesis; C:integral to thylakoid membrane; F:adenyl ribonucleotide binding; C:acetyl-CoA carboxylase complex; C:photosystem I; P:fatty acid biosynthetic process; F:electron carrier activity; C:plastid stroma	EC:6.4.1.2	yes
contig05359		contig05359_392_4676	4676	A/G	5	33	28	15.2	acetyl- carboxylase carboxyltransferase beta subunit			10	F:heme binding; F:acetyl-CoA carboxylase activity; P:photosynthesis; C:integral to thylakoid membrane; F:adenyl ribonucleotide binding; C:acetyl-CoA carboxylase complex; C:photosystem I; P:fatty acid biosynthetic process; F:electron carrier activity; C:plastid stroma	EC:6.4.1.2	yes
isotig01884	isogroup00336	isotig01884_405_2618	2618	A/G	5	14	9	35.7	autoinhibited h+ atpase			7	F:ATP binding; P:ATP catabolic process; F:ATPase activity, coupled to transmembrane movement of ions, phosphorylative mechanism; C:integral to membrane; F:metal ion binding; P:cation transport; P:ATP biosynthetic process	0	NO
isotig01884	isogroup00336	isotig01884_406_2764	2764	T/C	4	10	6	40.0	autoinhibited h+ atpase			7	F:ATP binding; P:ATP catabolic process; F:ATPase activity, coupled to transmembrane movement of ions, phosphorylative mechanism; C:integral to membrane; F:metal ion binding; P:cation transport; P:ATP biosynthetic process	0	NO
isotig01884	isogroup00336	isotig01884_407_2890	2890	A/G	4	9	5	44.4	autoinhibited h+ atpase			7	F:ATP binding; P:ATP catabolic process; F:ATPase activity, coupled to transmembrane movement of ions, phosphorylative mechanism; C:integral to membrane; F:metal ion binding; P:cation transport; P:ATP biosynthetic process	0	NO
isotig01888	isogroup00337	isotig01888_408_1030	1030	T/G	4	8	4	50.0	protein kinase family protein			2	F:nucleotide binding; F:protein serine/threonine kinase activity	EC:2.7.11.0	NO
isotig01909	isogroup00344	isotig01909_410_313	313	T/G	5	13	8	38.5	dead-box atp-dependent rna helicase			3	F:nucleic acid binding; F:ATP binding; F:ATP-dependent helicase activity	0	NO
isotig01909	isogroup00344	isotig01909_411_547	547	A/G	7	22	15	31.8	dead-box atp-dependent rna helicase			3	F:nucleic acid binding; F:ATP binding; F:ATP-dependent helicase activity	0	NO
isotig01909	isogroup00344	isotig01909_412_574	574	A/G	6	21	15	28.6	dead-box atp-dependent rna helicase			3	F:nucleic acid binding; F:ATP binding; F:ATP-dependent helicase activity	0	NO
isotig01909	isogroup00344	isotig01909_413_673	673	G/A	6	22	16	27.3	dead-box atp-dependent rna helicase			3	F:nucleic acid binding; F:ATP binding; F:ATP-dependent helicase activity	0	NO
isotig01909	isogroup00344	isotig01909_414_748	748	A/G	6	22	16	27.3	dead-box atp-dependent rna helicase			3	F:nucleic acid binding; F:ATP binding; F:ATP-dependent helicase activity	0	NO
isotig01909	isogroup00344	isotig01909_415_784	784	T/C	7	22	15	31.8	dead-box atp-dependent rna helicase			3	F:nucleic acid binding; F:ATP binding; F:ATP-dependent helicase activity	0	NO
[truncated: 6,012 more rows]
